# Supplementary material for: Single-cell metabolome and RNA-seq multiplexing on single plant cells
Source: Proc Natl Acad Sci U S A. 2025 Oct 24;122(43):e2512828122. doi: 10.1073/pnas.2512828122 (PMC12582292; doi:10.1073/pnas.2512828122)
Supplement: Supplementary file 2 — Dataset S01 (XLSX) [file pnas.2512828122.sd01.xlsx]

## Sheet: Dataset S01
Dataset S01. Differentially expressed genes in protoplasts (2.5hr) compared to leaf
gene id	logFC	FDR	known_genes	functional annotation	IPAP marker genes	idioblast marker genes
CRO_06G011580	-5.28826	5.11979e-05	.	Pathogenesis-related protein Bet v 1 family domain containing protein	.	.
CRO_04G027610	-5.26381	2.29298e-06	.	light-harvesting chlorophyll-protein complex I subunit A4	.	.
CRO_07G006070	-5.11448	2.71905e-05	.	hypothetical protein	.	.
CRO_04G021190	-5.04927	1.53021e-06	.	magnesium-chelatase subunit chlH, chloroplast, putative / Mg-protoporphyrin IX chelatase, putative (CHLH)	.	.
CRO_04G027530	-4.96027	1.80885e-06	.	Pyridine nucleotide-disulphide oxidoreductase family protein	.	.
CRO_03G011220	-4.92813	1.40473e-06	.	cation exchanger	.	.
CRO_02G027220	-4.90337	2.94916e-05	.	galactinol synthase	.	.
CRO_02G012960	-4.84315	4.94245e-07	.	Auxin efflux carrier family protein	.	.
CRO_04G002560	-4.81879	1.4136e-06	.	Phototropic-responsive NPH3 family protein	.	.
CRO_03G019040	-4.72006	3.21489e-06	.	photosystem I light harvesting complex gene	.	.
CRO_07G010910	-4.68138	8.55651e-08	.	cryptochrome	.	.
CRO_03G030460	-4.65951	2.31606e-06	.	protochlorophyllide oxidoreductase C	.	.
CRO_05G026770	-4.58017	2.83991e-06	.	chlorophyll A/B binding protein	.	.
CRO_05G003570	-4.40817	1.6913e-07	.	photosystem I subunit G	.	.
CRO_02G029000	-4.38529	5.81086e-06	.	photosystem I light harvesting complex gene	.	.
CRO_06G025640	-4.32023	4.1819e-07	.	proline-rich protein	.	.
CRO_08G020210	-4.14995	0.000901807	.	Dormancy/auxin associated family protein	.	.
CRO_01G027200	-4.12225	1.46788e-07	.	BURP domain-containing protein	.	.
CRO_04G034030	-4.11185	5.77302e-05	.	xyloglucan endotransglucosylase/hydrolase	.	.
CRO_07G008670	-4.04267	6.64556e-07	.	tubulin alpha-2 chain	.	.
CRO_02G027820	-4.03774	1.0028e-05	.	hypothetical protein	.	.
CRO_01G013530	-4.00156	5.484e-06	.	Pollen Ole e 1 allergen and extensin family protein	.	.
CRO_05G021050	-4.00074	2.17311e-06	.	dicarboxylate diiron protein, putative (Crd1)	.	.
CRO_03G004950	-3.99348	3.48906e-06	IO	cytochrome P450, family 76, subfamily G, polypeptide	Y	.
CRO_07G012140	-3.95686	2.00699e-06	.	ATP synthase delta-subunit gene	.	.
CRO_02G028710	-3.95314	3.84362e-06	.	PLAT/LH2 domain-containing lipoxygenase family protein	.	.
CRO_01G033410	-3.90256	5.32428e-06	.	general control non-repressible	.	.
CRO_06G026270	-3.90124	4.85636e-06	.	plasma membrane intrinsic protein	.	.
CRO_01G022940	-3.86584	5.48002e-07	.	Pheophorbide a oxygenase family protein with Rieske [2Fe-2S] domain	.	.
CRO_04G026480	-3.83787	4.88634e-07	.	homeobox	.	.
CRO_05G028260	-3.82379	2.46494e-06	.	ATPase, F1 complex, gamma subunit protein	.	.
CRO_06G016280	-3.81924	3.78137e-07	.	HXXXD-type acyl-transferase family protein	.	.
CRO_03G009190	-3.78957	2.14654e-06	.	beta-6 tubulin	.	.
CRO_04G032540	-3.7784	4.57918e-06	.	3-ketoacyl-CoA synthase	.	.
CRO_05G026760	-3.73464	8.44092e-06	.	chlorophyll A/B binding protein	.	.
CRO_05G025840	-3.707	4.09411e-07	.	lupeol synthase	.	.
CRO_03G011090	-3.69474	5.0844e-06	.	light harvesting complex photosystem II	.	.
CRO_04G028420	-3.62972	1.08777e-07	.	auxin response factor	.	.
CRO_03G027420	-3.62857	0.000537741	.	nitrite reductase	.	.
CRO_04G003020	-3.61242	1.07808e-05	.	photosystem I subunit l	.	.
CRO_06G015860	-3.60669	4.52862e-06	.	photosystem I subunit D-2	.	.
CRO_08G014710	-3.56978	9.79007e-07	.	Plant invertase/pectin methylesterase inhibitor superfamily	.	.
CRO_05G031500	-3.56939	0.000139248	.	Integrase-type DNA-binding superfamily protein	.	.
CRO_01G014140	-3.55604	7.21367e-05	.	NAD(P)-binding Rossmann-fold superfamily protein	.	.
CRO_07G006990	-3.55427	3.80524e-06	.	P-loop containing nucleoside triphosphate hydrolases superfamily protein	.	.
CRO_03G001180	-3.53898	2.79206e-06	.	ATP binding cassette subfamily B1	.	.
CRO_08G008680	-3.53738	0.000514858	.	thiazole biosynthetic enzyme, chloroplast (ARA6) (THI1) (THI4)	.	.
CRO_07G003120	-3.52172	9.13147e-06	.	Translation elongation factor EFG/EF2 protein	.	.
CRO_02G021950	-3.51481	1.54108e-05	.	Hydroxyproline-rich glycoprotein family protein	.	.
CRO_06G024390	-3.50735	8.62605e-05	.	senescence-associated family protein	.	.
CRO_05G025190	-3.50579	2.22954e-06	.	Early-responsive to dehydration stress protein (ERD4)	.	.
CRO_07G013240	-3.49734	3.03946e-06	.	cellulose synthase	.	.
CRO_01G000690	-3.48258	2.44195e-05	.	pectin methylesterase	.	.
CRO_02G004380	-3.46149	7.26661e-05	VNS	2-oxoglutarate (2OG) and Fe(II)-dependent oxygenase superfamily protein	.	.
CRO_07G014970	-3.45529	3.49025e-06	.	conserved hypothetical protein	.	.
CRO_03G017130	-3.45474	1.45029e-06	.	TCP family transcription factor	.	.
CRO_01G021080	-3.43913	2.58124e-06	.	sucrose-proton symporter	.	.
CRO_03G021900	-3.43422	9.70842e-07	.	GBF's pro-rich region-interacting factor	.	.
CRO_08G015690	-3.42924	1.42536e-05	.	Pentatricopeptide repeat (PPR) superfamily protein	.	.
CRO_01G009500	-3.42894	2.15659e-07	.	carbamoyl phosphate synthetase B	.	.
CRO.S000620	-3.42234	1.38519e-05	.	Leucine-rich repeat family protein	.	.
CRO_03G022800	-3.37597	6.03151e-06	.	2Fe-2S ferredoxin-like superfamily protein	.	.
CRO_07G018550	-3.36345	8.66096e-07	.	B-box zinc finger family protein	.	.
CRO_07G009810	-3.36015	9.25453e-07	.	auxin F-box protein	.	.
CRO_07G016070	-3.35734	5.57486e-06	.	Deoxyxylulose-5-phosphate synthase	.	.
CRO_05G016270	-3.35538	1.08777e-07	.	Leucine-rich receptor-like protein kinase family protein	.	.
CRO_07G006180	-3.32862	3.98717e-05	.	glycosyl hydrolase 9C2	.	.
CRO_01G006370	-3.31286	2.92399e-05	.	PS II oxygen-evolving complex	.	.
CRO_03G022270	-3.30439	2.59167e-06	.	shaggy-like protein kinase	.	.
CRO_08G026730	-3.29365	1.39601e-06	.	sigma factor A	.	.
CRO_05G023050	-3.28381	1.39601e-06	.	basic helix-loop-helix (bHLH) DNA-binding superfamily protein	.	.
CRO_02G028080	-3.26542	0.000313334	.	Sieve element occlusion N-terminus domain containing protein	.	.
CRO_06G019060	-3.25514	4.72095e-06	.	photosystem I light harvesting complex gene	.	.
CRO_04G002780	-3.25056	9.04315e-05	.	Cystathionine beta-synthase (CBS) family protein	.	.
CRO_04G012770	-3.23452	7.1992e-07	.	Cellulose synthase family protein	.	.
CRO_05G007790	-3.22726	0.000157137	.	sucrose synthase	.	.
CRO_08G026830	-3.22576	3.24212e-06	.	Plant protein of unknown function (DUF827)	.	.
CRO_08G013730	-3.2134	3.9029e-05	.	30S ribosomal protein, putative	.	.
CRO_01G028800	-3.20348	3.3926e-06	.	hydroxyproline-rich glycoprotein family protein	.	.
CRO_02G026320	-3.20047	6.60857e-06	.	conserved hypothetical protein	.	.
CRO_01G031410	-3.18381	0.000234854	.	homeobox protein	.	.
CRO_06G026680	-3.17232	2.71907e-06	.	ACT-like protein tyrosine kinase family protein	.	.
CRO_08G031350	-3.16322	0.000478961	.	ATP binding microtubule motor family protein	.	.
CRO.S000890	-3.14714	9.95792e-06	.	Tetratricopeptide repeat (TPR)-like superfamily protein	.	.
CRO_01G002380	-3.14483	2.37159e-05	.	conserved hypothetical protein	.	.
CRO_01G028950	-3.1413	7.40544e-07	.	translocon at the inner envelope membrane of chloroplasts 55-II	.	.
CRO_03G016250	-3.14027	5.37986e-06	.	thioredoxin M-type	.	.
CRO_06G000170	-3.13208	2.76625e-05	.	photosystem I subunit H-1	.	.
CRO_05G018140	-3.12938	6.83193e-05	.	magnesium chelatase i2	.	.
CRO_06G004760	-3.11954	6.65379e-05	.	Transducin/WD40 repeat-like superfamily protein	.	.
CRO_06G027230	-3.10731	9.95792e-06	.	Plant regulator RWP-RK family protein	.	.
CRO_03G002870	-3.10412	2.45628e-05	.	RAB GTPase homolog E1B	.	.
CRO_01G023840	-3.10352	4.51605e-05	.	Cupredoxin superfamily protein	.	.
CRO_03G000210	-3.10271	7.3109e-07	.	Homeodomain-like superfamily protein	.	.
CRO_01G009820	-3.08918	1.72251e-07	.	C2H2-like zinc finger protein	.	.
CRO_05G033970	-3.07697	1.39601e-06	.	P-loop containing nucleoside triphosphate hydrolases superfamily protein	.	.
CRO_08G010660	-3.07178	3.79721e-07	.	phosphate	.	.
CRO_06G024960	-3.06531	6.25528e-06	.	gamma vacuolar processing enzyme	.	.
CRO_04G026320	-3.05812	6.40173e-06	.	H(+)-ATPase	.	.
CRO_05G014520	-3.04929	8.02787e-07	.	Eukaryotic aspartyl protease family protein	.	.
CRO_04G010160	-3.04813	2.47033e-05	.	Sodium Bile acid symporter family	.	.
CRO_01G002280	-3.0445	1.76004e-05	.	Protein kinase protein with adenine nucleotide alpha hydrolases-like domain	.	.
CRO_05G025580	-3.04208	7.74959e-06	.	TEOSINTE BRANCHED 1, cycloidea, and PCF family	.	.
CRO_07G021270	-3.03947	5.76485e-06	.	Cytochrome b561/ferric reductase transmembrane protein family	.	.
CRO_07G013270	-3.03377	1.02149e-07	.	ABA/WDS induced protein domain containing protein	.	.
CRO_01G006420	-3.02971	3.84362e-06	.	Thioredoxin superfamily protein	.	.
CRO_05G015400	-3.02854	8.18644e-06	.	conserved hypothetical protein	.	.
CRO_08G003180	-3.02608	0.000129955	.	TLD-domain containing nucleolar protein	.	.
CRO_08G001680	-3.00697	1.76539e-06	.	BEL1-like homeodomain	.	.
CRO_04G026520	-2.99342	8.59846e-07	.	Protein of unknown function (DUF1118)	.	.
CRO_04G023070	-2.99205	2.06185e-06	.	GDSL-like Lipase/Acylhydrolase superfamily protein	.	.
CRO_04G030800	-2.99138	0.00013281	.	fructose-bisphosphate aldolase	.	.
CRO_03G029630	-2.98835	0.00039928	.	glyceraldehyde-3-phosphate dehydrogenase B subunit	.	.
CRO_06G027720	-2.98475	8.05149e-07	.	RNApolymerase sigma subunit	.	.
CRO_03G023990	-2.98368	4.58134e-06	.	loricrin-related	.	.
CRO_04G001100	-2.98356	0.00017897	.	ABC-2 type transporter family protein	.	.
CRO_08G015010	-2.98343	6.32146e-06	.	sigma factor E	.	.
CRO_02G004560	-2.98258	7.85246e-06	.	conserved hypothetical protein	.	.
CRO_03G014780	-2.98002	1.0028e-05	.	elongation factor Ts family protein	.	.
CRO_04G010930	-2.96402	4.89725e-06	.	gamma tonoplast intrinsic protein	.	.
CRO_04G013530	-2.9635	3.64156e-06	.	cytochrome P450, family 72, subfamily A, polypeptide	.	.
CRO_04G006140	-2.95673	9.51475e-06	.	photosystem II reaction center W	.	.
CRO_01G013890	-2.95239	1.15079e-05	.	photosystem I subunit O	.	.
CRO_08G014480	-2.93781	1.07789e-05	.	thylakoid-associated phosphatase	.	.
CRO_05G010480	-2.92307	6.80007e-07	.	ABC-2 type transporter family protein	.	.
CRO_02G000450	-2.92281	2.02251e-06	.	squamosa promoter binding protein-like	.	.
CRO_05G018940	-2.92005	1.56632e-06	.	chloride channel B	.	.
CRO_08G010170	-2.91423	1.54121e-06	.	disease resistance protein (TIR class), putative	.	.
CRO_04G030380	-2.9129	8.27857e-05	.	ferredoxin-NADP(+)-oxidoreductase	.	.
CRO_03G015510	-2.91175	9.09513e-05	.	light-harvesting chlorophyll B-binding protein	.	.
CRO_06G027370	-2.90607	1.03533e-05	.	glucan synthase-like	.	.
CRO_08G003650	-2.90255	1.1889e-05	.	abscisic acid responsive elements-binding factor	.	.
CRO_05G024170	-2.90206	1.52373e-05	.	Heavy metal transport/detoxification superfamily protein	.	.
CRO_01G007430	-2.89013	8.1694e-06	.	plastid transcriptionally active	.	.
CRO_07G000590	-2.88924	9.18652e-06	.	pentatricopeptide (PPR) repeat-containing protein	.	.
CRO_08G011000	-2.8815	0.000510197	.	dormancy-associated protein-like	.	.
CRO_06G016800	-2.87784	5.29241e-05	.	thioredoxin F2	.	.
CRO_08G003660	-2.87517	2.31853e-06	.	Protein of unknown function (DUF3223)	.	.
CRO_08G013880	-2.87464	3.47742e-06	.	Mitochondrial transcription termination factor family protein	.	.
CRO_06G032680	-2.86287	3.87255e-06	.	conserved hypothetical protein	.	.
CRO_06G015120	-2.85532	3.86346e-06	.	Kinase interacting (KIP1-like) family protein	.	.
CRO_04G018750	-2.84958	1.56749e-07	.	transcription factor-related	.	.
CRO_08G022030	-2.84792	8.69439e-06	.	thylakoid lumen 18.3 kDa protein	.	.
CRO_05G010830	-2.84562	2.956e-05	.	Photosystem II 5 kD protein	.	.
CRO_06G027090	-2.8434	6.47177e-06	.	NAD(P)-binding Rossmann-fold superfamily protein	.	.
CRO_04G027810	-2.83914	5.50806e-07	.	PHYTOENE SYNTHASE	.	.
CRO_05G024980	-2.83711	1.9169e-05	.	photosystem I subunit K	.	.
CRO_04G022750	-2.83162	2.4345e-05	.	photosystem II light harvesting complex gene 2.1	.	.
CRO_08G023090	-2.82551	8.0429e-05	.	strictosidine synthase	.	.
CRO_03G018970	-2.82193	4.39405e-06	.	Translation initiation factor 2, small GTP-binding protein	.	.
CRO_05G013700	-2.81829	1.85828e-05	.	B-box type zinc finger family protein	.	.
CRO_06G011570	-2.80896	4.41177e-05	.	Tetratricopeptide repeat (TPR)-like superfamily protein	.	.
CRO_03G009850	-2.78749	8.08344e-06	.	elicitor-activated gene 3-2	.	.
CRO_07G005110	-2.78139	7.63765e-07	.	Phosphoglycerate mutase family protein	.	.
CRO_08G003160	-2.78131	4.52862e-06	.	IQ-domain	.	.
CRO_04G002350	-2.77768	7.79395e-06	.	with no lysine (K) kinase	.	.
CRO_03G021060	-2.77484	6.60857e-06	.	S-adenosyl-L-methionine-dependent methyltransferases superfamily protein	.	.
CRO_02G028380	-2.77111	6.18631e-07	.	OxaA/YidC-like membrane insertion protein	.	.
CRO_06G026600	-2.7659	8.88636e-05	.	sterol methyltransferase	.	.
CRO_01G005150	-2.75514	5.43185e-05	.	DUF4378 domain containing protein	.	.
CRO_01G029130	-2.75022	9.34935e-07	.	cellulose synthase	.	.
CRO_01G027100	-2.73033	2.91638e-07	.	Tetratricopeptide repeat (TPR)-like superfamily protein	.	.
CRO.S005240	-2.71992	8.75002e-06	.	MLP-like protein	.	Y
CRO_03G024110	-2.71488	6.3145e-07	.	Protein phosphatase 2C family protein	.	.
CRO_05G025240	-2.70897	8.69701e-05	.	auxin response factor	.	.
CRO_03G028530	-2.70532	3.21489e-06	.	CLP protease proteolytic subunit	.	.
CRO_02G022080	-2.69683	6.20036e-05	.	hypothetical protein	.	.
CRO_02G016720	-2.69118	6.02017e-07	.	Polyketide cyclase/dehydrase and lipid transport superfamily protein	.	Y
CRO_05G024180	-2.68698	5.66874e-06	.	Heavy metal transport/detoxification superfamily protein	.	.
CRO_06G028470	-2.68686	6.43693e-05	.	Fatty acid hydroxylase superfamily	.	.
CRO_03G007690	-2.68429	9.8491e-07	.	Protein kinase protein with adenine nucleotide alpha hydrolases-like domain	.	.
CRO_05G007070	-2.68423	0.00148213	.	Subtilase family protein	.	.
CRO_07G008000	-2.68266	3.57416e-05	.	GATA type zinc finger transcription factor family protein	.	.
CRO_04G008360	-2.68166	3.9029e-05	.	GroES-like zinc-binding alcohol dehydrogenase family protein	.	.
CRO_07G000690	-2.66654	6.64556e-07	.	conserved hypothetical protein	.	.
CRO_02G018140	-2.65728	6.1905e-06	.	UDP-Glycosyltransferase / trehalose-phosphatase family protein	.	.
CRO_07G003880	-2.64092	5.78436e-07	.	Glucose-methanol-choline (GMC) oxidoreductase family protein	.	.
CRO_04G023730	-2.63976	2.35576e-06	.	Regulator of chromosome condensation (RCC1) family with FYVE zinc finger domain	.	.
CRO_02G007270	-2.63526	5.04189e-05	.	Tetratricopeptide repeat (TPR)-like superfamily protein	.	.
CRO_05G011140	-2.63206	0.000136002	.	dicarboxylate transporter	.	.
CRO_05G012690	-2.63112	0.00022959	.	ATPase, F0 complex, subunit B/B', bacterial/chloroplast	.	.
CRO_06G018270	-2.62723	2.45666e-06	.	mitochondrial substrate carrier family protein	.	.
CRO_07G002730	-2.62612	3.19715e-05	.	Bifunctional inhibitor/lipid-transfer protein/seed storage 2S albumin superfamily protein	.	.
CRO_03G003720	-2.61435	0.000115745	.	cytochrome P450, family 71, subfamily A, polypeptide	.	.
CRO_02G027130	-2.6134	0.000421506	.	Oxidoreductase, zinc-binding dehydrogenase family protein	.	.
CRO_06G022880	-2.61165	5.77807e-06	.	glucuronidase	.	.
CRO_01G015480	-2.60863	3.54736e-05	.	aldehyde oxidase	.	.
CRO_04G012190	-2.60511	0.000252343	.	Bifunctional inhibitor/lipid-transfer protein/seed storage 2S albumin superfamily protein	.	.
CRO_02G001880	-2.59872	1.13e-05	.	Thylakoid soluble phosphoprotein TSP9 domain containing protein	.	.
CRO_05G013320	-2.59696	1.75272e-06	.	Pentatricopeptide repeat (PPR) superfamily protein	.	.
CRO_05G014290	-2.5925	3.31302e-06	.	proton gradient regulation	.	.
CRO_08G005610	-2.58605	2.55784e-05	.	phosphoribulokinase	.	.
CRO_08G031890	-2.58568	2.26487e-06	.	FKBP-like peptidyl-prolyl cis-trans isomerase family protein	.	.
CRO_03G022230	-2.58566	0.000140191	.	cinnamyl alcohol dehydrogenase	.	.
CRO_01G005990	-2.58043	1.43547e-06	.	Protein kinase superfamily protein	.	.
CRO_02G005700	-2.57877	8.85898e-06	.	UDP-glucosyl transferase 78D2	.	.
CRO_03G019390	-2.57315	2.07674e-05	.	glucan synthase-like	.	.
CRO_06G000540	-2.56587	2.20956e-07	.	NADP-malic enzyme	.	.
CRO_03G018360	-2.56303	1.0028e-05	7DLH	cytochrome P450, family 72, subfamily A, polypeptide	Y	.
CRO_04G009070	-2.55456	5.00123e-06	.	RELA/SPOT homolog	.	.
CRO_01G030790	-2.55442	2.61679e-06	.	O-fucosyltransferase family protein	.	.
CRO_02G015990	-2.54545	0.00278121	.	alpha-galactosidase	.	.
CRO_08G002800	-2.54403	1.91758e-06	.	xylem bark cysteine peptidase	.	.
CRO_06G027080	-2.54286	3.94401e-06	.	Protein of unknown function (DUF630 and DUF632)	.	.
CRO_08G015730	-2.54143	1.87735e-05	.	Protein of unknown function (DUF3464)	.	.
CRO_04G019880	-2.54022	7.01832e-05	.	glutamate synthase	.	.
CRO_08G007510	-2.53927	3.91459e-05	.	Protein kinase superfamily protein	.	.
CRO_03G018550	-2.53619	2.45439e-06	.	SOUL heme-binding family protein	.	.
CRO_03G029040	-2.53469	5.55628e-05	.	Glucose-1-phosphate adenylyltransferase family protein	.	.
CRO_05G024870	-2.53335	6.15417e-07	.	hercules receptor kinase	.	.
CRO_02G000170	-2.53256	1.11792e-06	.	genomes uncoupled	.	.
CRO_04G025870	-2.53158	2.83516e-06	.	serine/threonine protein kinase	.	.
CRO_05G009810	-2.52725	9.90656e-06	.	RNA binding	.	.
CRO_02G025400	-2.52645	4.4e-06	.	conserved hypothetical protein	.	.
CRO_03G031710	-2.52521	0.000258884	.	beta-amylase	.	Y
CRO_08G000310	-2.52518	0.000143558	.	Sucrose-phosphate synthase family protein	.	.
CRO_01G006270	-2.51234	3.77411e-07	.	BEL1-like homeodomain	.	.
CRO_03G015780	-2.5085	0.000619533	.	Peroxisomal membrane 22 kDa (Mpv17/PMP22) family protein	.	.
CRO_07G001600	-2.50629	0.000202964	.	Chlorophyll A-B binding family protein	.	.
CRO_08G013060	-2.50158	3.57244e-05	.	RELA/SPOT homolog	.	.
CRO_05G032320	-2.49807	3.56338e-05	.	conserved hypothetical protein	.	.
CRO_08G018310	-2.49705	1.06944e-05	.	hypothetical protein	.	.
CRO_05G010150	-2.49493	0.000185137	.	alanine:glyoxylate aminotransferase	.	.
CRO_07G011560	-2.48958	1.45932e-06	.	N-terminal C2 in EEIG1 and EHBP1 proteins domain containing protein	.	.
CRO_08G004680	-2.48876	0.000250045	.	UDP-Glycosyltransferase superfamily protein	.	.
CRO_08G001770	-2.48754	2.65843e-07	.	metalloendopeptidases;zinc ion binding	.	.
CRO_06G031840	-2.48449	4.57918e-06	.	AT hook motif DNA-binding family protein	.	.
CRO_06G022100	-2.48449	2.84092e-06	.	eukaryotic release factor 1-3	.	.
CRO_08G000160	-2.48352	0.0001106	.	light harvesting complex of photosystem II	.	.
CRO_04G000230	-2.47987	1.38871e-05	.	atypical CYS HIS rich thioredoxin	.	.
CRO_01G030360	-2.47974	0.000232348	.	glycine decarboxylase P-protein	.	.
CRO_06G024130	-2.47781	1.10687e-06	.	glutamine synthase clone R1	.	Y
CRO_06G028990	-2.47772	0.000118896	.	ELMO/CED-12 family protein	.	.
CRO_08G001030	-2.47335	5.21209e-05	.	cinnamyl alcohol dehydrogenase	.	.
CRO_04G009800	-2.47076	7.67119e-05	.	Leucine-rich repeat (LRR) family protein	.	.
CRO_03G006040	-2.46895	5.28778e-06	.	F-box family protein	.	.
CRO_07G003750	-2.46779	2.96747e-05	.	PGR5-LIKE A	.	.
CRO_03G031220	-2.44116	4.59367e-06	.	photosystem II reaction center PSB29 protein	.	.
CRO_08G026890	-2.4411	4.11784e-06	.	Pathogenesis-related protein Bet v 1 family domain containing protein	.	.
CRO_04G027880	-2.43494	7.02277e-06	.	Class I glutamine amidotransferase-like superfamily protein	.	.
CRO_02G007820	-2.43299	1.60604e-05	.	Translation initiation factor 3 protein	.	.
CRO_01G006740	-2.4319	9.60296e-05	.	methyl esterase	Y	.
CRO_05G026270	-2.42634	3.21587e-06	.	ARM repeat superfamily protein	.	.
CRO_02G001400	-2.42414	4.42331e-06	.	alternative NAD(P)H dehydrogenase	.	.
CRO_08G001300	-2.41741	2.61873e-05	.	rotamase CYP	.	.
CRO_01G033850	-2.41701	5.49836e-07	.	Ankyrin repeat family protein	.	.
CRO_07G016300	-2.4152	2.77058e-06	.	UDP-D-glucuronate 4-epimerase	.	.
CRO_02G016670	-2.40961	1.09482e-05	.	MLP-like protein	.	Y
CRO_03G016030	-2.40503	0.00509915	.	protochlorophyllide oxidoreductase A	.	.
CRO_05G015990	-2.40394	4.54298e-06	T3R	elicitor-activated gene 3-1	.	.
CRO_05G028190	-2.40393	0.00036593	.	rubisco activase	.	.
CRO_06G030510	-2.40258	6.20036e-05	.	Transketolase	.	.
CRO_06G032160	-2.40043	0.000143674	.	cysteine synthase C1	.	.
CRO_06G003460	-2.39908	2.34374e-06	.	sequence-specific DNA binding transcription factors	.	.
CRO_08G000380	-2.39497	1.66811e-06	.	Sec14p-like phosphatidylinositol transfer family protein	.	.
CRO_04G006090	-2.38865	5.50806e-07	.	magnesium transporter	.	.
CRO_03G013250	-2.38842	1.04614e-05	.	saposin B domain-containing protein	.	.
CRO_05G007890	-2.38783	7.08942e-06	.	phosphatidylinositol-4-phosphate 5-kinase family protein	.	.
CRO_02G002520	-2.38744	1.43881e-06	.	tubulin alpha-5	.	.
CRO_06G033030	-2.38038	1.10172e-05	.	thylakoid rhodanese-like	.	.
CRO_04G011220	-2.37708	1.97096e-06	.	Plant haem oxygenase (decyclizing) family protein	.	.
CRO_08G027980	-2.37543	8.88636e-05	.	dehydroascorbate reductase	.	.
CRO_08G017910	-2.37368	2.27382e-05	.	Pectinacetylesterase family protein	.	.
CRO_06G015170	-2.36298	5.81086e-06	.	homocysteine methyltransferase	.	.
CRO_01G033000	-2.35967	0.000346105	.	ABC2 homolog	.	.
CRO_04G003490	-2.35933	0.000580508	.	plant U-box	.	.
CRO_02G029330	-2.3589	3.3269e-06	.	ACT domain repeat	.	.
CRO_04G004630	-2.35452	1.13e-05	.	CLIP-associated protein	.	.
CRO_06G017150	-2.35321	9.20021e-07	.	2-oxoglutarate (2OG) and Fe(II)-dependent oxygenase superfamily protein	.	.
CRO_04G035190	-2.35273	5.55628e-05	.	Leucine-rich repeat (LRR) family protein	.	.
CRO_08G001910	-2.34771	0.00414161	.	J-domain protein required for chloroplast accumulation response	.	.
CRO_08G001240	-2.34748	0.000206159	.	Chaperone protein htpG family protein	.	.
CRO_07G021280	-2.34228	2.18316e-05	.	Remorin family protein	.	.
CRO_06G006070	-2.34121	4.52862e-06	.	NAD(P)-binding Rossmann-fold superfamily protein	.	.
CRO_07G008820	-2.33526	1.07952e-05	.	Glutamyl-tRNA reductase family protein	.	.
CRO_04G029400	-2.33324	0.000494706	.	catalase	.	.
CRO_05G016590	-2.33155	1.69371e-05	.	cellulose synthase	.	.
CRO_06G024070	-2.33012	4.4781e-05	.	Eukaryotic aspartyl protease family protein	.	.
CRO_04G004910	-2.32097	1.3655e-05	.	photosystem II reaction center PSB28 protein	.	.
CRO_06G011030	-2.31891	9.66776e-06	.	Peptidase S41 family protein	.	.
CRO_07G020770	-2.31428	3.1801e-06	.	Bacterial sec-independent translocation protein mttA/Hcf106	.	.
CRO_08G006230	-2.31399	1.27253e-05	.	acyl-CoA-binding protein	.	.
CRO_02G000230	-2.3111	1.14152e-05	.	AMP-dependent synthetase and ligase family protein	.	.
CRO_04G033240	-2.30925	1.65093e-06	.	Auxin efflux carrier family protein	.	.
CRO_05G007460	-2.30759	8.85409e-05	.	photosystem I light harvesting complex gene	.	.
CRO_08G006900	-2.30246	0.000267643	.	photosystem I reaction center subunit PSI-N, chloroplast, putative / PSI-N, putative (PSAN)	.	.
CRO.S001920	-2.29547	2.45066e-05	.	HCO3- transporter family	.	.
CRO_05G009580	-2.29154	2.18316e-05	.	CBL-interacting protein kinase	.	.
CRO_01G012030	-2.28566	9.12491e-05	.	nucleobase-ascorbate transporter	.	.
CRO_05G025230	-2.2856	3.3832e-06	.	plastid transcriptionally active	.	.
CRO_07G015860	-2.28463	3.36698e-06	.	beta galactosidase	.	.
CRO_02G023970	-2.28281	1.27082e-06	.	plasmodesmata callose-binding protein	.	.
CRO_04G013960	-2.28182	0.000160292	.	glutathione S-transferase tau	.	.
CRO_07G021260	-2.28054	3.03698e-05	.	Myosin heavy chain-related protein	.	.
CRO_01G030840	-2.27203	0.000107635	.	kinesin like protein for actin based chloroplast movement	.	.
CRO_04G011610	-2.2694	0.000469513	.	chloroplast thylakoid lumen protein	.	.
CRO_06G016970	-2.26723	5.23287e-05	IPI	isopentenyl diphosphate isomerase	Y	.
CRO_04G032740	-2.26265	1.91687e-05	.	plastidic GLC translocator	.	.
CRO_02G020630	-2.25968	0.000361261	.	glyceraldehyde 3-phosphate dehydrogenase A subunit	.	.
CRO_08G012970	-2.25705	5.66518e-05	.	Major facilitator superfamily protein	.	.
CRO_08G007320	-2.25536	9.20117e-06	.	Leucine-rich repeat protein kinase family protein	.	.
CRO_05G023860	-2.25187	1.43547e-06	.	galacturonosyltransferase	.	.
CRO_08G008860	-2.24514	1.85992e-05	.	Pentatricopeptide repeat (PPR) superfamily protein	.	.
CRO_04G026470	-2.24508	4.24626e-05	.	Integral membrane HPP family protein	.	.
CRO_08G025420	-2.24422	5.64921e-06	.	NADH:cytochrome B5 reductase	Y	.
CRO_08G002700	-2.24141	9.87552e-06	.	GTP-binding protein, HflX	.	.
CRO_01G022920	-2.23846	1.57358e-05	.	PDI-like 1-1	.	.
CRO_04G034060	-2.2338	4.89725e-06	.	little nuclei4	.	.
CRO_06G007410	-2.23348	9.31854e-06	.	conserved hypothetical protein	.	.
CRO_03G022260	-2.23172	1.35764e-05	.	FAD/NAD(P)-binding oxidoreductase family protein	.	.
CRO_01G029570	-2.22976	4.88681e-05	.	photosystem II subunit X	.	.
CRO_05G012760	-2.22963	0.000353998	.	Bifunctional inhibitor/lipid-transfer protein/seed storage 2S albumin superfamily protein	.	.
CRO_03G006220	-2.22582	2.06185e-06	.	Protein kinase superfamily protein	.	.
CRO_08G015600	-2.21685	6.71998e-06	.	UDP-glucosyl transferase 88A1	.	.
CRO_07G005930	-2.21485	1.17171e-06	.	adenine nucleotide transporter	.	.
CRO_08G011270	-2.21341	4.87706e-05	.	alpha-glucan phosphorylase	.	.
CRO_04G000440	-2.20812	3.24871e-05	.	purple acid phosphatase	.	.
CRO_01G032300	-2.20762	9.40023e-07	.	related to AP2	.	.
CRO_04G030760	-2.20153	4.84244e-05	.	ATP binding microtubule motor family protein	.	.
CRO_06G002100	-2.20013	0.000108418	.	YELLOW STRIPE like	.	.
CRO_03G031300	-2.20007	7.43605e-05	.	photosynthetic electron transfer C	.	.
CRO_04G020490	-2.19973	0.000233136	.	DHFS-FPGS homolog C	.	.
CRO_08G022790	-2.18982	0.00502814	.	Major facilitator superfamily protein	.	.
CRO_06G019550	-2.1896	3.1801e-06	.	phenylalanine ammonia-lyase	.	.
CRO_07G006400	-2.18801	2.91379e-05	.	FtsH extracellular protease family	.	.
CRO_05G016370	-2.18567	1.71917e-05	.	lycopene cyclase	.	.
CRO_04G013510	-2.18487	0.000339726	SLS1	cytochrome P450, family 72, subfamily A, polypeptide	.	.
CRO_06G009810	-2.18154	2.83991e-06	.	Zinc finger C-x8-C-x5-C-x3-H type family protein	.	.
CRO_06G026720	-2.17632	2.18209e-05	.	O-methyltransferase family protein	.	Y
CRO_04G034550	-2.17498	0.000115745	.	Acetamidase/Formamidase family protein	.	.
CRO_08G013540	-2.1744	2.45414e-07	.	conserved hypothetical protein	.	.
CRO_08G030340	-2.17358	5.12599e-05	.	calcium sensing receptor	.	.
CRO_05G033960	-2.17331	2.83303e-06	.	Ankyrin repeat family protein	.	.
CRO_01G002760	-2.17326	0.000380949	.	ribosomal protein L12-A	.	.
CRO_06G001340	-2.16382	1.07891e-05	.	D6 protein kinase like	.	.
CRO_07G000380	-2.16116	1.13e-05	.	conserved hypothetical protein	.	.
CRO_03G026270	-2.16101	4.12806e-06	.	vaculolar sorting receptor	.	.
CRO_03G020400	-2.15774	3.62535e-05	.	FtsH extracellular protease family	.	.
CRO_08G000710	-2.15723	0.000699557	.	Chlorophyll A-B binding family protein	.	.
CRO_01G023000	-2.15719	3.05686e-06	.	F-box protein	.	.
CRO_02G000180	-2.15564	0.0113302	.	stachyose synthase	.	.
CRO_06G012360	-2.15532	0.000156717	.	Plastid-lipid associated protein PAP / fibrillin family protein	.	.
CRO_03G014740	-2.13984	8.44092e-06	.	basic helix-loop-helix (bHLH) DNA-binding superfamily protein	.	.
CRO.S001590	-2.13663	3.45122e-07	.	NB-ARC domain-containing disease resistance protein	.	.
CRO_08G004890	-2.13362	3.21489e-06	.	ARM repeat superfamily protein	.	.
CRO_03G015620	-2.13047	1.13776e-05	.	conserved hypothetical protein	.	.
CRO_05G006780	-2.12564	7.00627e-06	.	ELF4-like	.	.
CRO_01G009380	-2.12432	4.45961e-05	.	phototropin	.	.
CRO_07G011090	-2.12033	2.49067e-05	.	annexin	.	.
CRO_06G008540	-2.11963	0.000288577	.	plasma-membrane associated cation-binding protein	.	.
CRO_03G022950	-2.11956	0.000589961	.	potassium transport 2/3	.	.
CRO_08G003680	-2.11933	1.14067e-05	.	Protein kinase family protein	.	.
CRO_06G027650	-2.11917	0.000156033	.	Ribosomal protein L3 family protein	.	.
CRO_04G013750	-2.11721	1.92136e-06	.	Tetratricopeptide repeat (TPR)-like superfamily protein	.	.
CRO_03G010450	-2.11665	0.00173969	.	conserved hypothetical protein	.	.
CRO_04G003410	-2.11597	5.484e-06	.	lipase class 3 family protein	.	.
CRO_06G014150	-2.11589	1.18211e-05	.	CRM family member 3A	.	.
CRO_05G029770	-2.1135	2.59436e-05	.	UDP-glucose pyrophosphorylase	.	.
CRO_07G003860	-2.10862	0.000150464	.	hydroxymethylglutaryl-CoA synthase / HMG-CoA synthase / 3-hydroxy-3-methylglutaryl coenzyme A synthase	.	.
CRO_07G004460	-2.10817	1.53251e-05	.	Myosin heavy chain-related protein	.	.
CRO_03G029570	-2.10562	8.79972e-05	.	Galactose oxidase/kelch repeat superfamily protein	.	.
CRO_01G009070	-2.10519	0.000192913	.	P-loop containing nucleoside triphosphate hydrolases superfamily protein	.	.
CRO_04G023840	-2.10453	0.000102267	.	SOUL heme-binding family protein	.	.
CRO_03G004720	-2.10156	0.000311373	.	Protein kinase family protein	.	.
CRO_05G017890	-2.09892	3.86668e-05	.	AAA-type ATPase family protein	.	.
CRO_05G028280	-2.09714	6.24729e-05	.	starch synthase	.	.
CRO_01G028790	-2.09623	2.93176e-05	.	3-ketoacyl-CoA synthase	.	.
CRO_02G012380	-2.09499	0.000118896	.	zeta-carotene desaturase	.	.
CRO_02G000260	-2.09039	6.36308e-05	.	NFU domain protein	.	.
CRO_04G007170	-2.08003	5.29526e-06	.	GTP-binding family protein	.	.
CRO_03G011150	-2.07735	2.8544e-05	.	Protein of unknown function, DUF647	.	.
CRO_04G018320	-2.07604	5.92436e-05	.	hypothetical protein	.	.
CRO_02G012280	-2.07188	9.93331e-05	.	phototropin	.	.
CRO_01G026730	-2.06819	3.12624e-05	.	Protein of unknown function (DUF810)	.	.
CRO_01G013500	-2.06611	6.61541e-05	.	oxidoreductases, acting on NADH or NADPH, quinone or similar compound as acceptor	.	.
CRO_02G005940	-2.06592	2.86718e-06	.	Pentatricopeptide repeat (PPR) superfamily protein	.	.
CRO_07G004010	-2.06541	4.45819e-07	.	BCL-2-associated athanogene	.	.
CRO_05G028980	-2.06098	0.000244952	.	sedoheptulose-bisphosphatase	.	.
CRO_06G000980	-2.05919	7.8969e-07	.	Pentatricopeptide repeat (PPR-like) superfamily protein	.	.
CRO_02G022670	-2.05793	0.000119098	.	magnesium ion binding;thiamin pyrophosphate binding;hydro-lyases;catalytics;2-succinyl-5-enolpyruvyl-6-hydroxy-3-cyclohexene-1-carboxylic-acid synthases	.	.
CRO_08G018210	-2.05791	2.79286e-05	.	aspartic proteinase A1	.	.
CRO_06G018360	-2.05743	2.44531e-06	.	dentin sialophosphoprotein-related	.	.
CRO_06G018210	-2.05458	6.12564e-07	.	Homeodomain-like superfamily protein	.	.
CRO_08G008890	-2.05432	9.89443e-05	.	photosystem II subunit Q-2	.	.
CRO_04G011830	-2.05223	8.36748e-06	.	hypothetical protein	.	.
CRO_04G034730	-2.05203	9.80174e-05	.	Protein of unknown function (DUF1230)	.	.
CRO_07G014550	-2.05047	9.44049e-05	.	Protein kinase superfamily protein	.	.
CRO_03G029390	-2.0489	0.00354199	.	BTB/POZ domain-containing protein	.	.
CRO_01G029310	-2.04808	4.06278e-06	.	NAD(P)-linked oxidoreductase superfamily protein	.	.
CRO_05G005210	-2.04797	2.05518e-05	.	Ribosomal protein S5/Elongation factor G/III/V family protein	.	.
CRO_01G023870	-2.04737	0.000241397	.	chloroplastic drought-induced stress protein of 32 kD	.	.
CRO_01G022520	-2.04585	5.484e-06	.	NAD kinase	.	.
CRO_01G000290	-2.04444	6.8412e-06	.	Pyridoxamine 5'-phosphate oxidase family protein	.	.
CRO_06G002560	-2.04295	2.92399e-05	.	cofactor assembly of complex C	.	.
CRO_08G008000	-2.0419	0.00328009	.	conserved hypothetical protein	.	.
CRO_05G014340	-2.04106	0.000185137	GO	cytochrome P450, family 71, subfamily B, polypeptide	.	.
CRO_01G011520	-2.04091	8.69439e-06	.	serine carboxypeptidase-like	.	.
CRO_08G033330	-2.04026	0.000133869	.	NDH-dependent cyclic electron flow	.	.
CRO_06G033870	-2.04018	0.000283142	.	Homeodomain-like superfamily protein	.	.
CRO_08G029370	-2.03964	3.3926e-06	.	histone-lysine N-methyltransferases	.	.
CRO_04G000050	-2.03874	6.68049e-06	.	SEC7-like guanine nucleotide exchange family protein	.	.
CRO_08G010890	-2.03873	0.00165754	.	Ribosomal protein S5 family protein	.	.
CRO_06G004260	-2.03747	5.44516e-06	.	Protein phosphatase 2C family protein	.	.
CRO_01G004580	-2.03553	2.51802e-05	.	WRKY DNA-binding protein	.	.
CRO_04G004680	-2.0337	0.000203666	.	photosystem I subunit E-2	.	.
CRO_08G019420	-2.02908	7.10028e-06	.	calreticulin 1a	.	.
CRO_03G026510	-2.0279	0.000128567	.	hypothetical protein	.	.
CRO_07G000500	-2.0273	2.19489e-05	.	2Fe-2S ferredoxin-like superfamily protein	.	.
CRO_03G031970	-2.02608	2.13944e-05	.	threonyl-tRNA synthetase, putative / threonine--tRNA ligase, putative	.	.
CRO_08G006080	-2.01891	7.33154e-05	.	conserved hypothetical protein	.	.
CRO_02G000670	-2.01813	3.1187e-05	.	CP12 domain-containing protein	.	.
CRO_06G018480	-2.01709	4.39595e-06	.	Protein of unknown function (DUF155)	.	.
CRO_08G023940	-2.01508	0.000194892	.	Coatomer, alpha subunit	.	.
CRO_03G030770	-2.01489	0.000182436	.	STRUBBELIG-receptor family	.	.
CRO_02G016300	-2.01312	1.05324e-06	.	Mediator complex subunit 23 domain containing protein	.	.
CRO_07G004900	-2.00904	3.19328e-05	.	plasma membrane intrinsic protein 1B	.	.
CRO_08G024980	-2.00902	0.000351264	.	PA-domain containing subtilase family protein	.	.
CRO_04G010100	-2.00571	2.5181e-05	.	Protein phosphatase 2A regulatory B subunit family protein	.	.
CRO_06G024210	-2.00345	8.75002e-06	.	methyl esterase	.	.
CRO_05G013730	-2.00287	0.00401916	.	fructose-bisphosphate aldolase	.	.
CRO_04G024880	-2.00236	1.43498e-05	.	Protein kinase superfamily protein	.	.
CRO_01G017390	-2.00186	3.78753e-06	.	target of rapamycin	.	.
CRO_01G010020	-1.99764	8.26393e-06	HDS	4-hydroxy-3-methylbut-2-enyl diphosphate synthase	Y	.
CRO_08G010500	-1.99662	1.14818e-05	.	DNA mismatch repair protein MutS, type	.	.
CRO_08G014950	-1.99636	1.52374e-06	.	FTSH protease	.	.
CRO_01G003040	-1.99548	1.38791e-06	.	homeobox	.	.
CRO_07G015680	-1.99504	0.00233901	.	DNAJ-like	.	.
CRO_05G021570	-1.99431	0.000102267	.	homogentisate prenyltransferase	.	.
CRO_02G010240	-1.99376	2.06609e-05	.	Esterase/lipase/thioesterase family protein	.	.
CRO_01G024220	-1.99084	5.47814e-06	.	long chain acyl-CoA synthetase	.	.
CRO_01G002840	-1.98844	4.92732e-05	.	ATPase E1-E2 type family protein / haloacid dehalogenase-like hydrolase family protein	.	.
CRO_02G001870	-1.98797	0.000138524	.	phosphate transporter 4;1	.	.
CRO_08G021020	-1.9854	1.236e-05	.	Metallopeptidase M24 family protein	.	.
CRO_06G001760	-1.98152	1.48179e-05	.	conserved hypothetical protein	.	.
CRO_05G002920	-1.98128	3.91459e-05	.	nuclear factor Y, subunit B3	.	.
CRO_07G023370	-1.98048	5.31244e-05	.	auxin response factor	.	.
CRO_03G007740	-1.97765	1.8e-06	.	peroxisome	.	.
CRO_03G014890	-1.97653	1.58375e-05	.	protein serine/threonine phosphatases;protein kinases;catalytics;cAMP-dependent protein kinase regulators;ATP binding;protein serine/threonine phosphatases	.	.
CRO_04G032580	-1.97515	0.000271299	.	Ribulose bisphosphate carboxylase (small chain) family protein	.	.
CRO_01G000130	-1.97409	2.25677e-05	.	Tetratricopeptide repeat (TPR)-like superfamily protein	.	.
CRO_08G028450	-1.97284	3.54701e-05	.	Ankyrin repeat family protein	.	.
CRO_05G021530	-1.9672	2.56597e-05	.	tubulin alpha-5	.	.
CRO_05G000960	-1.96328	3.5719e-06	.	N-terminal region of Chorein or VPS13 domain containing protein	.	.
CRO_03G004160	-1.96296	0.000128003	.	Protein TIC 56, chloroplastic	.	.
CRO_02G012030	-1.95932	0.00010433	.	GDP-D-mannose 3',5'-epimerase	.	.
CRO_02G027580	-1.95709	0.000890713	.	alanine-2-oxoglutarate aminotransferase	.	.
CRO_08G029770	-1.95549	6.27355e-05	.	OBF binding protein	.	.
CRO_03G018090	-1.95394	3.04258e-06	.	trehalose-6-phosphate synthase	.	.
CRO_04G024660	-1.9518	9.73727e-06	DXR	1-deoxy-D-xylulose 5-phosphate reductoisomerase	Y	.
CRO_06G025150	-1.94787	1.13776e-05	.	RNApolymerase sigma-subunit C	.	.
CRO_04G014100	-1.94635	0.000437062	.	Ribosomal protein L1p/L10e family	.	.
CRO_04G014240	-1.94544	0.000151104	.	conserved hypothetical protein	.	.
CRO_04G010210	-1.94496	1.64966e-06	.	vacuolar protein sorting	.	.
CRO_04G033860	-1.94188	0.000311052	.	indole-3-acetic acid inducible	.	.
CRO_04G019480	-1.94058	0.000100467	.	high cyclic electron flow	.	.
CRO_07G009120	-1.93975	9.87552e-06	.	Golgi-body localisation protein domain ;RNA pol II promoter Fmp27 protein domain	.	.
CRO_02G025490	-1.93925	9.04074e-05	.	myb domain protein	.	.
CRO_05G007700	-1.9344	0.000438004	.	Thioredoxin superfamily protein	.	.
CRO_06G002520	-1.93391	0.00132714	.	Glycosyl hydrolase family 38 protein	.	.
CRO_04G033630	-1.93353	0.000913071	.	serine transhydroxymethyltransferase	.	.
CRO_06G000180	-1.9317	0.00107799	.	ribosomal protein S17	.	.
CRO_02G029070	-1.93095	0.000350217	.	CONSTANS-like	.	.
CRO_08G031960	-1.93083	3.31557e-05	.	S-adenosyl-L-methionine-dependent methyltransferases superfamily protein	.	.
CRO_07G008310	-1.93075	0.000436406	.	DUF3054 domain containing protein	.	.
CRO_05G000310	-1.92952	0.000537741	.	SMAD/FHA domain-containing protein	.	.
CRO_03G017520	-1.92885	0.000615847	.	Curculin-like (mannose-binding) lectin family protein	.	.
CRO_07G001610	-1.92655	5.24341e-05	.	CLP protease R subunit	.	.
CRO_08G019260	-1.92349	3.03698e-05	.	conserved hypothetical protein	.	.
CRO_08G011340	-1.91761	7.07224e-05	.	Glucose-6-phosphate/phosphate translocator-related	.	.
CRO_03G011410	-1.91695	1.31013e-05	.	Rhodanese/Cell cycle control phosphatase superfamily protein	.	.
CRO_08G032310	-1.916	0.00130362	.	acyl carrier protein	.	.
CRO_05G020110	-1.91492	0.00133989	.	photosystem I subunit F	.	.
CRO_08G023220	-1.91262	3.06016e-05	.	cytochrome P450, family 716, subfamily A, polypeptide	.	.
CRO_07G014560	-1.91243	0.000175801	.	Protein kinase superfamily protein	.	.
CRO_01G032810	-1.9122	4.39595e-06	.	binding	.	.
CRO_06G020650	-1.9111	1.66309e-05	.	haemoglobin	.	.
CRO_04G002810	-1.91085	0.000265125	.	glyoxylate reductase	.	.
CRO_06G021260	-1.90948	1.8918e-05	.	pleiotropic drug resistance	.	.
CRO_04G009880	-1.90878	1.45029e-06	.	Protein of unknown function, DUF538	.	.
CRO_07G020850	-1.9083	6.76043e-06	.	Protein kinase superfamily protein	.	.
CRO_08G017430	-1.90785	3.2301e-05	.	SUPPRESSOR OF AUXIN RESISTANCE1	.	.
CRO_06G003610	-1.90686	0.000153359	.	ATP citrate lyase subunit B	.	.
CRO_02G025690	-1.90541	0.000833252	.	PAS/LOV protein B	.	.
CRO_02G013540	-1.90491	0.000112084	.	ABC-2 type transporter family protein	.	.
CRO_06G029890	-1.90219	3.35169e-05	.	calmodulin-related	.	.
CRO_06G014640	-1.89753	1.83617e-05	.	conserved hypothetical protein	.	.
CRO_08G007990	-1.89725	0.000201385	.	Glycine cleavage T-protein family	.	.
CRO_03G023290	-1.89307	2.06516e-06	.	Phosphatidylinositol-4-phosphate 5-kinase family protein	.	.
CRO_07G006520	-1.8916	0.00206996	.	Translation elongation factor EF1B/ribosomal protein S6 family protein	.	.
CRO_01G006190	-1.89082	0.0198268	.	PQ-loop repeat family protein / transmembrane family protein	.	.
CRO_06G018000	-1.88958	0.0001106	.	plastid transcriptionally active	.	.
CRO_02G018680	-1.88547	1.95054e-05	.	microtubule-associated proteins 70-1	.	.
CRO_04G018600	-1.88483	0.00415927	.	rubisco activase	.	.
CRO_08G006550	-1.88417	1.95687e-05	.	Conserved oligomeric complex COG6 domain containing protein	.	.
CRO_02G021720	-1.8826	0.000128975	.	Metallo-hydrolase/oxidoreductase superfamily protein	.	.
CRO_06G031740	-1.87955	1.24606e-05	.	acetyl Co-enzyme a carboxylase carboxyltransferase alpha subunit	.	.
CRO_01G029860	-1.87921	3.82532e-05	.	aminopeptidase M1	.	.
CRO_06G002380	-1.87833	9.96492e-05	.	auxin signaling F-box	.	.
CRO_07G013860	-1.8777	1.65904e-06	.	Ubiquitin carboxyl-terminal hydrolase family protein	.	.
CRO_05G024190	-1.87615	6.42467e-06	.	NAD(P)-binding Rossmann-fold superfamily protein	.	.
CRO_05G020450	-1.87413	1.52625e-05	.	Plant protein of unknown function (DUF869)	.	.
CRO_03G012290	-1.87044	3.20554e-05	.	ubiquitin activating enzyme	.	.
CRO_03G032340	-1.87008	0.0141199	TDC	Pyridoxal phosphate (PLP)-dependent transferases superfamily protein	.	.
CRO_03G003320	-1.86924	0.0010613	.	lipid transfer protein	.	.
CRO_08G017630	-1.86803	0.000176552	.	DEAD box RNA helicase (RH3)	.	.
CRO_05G006490	-1.86734	0.000485129	.	homology to ABI1	.	.
CRO_05G001320	-1.8664	0.0159901	.	B-box type zinc finger family protein	.	.
CRO_06G000250	-1.86634	0.000248156	.	AMP-dependent synthetase and ligase family protein	.	.
CRO_08G004770	-1.86547	0.000205955	.	hypothetical protein	.	.
CRO_03G020890	-1.86349	0.000190651	.	phosphoenolpyruvate carboxylase	.	.
CRO_01G030010	-1.86269	1.86179e-05	.	eukaryotic translation initiation factor 4A1	.	.
CRO_01G000560	-1.86233	5.8016e-05	.	autoinhibited H(+)-ATPase isoform	.	Y
CRO_05G000550	-1.86001	0.000198234	.	Ankyrin repeat family protein	.	.
CRO_05G024830	-1.85418	7.45417e-05	.	Phototropic-responsive NPH3 family protein	.	.
CRO_02G022650	-1.85292	0.000149575	.	TCP-1/cpn60 chaperonin family protein	.	.
CRO_01G003010	-1.85281	3.35812e-05	.	cyclophilin	.	.
CRO_02G001150	-1.85106	9.38548e-06	.	tetratricopeptide repeat (TPR)-containing protein	.	.
CRO_02G001920	-1.8505	0.00756906	.	ribosomal protein L4	.	.
CRO_08G022200	-1.8495	4.87706e-05	.	Major facilitator superfamily protein	.	.
CRO_04G015000	-1.84866	5.04807e-05	.	uridine 5'-monophosphate synthase / UMP synthase (PYRE-F) (UMPS)	.	.
CRO_03G025440	-1.84292	0.00053563	.	pyrophosphorylase	.	.
CRO_04G035580	-1.84158	0.000203666	.	protein containing PDZ domain, a K-box domain, and a TPR region	.	.
CRO_03G014420	-1.84099	5.49658e-05	.	alpha/beta-Hydrolases superfamily protein	.	.
CRO_06G019990	-1.84095	2.83991e-06	.	SERINE CARBOXYPEPTIDASE-LIKE	.	.
CRO_03G005500	-1.83897	1.66077e-05	.	IQ calmodulin-binding motif family protein	.	.
CRO_06G024600	-1.83646	4.61215e-06	GS	elicitor-activated gene 3-2	.	.
CRO_07G004220	-1.83496	0.0296649	.	UDP-D-glucose/UDP-D-galactose 4-epimerase	.	.
CRO_01G004920	-1.8321	9.21396e-06	.	casein lytic proteinase B3	.	.
CRO_04G015720	-1.83064	0.00015888	.	sucrose phosphate synthase 1F	.	.
CRO_04G007660	-1.82882	0.000112084	.	conserved hypothetical protein	.	.
CRO_06G006240	-1.8285	1.78397e-06	.	copper/zinc superoxide dismutase	.	.
CRO_06G033430	-1.82814	1.18005e-06	.	transducin family protein / WD-40 repeat family protein	.	.
CRO.S001680	-1.82532	1.27082e-06	.	NB-ARC domain-containing disease resistance protein	.	.
CRO_06G003170	-1.82296	3.7231e-05	.	ribosomal protein S1	.	.
CRO_06G007130	-1.82038	0.000522101	.	Aluminium induced protein with YGL and LRDR motifs	.	.
CRO_06G026240	-1.82025	0.00239826	.	hydroxypyruvate reductase	.	.
CRO_02G003580	-1.81983	0.00105359	.	glucan synthase-like	.	.
CRO_01G032500	-1.81935	0.000973068	.	myo-inositol-1-phosphate synthase	.	.
CRO_04G027650	-1.81792	0.00166254	.	NDH dependent flow	.	.
CRO_04G007210	-1.81714	0.000255712	.	chloroplast stem-loop binding protein of 41 kDa	.	.
CRO_03G027360	-1.81637	0.000415548	.	3-methylcrotonyl-CoA carboxylase	.	.
CRO_05G015480	-1.81564	3.88318e-05	.	Octicosapeptide/Phox/Bem1p (PB1) domain-containing protein / tetratricopeptide repeat (TPR)-containing protein	.	.
CRO_01G005290	-1.81243	0.000272382	.	COBRA-like extracellular glycosyl-phosphatidyl inositol-anchored protein family	.	.
CRO_01G006570	-1.81182	0.00250836	.	Zinc-finger domain of monoamine-oxidase A repressor R1	.	.
CRO_01G033540	-1.81065	0.000268701	.	Plant stearoyl-acyl-carrier-protein desaturase family protein	.	.
CRO_05G022670	-1.80992	2.41993e-05	.	Rhodanese/Cell cycle control phosphatase superfamily protein	.	.
CRO_06G032790	-1.80869	0.000147222	.	CAAD domains of cyanobacterial aminoacyl-tRNA synthetase domain containing protein	.	.
CRO_07G008380	-1.8058	0.0159479	.	FAD/NAD(P)-binding oxidoreductase family protein	.	.
CRO_07G012550	-1.80543	0.00207685	.	RH39	.	.
CRO_08G000510	-1.8039	1.78029e-05	.	Translation elongation factor EF1B, gamma chain	.	.
CRO_04G004880	-1.8013	1.78099e-05	.	NAD(P)-binding Rossmann-fold superfamily protein	.	.
CRO_01G032470	-1.79886	0.000516876	.	Pollen Ole e 1 allergen and extensin family protein	.	.
CRO_07G006580	-1.79867	3.98717e-05	.	NIN like protein	.	.
CRO_08G029380	-1.79733	0.000381223	.	SPIRAL1-like1	.	.
CRO_01G011970	-1.79632	0.000180408	.	MORN (Membrane Occupation and Recognition Nexus) repeat-containing protein	.	.
CRO_08G018770	-1.79569	0.00125038	.	chloroplast RNA binding	.	.
CRO_01G026150	-1.79542	3.62884e-06	.	Glyoxalase/Bleomycin resistance protein/Dioxygenase superfamily protein	.	.
CRO_06G033080	-1.79258	0.00013281	.	regulatory component of ABA receptor	.	.
CRO_03G000340	-1.79227	0.000442328	.	ROP interactive partner	.	.
CRO_05G003800	-1.78894	0.000121126	.	photosystem II subunit R	.	.
CRO_01G018480	-1.7887	5.16283e-05	.	chitinase-like protein	.	.
CRO_04G018530	-1.78825	4.69708e-05	.	Vacuolar import and degradation protein domain containing protein	.	.
CRO_08G008110	-1.78445	4.05086e-05	.	glyoxalase I homolog	.	.
CRO_02G028160	-1.78401	5.23035e-06	.	Tyrosyl-tRNA synthetase, class Ib, bacterial/mitochondrial	.	.
CRO_03G023310	-1.78315	0.000893919	.	Plastid-lipid associated protein PAP / fibrillin family protein	.	.
CRO_02G008600	-1.78213	0.0027109	.	aldehyde dehydrogenase 11A3	.	.
CRO_06G001850	-1.78164	3.56871e-05	.	Ribosomal protein S21 family protein	.	.
CRO_04G008350	-1.78141	1.86348e-05	.	catalytics	.	.
CRO_04G025840	-1.78125	7.51872e-05	.	plastid transcriptionally active	.	.
CRO_04G032770	-1.78048	9.72703e-06	.	ortholog of maize chloroplast splicing factor CRS1	.	.
CRO_01G029870	-1.78022	3.7775e-05	.	homology to ABI1	.	.
CRO_03G030210	-1.77899	1.0407e-05	.	Rhodanese/Cell cycle control phosphatase superfamily protein	.	.
CRO_07G006050	-1.77365	0.000210214	.	DUF3593 domain containing protein	.	.
CRO_03G025510	-1.77227	0.000430338	.	peroxisomal NAD-malate dehydrogenase	.	.
CRO_04G007580	-1.7716	9.08737e-06	.	pale cress protein (PAC)	.	.
CRO_01G029540	-1.77117	0.000816934	.	Chaperone DnaJ-domain superfamily protein	.	.
CRO_02G000110	-1.76787	3.59385e-05	.	Beta-carotene isomerase D27-like, C-terminal domain containing protein	.	.
CRO_06G001360	-1.7666	2.36778e-06	.	embryo defective	.	.
CRO_05G032250	-1.76658	0.000227659	.	P-loop containing nucleoside triphosphate hydrolases superfamily protein	.	.
CRO_04G018050	-1.76566	0.000108725	.	Protein kinase superfamily protein	.	.
CRO_01G024190	-1.76461	0.000100467	.	SNARE associated Golgi protein family	.	.
CRO_08G003390	-1.76284	7.77951e-05	.	DnaJ/Hsp40 cysteine-rich domain superfamily protein	.	.
CRO_06G019910	-1.76107	3.47711e-06	.	pseudouridine synthase family protein	.	.
CRO_04G015100	-1.76064	4.15222e-05	.	glucose-inhibited division family A protein	.	.
CRO_01G027010	-1.75944	0.000338209	GOR	GroES-like zinc-binding dehydrogenase family protein	Y	.
CRO_06G000150	-1.75912	7.89628e-06	.	D-isomer specific 2-hydroxyacid dehydrogenase family protein	.	.
CRO_02G018720	-1.75807	0.000151079	.	AMP-dependent synthetase and ligase family protein	.	.
CRO_05G010040	-1.75806	8.90254e-05	.	Rho GTPase activation protein (RhoGAP) with PH domain	.	.
CRO_08G023100	-1.75726	0.000219137	.	CAX interacting protein	.	.
CRO_05G007040	-1.75603	0.000220776	.	Cysteine proteinases superfamily protein	.	.
CRO_06G033840	-1.75501	0.000214266	.	photosystem I P subunit	.	.
CRO_03G018310	-1.75362	9.17174e-05	.	solanesyl diphosphate synthase	.	.
CRO_06G019090	-1.75241	6.27355e-05	.	Protein kinase superfamily protein	.	.
CRO_07G020710	-1.75154	0.00698662	.	HXXXD-type acyl-transferase family protein	.	.
CRO_04G032590	-1.75006	0.000373968	.	Ribulose bisphosphate carboxylase (small chain) family protein	.	.
CRO_05G009960	-1.74276	0.00120927	.	proline-rich family protein	.	.
CRO_08G003320	-1.74165	0.00118568	.	GAST1 protein homolog	.	.
CRO.S002190	-1.74118	0.00166908	.	P-loop containing nucleoside triphosphate hydrolases superfamily protein	.	.
CRO_07G000580	-1.7408	2.52564e-05	.	non-intrinsic ABC protein	.	.
CRO_04G000740	-1.73926	0.000169651	.	BEL1-like homeodomain	.	.
CRO_05G010820	-1.73855	0.000238878	.	sulfite reductase	.	.
CRO_08G018470	-1.73478	3.01869e-05	.	ATP-citrate lyase A-3	.	.
CRO_07G000330	-1.73416	5.37986e-06	.	Mitochondrial substrate carrier family protein	.	.
CRO_02G003510	-1.73385	8.33609e-05	.	Plastid-lipid associated protein PAP / fibrillin family protein	.	.
CRO_05G004710	-1.73363	0.00614837	.	Ribosomal L18p/L5e family protein	.	.
CRO_06G026700	-1.73335	0.000268214	.	geranylgeranyl reductase	.	.
CRO_01G025690	-1.7314	1.55413e-05	.	translocase inner membrane subunit 17-2	.	.
CRO_06G005020	-1.7308	0.00178438	.	conserved hypothetical protein	.	.
CRO_02G008880	-1.73056	0.000230366	.	eukaryotic elongation factor 5A-1	.	.
CRO_04G012680	-1.72646	0.00160094	.	carotenoid cleavage dioxygenase	.	.
CRO_04G031380	-1.72252	0.00010433	.	pyrophosphorylase	.	.
CRO_01G002340	-1.72211	2.48361e-06	.	Amino acid dehydrogenase family protein	.	.
CRO_06G006770	-1.72204	1.86605e-05	.	basic helix-loop-helix (bHLH) DNA-binding superfamily protein	.	.
CRO_04G024540	-1.71995	1.02665e-05	.	Tudor/PWWP/MBT superfamily protein	.	.
CRO_03G000880	-1.71924	0.00063963	.	PHE ammonia lyase	.	.
CRO_06G023490	-1.71802	0.000245677	.	UDP-glucose pyrophosphorylase	.	.
CRO_02G016390	-1.71655	0.0656573	.	glycosyl hydrolase 9B1	.	.
CRO_02G003020	-1.71516	3.14872e-05	.	RNA-binding CRS1 / YhbY (CRM) domain-containing protein	.	.
CRO_01G000220	-1.71308	2.10403e-05	.	mediator subunit	.	.
CRO_08G000810	-1.71061	6.631e-05	.	Rieske (2Fe-2S) domain-containing protein	.	.
CRO_07G006460	-1.71028	0.00136298	.	Glutaredoxin family protein	.	.
CRO_07G004890	-1.70841	0.000939084	.	plasma membrane intrinsic protein 1B	.	.
CRO_04G023360	-1.70807	1.66077e-05	.	RmlC-like cupins superfamily protein	.	.
CRO_03G018790	-1.70661	0.00506742	.	Aldolase-type TIM barrel family protein	.	.
CRO_06G031520	-1.70628	3.78428e-05	.	Homeobox-leucine zipper family protein / lipid-binding START domain-containing protein	.	.
CRO_08G017060	-1.70548	7.14252e-06	.	Protein of unknown function, DUF647	.	.
CRO_06G011400	-1.70517	0.000107488	.	GLU-ADT subunit B	.	.
CRO_03G023930	-1.70468	6.52978e-05	.	P-loop containing nucleoside triphosphate hydrolases superfamily protein	.	.
CRO_01G013380	-1.70378	0.000314657	.	Rho GTPase activating protein with PAK-box/P21-Rho-binding domain	.	.
CRO_08G024310	-1.70308	0.000162813	.	isoamylase	.	.
CRO_04G010720	-1.70294	2.27382e-05	.	Cytochrome P450 superfamily protein	.	.
CRO_05G021130	-1.70164	0.000358062	.	alpha-L-arabinofuranosidase	.	.
CRO_08G004360	-1.70103	3.48274e-05	.	esterase/lipase/thioesterase family protein	.	.
CRO_01G014970	-1.70078	1.54749e-05	.	IQ-domain	.	.
CRO_03G032690	-1.70076	0.0003275	.	Polyketide cyclase / dehydrase and lipid transport protein	.	.
CRO_08G022320	-1.6995	2.1828e-05	.	NFU domain protein	.	.
CRO_04G006520	-1.69686	0.000318905	.	S-adenosyl-L-methionine-dependent methyltransferases superfamily protein	.	.
CRO_06G002570	-1.69627	8.0305e-06	.	conserved hypothetical protein	.	.
CRO_06G015610	-1.69565	1.46879e-05	.	FRIGIDA-like protein	.	.
CRO_08G027930	-1.69513	2.6795e-05	.	beta-hexosaminidase	.	.
CRO_04G021410	-1.6944	0.00114579	.	seed imbibition	.	.
CRO_04G034400	-1.69323	0.000174622	.	ADP-ribosylation factor-like A1C	.	.
CRO_07G000280	-1.69212	0.0057772	MYC2	Basic helix-loop-helix (bHLH) DNA-binding family protein	.	.
CRO_08G026930	-1.69131	1.11039e-05	.	Protein kinase superfamily protein	.	.
CRO_06G008630	-1.68866	0.000151989	.	Ycf3-interacting protein 1, chloroplastic	.	.
CRO_06G025000	-1.68667	0.0001037	.	CXXC motif containing zinc binding protein, eukaryotic domain containing protein	.	.
CRO_06G026130	-1.68643	1.41474e-05	.	RAC-like	.	.
CRO_08G013500	-1.68614	0.000562477	.	Calcium-binding endonuclease/exonuclease/phosphatase family	.	.
CRO_08G033190	-1.68611	6.19762e-05	.	Protein phosphatase 2C family protein	.	.
CRO_03G003710	-1.68415	0.00222041	.	Haloacid dehalogenase-like hydrolase (HAD) superfamily protein	.	.
CRO_04G032280	-1.68385	0.000595596	.	acclimation of photosynthesis to environment	.	.
CRO_04G034670	-1.68241	0.000383339	.	Ribonuclease III family protein	.	.
CRO_01G019910	-1.68206	0.000328243	.	P-loop containing nucleoside triphosphate hydrolases superfamily protein	.	.
CRO_05G019630	-1.67952	0.000120448	.	ferrochelatase	.	.
CRO_05G022560	-1.67831	0.000878447	.	conserved hypothetical protein	.	.
CRO_05G025040	-1.67767	0.00204377	.	cell elongation protein / DWARF1 / DIMINUTO (DIM)	.	.
CRO_06G007720	-1.67723	2.6795e-05	.	Protein of unknown function (DUF3754)	.	.
CRO_04G010140	-1.67582	0.000399955	.	pleiotropic drug resistance	.	.
CRO_03G025310	-1.67203	0.001167	.	Phosphoglycerate mutase family protein	.	.
CRO_05G024570	-1.67014	3.92594e-05	.	root FNR	.	.
CRO_08G008870	-1.66922	0.000651704	.	C-terminal cysteine residue is changed to a serine	.	.
CRO_07G004420	-1.66916	2.53435e-05	.	Nucleic acid-binding, OB-fold-like protein	.	.
CRO_03G005340	-1.6668	0.000422434	.	starch branching enzyme 2.2	.	.
CRO_06G002740	-1.66575	6.85674e-05	.	DEAD/DEAH box helicase, putative	.	.
CRO_05G029220	-1.66487	0.000656005	.	Pleckstrin homology (PH) domain superfamily protein	.	.
CRO_08G022080	-1.66347	5.31244e-05	.	glutathione synthetase	.	.
CRO_05G015430	-1.66116	0.000270732	.	fibrillin	.	.
CRO_05G023580	-1.66083	1.13e-05	.	hydroperoxide lyase	.	.
CRO_01G018740	-1.66042	1.19456e-05	.	Exocyst component 84 C-terminal domain containing protein	.	.
CRO_08G016520	-1.65943	9.77948e-05	.	RNA binding (RRM/RBD/RNP motifs) family protein	.	.
CRO_05G002180	-1.65905	0.00981131	.	trigger factor type chaperone family protein	.	.
CRO_08G023860	-1.65867	1.13983e-05	.	auxin response factor	.	.
CRO_08G013410	-1.65808	1.67528e-05	.	DNA mismatch repair protein MutS, type	.	.
CRO_08G003640	-1.65719	1.78082e-05	.	THO complex, subunit	.	.
CRO_06G016740	-1.65674	1.6285e-05	.	conserved hypothetical protein	.	.
CRO_06G017660	-1.65557	0.00697691	.	cytochrome P450, family 97, subfamily A, polypeptide	.	.
CRO_05G021470	-1.65279	0.000505415	.	conserved hypothetical protein	.	.
CRO_07G000410	-1.65255	0.00179038	.	Peptidase M20/M25/M40 family protein	.	.
CRO_02G025680	-1.65227	0.000935774	.	conserved hypothetical protein	.	.
CRO_05G021150	-1.65168	0.00274655	.	hypothetical protein	.	.
CRO_01G013630	-1.65163	4.71167e-05	.	conserved hypothetical protein	.	.
CRO_07G012330	-1.65116	2.06285e-05	.	Oxidoreductase family protein	.	.
CRO_06G025820	-1.64886	3.10021e-05	.	multimeric translocon complex in the outer envelope membrane	.	.
CRO_03G006840	-1.64797	1.58375e-05	.	Class II aminoacyl-tRNA and biotin synthetases superfamily protein	.	.
CRO_01G004650	-1.64786	0.000206159	.	hydroxymethylbilane synthase	.	.
CRO_02G001960	-1.64759	1.14759e-05	.	Glycosyl hydrolase family protein	.	.
CRO_07G006620	-1.64587	1.38456e-05	.	Tetratricopeptide repeat (TPR)-like superfamily protein	.	.
CRO_03G009620	-1.64426	1.18248e-05	.	CDPK-related kinase	.	.
CRO_04G019540	-1.64259	0.000163934	.	plastid transcriptionally active	.	.
CRO_06G002370	-1.64162	0.000462396	.	hypothetical protein	.	.
CRO_05G014090	-1.63924	2.74879e-05	.	BEL1-like homeodomain	.	.
CRO_04G006920	-1.63916	0.000129265	.	conserved hypothetical protein	.	.
CRO_06G016790	-1.63915	0.000167214	.	chloroplastic acetylcoenzyme A carboxylase	.	.
CRO_02G023980	-1.63854	7.51616e-05	.	Tetratricopeptide repeat (TPR)-like superfamily protein	.	.
CRO_07G002930	-1.63594	0.000155611	.	Aldolase superfamily protein	.	.
CRO_04G007590	-1.63401	1.06993e-05	.	REF4-related	.	.
CRO_06G004240	-1.63143	4.66935e-06	.	Mono-/di-acylglycerol lipase, N-terminal;Lipase, class	.	.
CRO_02G013450	-1.6313	2.1323e-05	.	O-fucosyltransferase family protein	.	.
CRO_04G023540	-1.63011	0.000137078	.	pyrimidine	.	.
CRO_06G027870	-1.62977	1.7369e-05	.	hypothetical protein	.	.
CRO_08G029440	-1.62909	0.000147108	.	PsbP-like protein	.	.
CRO_04G003030	-1.62833	9.1532e-05	.	alpha/beta-Hydrolases superfamily protein	.	.
CRO_02G010390	-1.62758	2.8797e-05	.	ARM repeat superfamily protein	.	.
CRO_02G005610	-1.62723	0.000766251	.	FGGY family of carbohydrate kinase	.	.
CRO_05G013930	-1.62611	9.35877e-05	.	Kinesin motor family protein	.	.
CRO_03G024860	-1.6216	4.54057e-05	.	beta carbonic anhydrase	.	.
CRO_06G005350	-1.61947	0.00368535	.	Protein phosphatase 2C family protein	.	.
CRO_08G013780	-1.61813	8.78654e-06	.	Polyketide cyclase/dehydrase and lipid transport superfamily protein	.	.
CRO_04G011480	-1.61803	2.59981e-05	.	glutaredoxin	.	.
CRO_03G016580	-1.6178	0.000182511	.	3-hydroxyacyl-CoA dehydrogenase family protein	Y	.
CRO_06G033210	-1.61666	0.000662779	.	Tetratricopeptide repeat (TPR)-like superfamily protein	.	.
CRO_02G003520	-1.61594	0.000144883	.	Ribose 5-phosphate isomerase, type A protein	.	.
CRO_01G022280	-1.6148	0.00408699	.	nitrate reductase	.	.
CRO_06G025840	-1.61392	0.00110339	.	Pentatricopeptide repeat (PPR-like) superfamily protein	.	.
CRO_04G004790	-1.61238	0.000168982	.	GroES-like zinc-binding dehydrogenase family protein	.	.
CRO_02G005440	-1.61096	0.000265523	.	CONSTANS-like	.	.
CRO_01G004720	-1.61076	0.000130423	.	U-box domain-containing protein	.	.
CRO_07G013770	-1.60951	2.18462e-05	.	Tetratricopeptide repeat (TPR)-like superfamily protein	.	.
CRO_01G031980	-1.60932	0.00600525	.	Ribosomal L29 family protein	.	.
CRO_01G020080	-1.60916	0.000657176	.	adenosine monophosphate kinase	.	.
CRO_04G009200	-1.60812	0.000135689	.	conserved hypothetical protein	.	.
CRO_07G004910	-1.60593	0.00456277	.	cytochrome P450, family 86, subfamily A, polypeptide	.	.
CRO_08G033390	-1.60586	0.00115511	.	Tudor/PWWP/MBT superfamily protein	.	.
CRO_01G025480	-1.60346	0.000344379	.	glutathione peroxidase	.	.
CRO_03G022220	-1.60318	0.00867536	.	RNA-binding KH domain-containing protein	.	.
CRO_06G018060	-1.60311	0.00752733	.	ammonium transporter 1;2	.	.
CRO_07G006260	-1.60215	0.000512799	.	Nucleoside diphosphate kinase family protein	.	.
CRO_03G029380	-1.60131	0.00994061	.	starch branching enzyme 2.2	.	.
CRO_08G030120	-1.60091	0.000430338	.	signal peptide peptidase	.	.
CRO_01G010840	-1.60073	2.12297e-06	.	Heavy metal transport/detoxification superfamily protein	.	.
CRO_02G020200	-1.5983	0.000120448	.	thioredoxin X	.	.
CRO_04G006180	-1.59639	0.028798	.	indoleacetic acid-induced protein	.	.
CRO_03G017310	-1.59594	0.000142608	.	Acyl-CoA N-acyltransferase with RING/FYVE/PHD-type zinc finger protein	.	.
CRO_05G007170	-1.59567	0.00236545	.	strictosidine synthase-like	.	.
CRO_06G003320	-1.59542	0.00012378	.	Translation elongation factor EF1B/ribosomal protein S6 family protein	.	.
CRO_08G006670	-1.59538	2.49643e-05	.	nudix hydrolase homolog	.	.
CRO_02G016020	-1.59466	2.34974e-05	.	Protein of unknown function (DUF1162)	.	.
CRO_05G002640	-1.59412	0.00432631	.	Ribosomal protein S10p/S20e family protein	.	.
CRO_05G030780	-1.59266	6.60633e-05	.	zinc ion binding;DNA binding;helicases;ATP binding;nucleic acid binding	.	.
CRO_05G030150	-1.59243	0.00182367	.	Polyadenylate-binding protein-interacting protein	.	.
CRO_08G025360	-1.5906	0.000337553	.	polyribonucleotide nucleotidyltransferase, putative	.	.
CRO_03G030530	-1.59034	1.72232e-05	.	Protein of unknown function (DUF789)	.	.
CRO_06G023990	-1.59005	7.79083e-06	.	NADH-ubiquinone dehydrogenase, mitochondrial, putative	.	.
CRO_03G028660	-1.58806	0.000422434	.	GTP binding protein beta	.	.
CRO.S000910	-1.58728	0.00024769	.	alpha/beta-Hydrolases superfamily protein	.	.
CRO_07G014800	-1.58698	0.000210933	.	plastid transcriptionally active	.	.
CRO_06G018840	-1.5858	0.00429746	.	plasma membrane intrinsic protein 2;5	.	.
CRO_06G030810	-1.58568	1.23977e-05	.	SEC7-like guanine nucleotide exchange family protein	.	.
CRO_01G013710	-1.58511	0.000665853	.	conserved hypothetical protein	.	.
CRO_02G021570	-1.58372	4.55434e-05	.	NB-ARC domain-containing disease resistance protein	.	.
CRO_07G005880	-1.58326	3.7231e-05	.	SPA1-related	.	.
CRO_05G028090	-1.58186	0.000125802	.	FKBP-like peptidyl-prolyl cis-trans isomerase family protein	.	.
CRO_07G005470	-1.58175	0.000201845	.	respiratory burst oxidase protein F	.	.
CRO_04G000380	-1.58108	0.00876553	.	urophorphyrin methylase	.	.
CRO_02G015820	-1.58059	3.16883e-05	.	pyruvate dehydrogenase E1 alpha	.	.
CRO_08G031110	-1.57977	3.27281e-05	.	CRS1 / YhbY (CRM) domain-containing protein	.	.
CRO_01G012590	-1.57871	0.000108952	.	NAD(P)-linked oxidoreductase superfamily protein	.	.
CRO_04G020610	-1.57862	8.65689e-06	.	RECA homolog	.	.
CRO_03G015050	-1.5759	5.69332e-05	.	staurosporin and temperature sensitive 3-like A	.	.
CRO_04G021430	-1.57568	0.00219255	.	elongation factor family protein	.	.
CRO_06G022930	-1.57399	0.009999	.	basic helix-loop-helix (bHLH) DNA-binding superfamily protein	.	.
CRO_03G000950	-1.57214	0.000220601	.	hypothetical protein	.	.
CRO_08G020480	-1.57105	0.000800533	.	ATP-dependent caseinolytic (Clp) protease/crotonase family protein	.	.
CRO_06G019760	-1.57081	3.28632e-05	.	Tetratricopeptide repeat (TPR)-like superfamily protein	.	.
CRO_05G015410	-1.56961	8.08991e-05	.	Phosphofructokinase family protein	.	.
CRO_03G017290	-1.56917	0.000199906	.	Class I glutamine amidotransferase-like superfamily protein	.	.
CRO_07G023380	-1.56838	0.00130582	.	Tetratricopeptide repeat (TPR)-like superfamily protein	.	.
CRO_06G004310	-1.56735	0.00498082	.	ethylene-responsive element binding protein	.	.
CRO_05G021110	-1.56473	0.0511289	.	alpha-L-arabinofuranosidase	.	.
CRO_05G000030	-1.56442	0.00122264	.	phenylalanyl-tRNA synthetase class IIc family protein	.	.
CRO_04G007240	-1.56291	0.000130423	.	FZO-like	.	.
CRO_04G032490	-1.56192	6.50045e-06	.	HEAT repeat-containing protein	.	.
CRO_03G011100	-1.56109	0.000165899	.	high mobility group B1	.	.
CRO_02G027250	-1.56064	0.00022134	.	enoyl-CoA hydratase/isomerase D	.	.
CRO_01G020860	-1.5604	0.00265523	.	Ribosomal protein L21	.	.
CRO_02G001240	-1.5604	2.34505e-05	.	fructose-2,6-bisphosphatase	.	.
CRO_03G011950	-1.5595	0.0016374	.	metallopeptidase M24 family protein	.	.
CRO_04G032880	-1.55862	0.00233387	.	alpha/beta-Hydrolases superfamily protein	.	.
CRO_08G030770	-1.55817	4.29662e-05	.	Eukaryotic aspartyl protease family protein	.	.
CRO_03G009710	-1.55747	0.000574969	.	F-box family protein	.	.
CRO_07G015890	-1.55539	3.88331e-05	.	sucrose phosphate synthase 3F	.	.
CRO_02G013860	-1.55523	0.000297109	.	Sec-independent periplasmic protein translocase	.	.
CRO_03G013770	-1.55388	0.000292627	.	transducin family protein / WD-40 repeat family protein	.	.
CRO_05G023850	-1.55236	0.00174554	.	seed imbibition	.	.
CRO_04G003200	-1.5501	0.000210337	.	serine carboxypeptidase-like	.	.
CRO_05G026680	-1.54804	0.000288647	.	Ribosomal protein L31	.	.
CRO_06G023410	-1.54681	0.000949219	.	D-ribulose-5-phosphate-3-epimerase	.	.
CRO_08G021110	-1.5465	6.34027e-05	.	glycoside hydrolase family 2 protein	.	.
CRO_08G031880	-1.54638	7.56412e-05	.	Protein of unknown function (DUF1295)	.	.
CRO_02G001930	-1.54623	0.00106338	.	thiaminC	.	.
CRO_03G016780	-1.54608	0.0286117	.	D-aminoacid aminotransferase-like PLP-dependent enzymes superfamily protein	.	.
CRO_01G008610	-1.54564	0.000266876	.	Ribosomal protein S8 family protein	.	.
CRO_06G014460	-1.54179	0.000333234	.	GDP-D-mannose 3',5'-epimerase	.	.
CRO_08G006340	-1.53875	1.69377e-05	.	heteroglycan glucosidase	.	.
CRO_06G024970	-1.53777	7.38463e-06	.	Protein of unknown function (DUF1639)	.	.
CRO_03G029690	-1.53766	3.01488e-05	.	Ribophorin I	.	.
CRO_07G008800	-1.53691	3.48274e-05	.	COP9-signalosome 5B	.	.
CRO_02G003710	-1.53671	0.00357097	.	cytochrome P450, family 81, subfamily D, polypeptide	.	.
CRO_02G019200	-1.53593	0.000408067	.	DUF3067 domain containing protein	.	.
CRO_04G018570	-1.53293	0.000673452	.	Concanavalin A-like lectin protein kinase family protein	.	.
CRO_08G006160	-1.53247	6.9537e-05	.	CLP protease P4	.	.
CRO_02G016440	-1.53194	0.00071071	.	Phosphoglucomutase/phosphomannomutase family protein	.	.
CRO_01G032930	-1.5314	0.000374387	.	alanine:glyoxylate aminotransferase	.	.
CRO_07G003890	-1.53116	0.000435936	.	Major Facilitator Superfamily with SPX (SYG1/Pho81/XPR1) domain-containing protein	.	.
CRO_07G005430	-1.53075	3.82532e-05	MCS	isoprenoid F	Y	.
CRO_06G002830	-1.52998	0.000119098	.	calcium-dependent lipid-binding family protein	.	.
CRO_08G029830	-1.52856	0.000261249	.	basic helix-loop-helix (bHLH) DNA-binding superfamily protein	.	.
CRO_01G011220	-1.5283	0.00943724	.	gamma tonoplast intrinsic protein	.	Y
CRO_07G021610	-1.52704	0.000129265	.	Tetratricopeptide repeat (TPR)-like superfamily protein	.	.
CRO_05G028770	-1.52636	0.000143674	.	UDP-glucosyl transferase 85A3	.	.
CRO_07G020590	-1.52238	0.000758653	.	Radical SAM superfamily protein	.	.
CRO_05G030490	-1.52141	0.000826818	.	manganese superoxide dismutase	.	.
CRO_05G029930	-1.52045	0.00047758	.	ferritin	.	.
CRO_07G020270	-1.52023	0.0107312	.	SWIB/MDM2 domain superfamily protein	.	.
CRO_02G021760	-1.51878	0.00122264	.	methionine aminopeptidase 1B	.	.
CRO_05G024230	-1.51795	0.00395484	.	3-ketoacyl-acyl carrier protein synthase I	.	.
CRO_08G010390	-1.51792	0.00134882	.	Tetratricopeptide repeat (TPR)-like superfamily protein	.	.
CRO_05G012450	-1.5176	4.90623e-05	.	EIN3-binding F box protein	.	.
CRO_01G029730	-1.51594	6.90848e-05	.	alfin-like	.	.
CRO_06G033650	-1.51535	0.00485619	.	DUF4079 domain containing protein	.	.
CRO_05G014310	-1.5151	2.33328e-05	.	conserved hypothetical protein	.	.
CRO_02G017240	-1.51394	2.18787e-05	.	Glycosyl hydrolases family 31 protein	.	.
CRO_03G021310	-1.51388	1.88518e-05	.	conserved hypothetical protein	.	.
CRO_05G014080	-1.51385	0.000168704	.	beta-galactosidase	.	.
CRO_03G028180	-1.51222	0.0104177	.	long-chain acyl-CoA synthetase	.	.
CRO_05G003070	-1.51163	4.64258e-05	.	D6 protein kinase like	.	.
CRO_03G005910	-1.50937	0.000144001	.	Iron-sulphur cluster biosynthesis family protein	.	.
CRO_06G025860	-1.50765	0.000100885	.	cold shock domain protein	.	.
CRO_03G018250	-1.50672	0.00589501	.	methionine sulfoxide reductase B	.	.
CRO_03G029600	-1.50649	3.37283e-06	.	glutamate receptor 3.3	.	.
CRO_04G023140	-1.50607	0.00768793	.	Transducin/WD40 repeat-like superfamily protein	.	.
CRO_05G004240	-1.5052	0.00165985	.	Phosphoglycerate kinase family protein	.	.
CRO_05G011710	-1.50339	0.000665936	CMK	4-(cytidine 5'-phospho)-2-C-methyl-D-erithritol kinase	Y	.
CRO_03G013530	-1.50283	7.31894e-05	.	D-alanine--D-alanine ligase family	.	.
CRO_03G027630	-1.50124	0.000279677	.	Protein of unknown function DUF829, transmembrane	.	.
CRO_03G006660	-1.50091	4.95797e-05	.	Metallopeptidase M24 family protein	.	.
CRO_04G032240	-1.5006	0.000775699	.	myb-like HTH transcriptional regulator family protein	.	.
CRO_04G018030	-1.49874	0.000124421	.	proteolysis	.	.
CRO_08G014910	-1.4982	0.00207726	.	Protein phosphatase 2C family protein	.	.
CRO_01G008160	-1.49818	4.4781e-05	.	XB3 ortholog 1 in Arabidopsis thaliana	.	.
CRO_06G008800	-1.49793	0.00220898	.	RING/U-box superfamily protein	.	.
CRO_01G025020	-1.49743	4.01784e-05	.	TCP-1/cpn60 chaperonin family protein	.	.
CRO_07G012230	-1.497	0.00309283	.	Pyridoxal phosphate (PLP)-dependent transferases superfamily protein	.	.
CRO_08G008850	-1.49602	0.00184541	.	basic helix-loop-helix (bHLH) DNA-binding superfamily protein	.	.
CRO_05G031020	-1.49388	4.57528e-05	.	translocon at the outer envelope membrane of chloroplasts	.	.
CRO_03G025130	-1.49158	9.94455e-05	.	aldehyde dehydrogenase 6B2	.	.
CRO_05G001550	-1.48905	1.70003e-05	.	YbaK/aminoacyl-tRNA synthetase-associated domain	.	.
CRO_07G020870	-1.489	0.000203666	.	NAD(P)-binding Rossmann-fold superfamily protein	.	.
CRO_03G030080	-1.48824	0.00183992	.	conserved hypothetical protein	.	.
CRO_03G009160	-1.4878	0.00758432	.	Coiled-coil regions of plant-specific actin-binding protein domain containing protein	.	.
CRO_06G006110	-1.48755	0.00135106	.	NAD(P)-binding Rossmann-fold superfamily protein	.	.
CRO_06G025060	-1.48735	0.0115419	.	CCCH-type zinc finger family protein	.	.
CRO_03G028260	-1.48649	0.000204273	.	plastid division2	.	.
CRO_04G017290	-1.48566	2.71905e-05	.	nodulin MtN21 /EamA-like transporter family protein	.	.
CRO_06G019430	-1.48303	0.000190063	.	phosphoglucosamine mutase family protein	.	.
CRO_05G006010	-1.48274	3.35131e-05	.	chaperone protein dnaJ-related	.	.
CRO_08G002280	-1.48232	0.000254267	.	HAD-superfamily hydrolase, subfamily IG, 5'-nucleotidase	.	.
CRO_04G000950	-1.48216	0.00099841	.	photosystem II subunit P-1	.	.
CRO_05G001620	-1.48181	0.0137985	.	endoribonuclease L-PSP family protein	.	.
CRO_05G032220	-1.48126	9.21494e-05	.	LUC7 N_terminus domain-containing protein	.	.
CRO_03G012910	-1.48114	0.000789716	.	lipid transfer protein	.	.
CRO_06G003390	-1.48096	0.000161565	.	Mevalonate/galactokinase family protein	.	.
CRO_05G013010	-1.48091	0.00138242	.	Memo-like protein domain containing protein	.	.
CRO_03G010970	-1.48059	0.000615847	.	Carbohydrate-binding-like fold	.	.
CRO_08G014640	-1.47976	6.631e-05	.	CLP protease regulatory subunit X	.	.
CRO_03G028670	-1.47793	3.57244e-05	.	cyclase associated protein	.	.
CRO_01G000540	-1.4759	0.000141052	.	phytoene desaturase	.	.
CRO_06G012650	-1.47377	0.000539974	.	AGC (cAMP-dependent, cGMP-dependent and protein kinase C) kinase family protein	.	.
CRO_02G017070	-1.47359	0.000202712	.	alpha/beta-Hydrolases superfamily protein	.	.
CRO_01G024480	-1.4719	0.0111424	.	conserved hypothetical protein	.	.
CRO_02G007440	-1.46974	5.57486e-06	.	serine carboxypeptidase-like	.	.
CRO_04G009450	-1.46869	0.000133435	.	NAD(P)-binding Rossmann-fold superfamily protein	.	.
CRO_06G012860	-1.46732	0.00269592	.	cryptochrome	.	.
CRO_04G009910	-1.46697	0.0001994	.	ATP binding	.	.
CRO_02G022000	-1.46657	1.86504e-05	.	riboflavin kinase/FMN hydrolase	.	.
CRO_04G032080	-1.46635	0.000252585	.	dolichyl-diphosphooligosaccharide-protein glycosyltransferase 48kDa subunit family protein	.	.
CRO_01G006460	-1.46607	0.000347751	.	Protein of unknown function (DUF1162)	.	.
CRO_06G028250	-1.46574	2.18646e-05	.	beta-hydroxyisobutyryl-CoA hydrolase	.	.
CRO_02G018390	-1.46525	0.0079511	.	flavin-binding, kelch repeat, f box	.	.
CRO_08G002880	-1.46495	0.0012319	.	Papain family cysteine protease	.	.
CRO_07G020520	-1.46459	0.000107343	.	Pentatricopeptide repeat (PPR) superfamily protein	.	.
CRO_08G003430	-1.46332	0.00214302	.	Xanthine/uracil permease family protein	.	.
CRO_03G005050	-1.46229	0.0206972	.	Thioredoxin superfamily protein	.	.
CRO_04G035490	-1.46208	0.000532739	.	zeaxanthin epoxidase (ZEP) (ABA1)	.	.
CRO_06G010400	-1.46182	0.000129824	.	triglyceride lipases;triglyceride lipases	.	.
CRO_04G004250	-1.46147	6.0636e-05	.	proteolysis	.	.
CRO_07G009560	-1.4609	0.000412737	.	phosphoglucose isomerase	.	.
CRO_07G000870	-1.46064	0.00148137	.	S-adenosyl-L-methionine-dependent methyltransferases superfamily protein	.	.
CRO_05G031150	-1.45928	0.000352712	.	ATPase, F1 complex, delta/epsilon subunit	.	.
CRO_06G031570	-1.45908	0.00167453	.	signal recognition particle receptor protein, chloroplast (FTSY)	.	.
CRO_03G000910	-1.45875	0.00108811	.	adenosine kinase	.	.
CRO_02G002180	-1.45755	1.17257e-05	.	hypothetical protein	.	.
CRO_08G003820	-1.45716	2.39856e-05	.	phosphatidic acid phosphohydrolase	.	.
CRO_02G007310	-1.45711	0.000760391	.	Ribosomal protein L35	.	.
CRO_01G007280	-1.45658	0.0028073	.	Protein of Unknown Function (DUF239)	.	.
CRO_05G029200	-1.45569	0.000133435	.	ethylene-dependent gravitropism-deficient and yellow-green-like	.	.
CRO_05G015390	-1.45564	1.09157e-05	.	P-loop containing nucleoside triphosphate hydrolases superfamily protein	.	.
CRO_05G020940	-1.45503	0.00244444	.	high chlorophyll fluorescence phenotype	.	.
CRO_01G002510	-1.45249	0.00403236	.	F-box/RNI-like superfamily protein	.	.
CRO_05G023300	-1.45168	1.97776e-05	.	aspartic proteinase A1	.	.
CRO_05G003530	-1.45053	4.1434e-05	.	Sec14p-like phosphatidylinositol transfer family protein	.	.
CRO_01G033950	-1.44939	0.000181097	.	RAP	.	.
CRO_08G007420	-1.44881	0.000584789	.	methylenetetrahydrofolate reductase	.	.
CRO_08G013010	-1.4486	0.000307101	.	NADH:ubiquinone oxidoreductase, 17.2kDa subunit	.	.
CRO_04G025000	-1.44784	0.000641953	.	aldehyde dehydrogenase 2B4	.	.
CRO_01G004130	-1.44528	0.00217512	.	tubulin alpha-2 chain	.	.
CRO_01G014590	-1.44418	0.00566745	.	transmembrane kinase	.	.
CRO_06G007330	-1.44174	0.00101289	.	ADP glucose pyrophosphorylase large subunit	.	.
CRO_05G033010	-1.44103	0.000967555	.	pfkB-like carbohydrate kinase family protein	.	.
CRO_04G032450	-1.44031	0.000549996	.	Regulator of chromosome condensation (RCC1) family protein	.	.
CRO_04G005180	-1.43895	0.000423481	.	ATP citrate lyase (ACL) family protein	.	.
CRO_06G028710	-1.43804	3.71802e-05	.	ATPase, F1 complex, delta/epsilon subunit	.	.
CRO_06G006490	-1.43787	0.000220154	.	tubby like protein	.	.
CRO_06G024680	-1.43757	9.14947e-05	.	K+ efflux antiporter	.	.
CRO_04G009580	-1.43495	0.000312323	.	Regulator of Vps4 activity in the MVB pathway protein	.	.
CRO_01G008270	-1.43472	0.00155864	.	63 kDa inner membrane family protein	.	.
CRO_01G022370	-1.43443	3.10173e-05	.	phosphatidylinositol-4-phosphate 5-kinase	.	.
CRO_08G031760	-1.4335	0.000121699	.	transducin family protein / WD-40 repeat family protein	.	.
CRO_03G014030	-1.43305	0.000238536	.	nuclear shuttle interacting	.	.
CRO_01G027660	-1.43289	0.00022495	.	embryo defective	.	.
CRO_01G025410	-1.43263	0.0015667	.	Pyridoxal-dependent decarboxylase family protein	.	.
CRO_04G031980	-1.4321	0.000851636	.	G-box binding factor	.	.
CRO_04G010840	-1.43175	0.000169306	.	ARM repeat superfamily protein	.	.
CRO_07G022680	-1.43006	0.00132946	.	Peptidase S41 family protein	.	.
CRO_06G008810	-1.42916	3.03698e-05	.	conserved hypothetical protein	.	.
CRO_01G009480	-1.42905	0.000190511	.	tetraspanin3	.	.
CRO_01G020700	-1.42882	0.00156548	.	Protein of unknown function (DUF803)	.	.
CRO_05G030000	-1.42836	1.36356e-05	.	chromatin remodeling	.	.
CRO_02G007910	-1.42612	0.000136759	.	FAD/NAD(P)-binding oxidoreductase family protein	.	.
CRO_02G019000	-1.42582	1.2436e-05	.	glyoxalase 2-4	.	.
CRO_04G018220	-1.42567	0.000100606	.	NAD(P)-binding Rossmann-fold superfamily protein	.	.
CRO_07G014860	-1.42409	0.00103023	.	mitogen-activated protein kinase	.	.
CRO_05G017000	-1.42398	0.000286639	.	carbamoyl phosphate synthetase A	.	.
CRO_06G012790	-1.42381	7.94379e-05	.	Lactate/malate dehydrogenase family protein	.	.
CRO_04G030920	-1.42348	7.73221e-05	.	Forkhead-associated (FHA) domain-containing protein	.	.
CRO_05G001580	-1.42339	0.00104207	.	conserved hypothetical protein	.	.
CRO_01G015470	-1.42335	0.00253531	.	aldehyde oxidase	.	.
CRO_01G014980	-1.42138	0.00247818	.	Core-2/I-branching beta-1,6-N-acetylglucosaminyltransferase family protein	.	.
CRO_03G009770	-1.42008	0.00511952	.	PENTATRICOPEPTIDE REPEAT	.	.
CRO_01G002750	-1.41966	0.00170783	.	monodehydroascorbate reductase	.	.
CRO_06G009060	-1.4195	0.000445145	.	trigalactosyldiacylglycerol2	.	.
CRO_04G017410	-1.41923	0.000224993	.	arginine biosynthesis protein ArgJ family	.	.
CRO_01G027700	-1.41741	1.9283e-05	.	UDP-sugar pyrophosphorylase	.	.
CRO_01G030180	-1.41738	0.000253945	.	indeterminate(ID)-domain	.	.
CRO_08G014760	-1.41683	9.65131e-06	.	CCT motif family protein	.	.
CRO_06G019170	-1.41645	0.000912908	.	serine carboxypeptidase-like	.	.
CRO_05G014010	-1.41565	6.33508e-05	.	vacuolar proton ATPase A3	.	.
CRO_05G029030	-1.41557	0.000150454	.	conserved hypothetical protein	.	.
CRO_03G022160	-1.41557	0.000120253	.	conserved hypothetical protein	.	.
CRO_08G009630	-1.41392	0.000714533	.	NAD(P)H dehydrogenase B2	.	.
CRO_08G018520	-1.41316	5.5739e-05	.	SER/ARG-rich protein 34A	.	.
CRO_07G005180	-1.41095	0.00746015	.	Protein of unknown function (DUF604)	.	.
CRO_05G023570	-1.41072	4.53997e-05	.	allene oxide synthase	.	.
CRO_04G004350	-1.40975	3.46604e-05	.	DUF3685 domain containing protein	.	.
CRO_07G015970	-1.40837	0.000172128	.	conserved hypothetical protein	.	.
CRO_05G001450	-1.40799	0.000259725	.	floral homeotic protein (HUA1)	.	.
CRO_06G025460	-1.40734	0.000897104	.	plasma membrane intrinsic protein 1A	.	.
CRO_05G004950	-1.40548	0.00267451	.	dicer-like	.	.
CRO_07G015590	-1.40545	0.000273884	.	conserved hypothetical protein	.	.
CRO_02G027350	-1.40545	0.00127668	.	ATP-citrate lyase A-2	.	.
CRO_06G006850	-1.40539	2.57216e-05	.	alpha/beta-Hydrolases superfamily protein	.	.
CRO_07G008870	-1.40434	3.19328e-05	.	oxidoreductase, zinc-binding dehydrogenase family protein	.	.
CRO_07G014950	-1.4022	0.00166356	.	glutamine synthetase	.	.
CRO_05G018840	-1.40162	7.31894e-05	.	Nucleotidyltransferase family protein	.	.
CRO_08G016910	-1.4015	9.80174e-05	.	Peptidogalycan biosysnthesis/recognition domain containing protein	.	.
CRO_05G030100	-1.40146	0.00899056	.	Protein of unknown function (DUF399 and DUF3411)	.	.
CRO_06G024470	-1.40125	0.000804737	.	dehydroascorbate reductase	.	.
CRO_08G014130	-1.4009	4.4562e-05	.	Ypt/Rab-GAP domain of gyp1p superfamily protein	.	.
CRO_05G022120	-1.40046	0.00426337	.	WCRKC thioredoxin	.	.
CRO_05G024140	-1.40004	7.22159e-05	.	5'-AMP-activated protein kinase beta-2 subunit protein	.	.
CRO_05G016080	-1.39895	0.00437511	.	copper ion binding;cobalt ion binding;zinc ion binding	.	.
CRO_06G012680	-1.39831	0.000760391	.	S-adenosyl-L-methionine-dependent methyltransferases superfamily protein	.	.
CRO_08G019230	-1.3953	0.00017897	.	HIT zinc finger ;PAPA-1-like conserved region	.	.
CRO_04G017930	-1.3949	0.00398144	.	Metallothionein domain containing protein	.	.
CRO_07G002020	-1.39428	4.44675e-05	.	alpha/beta-Hydrolases superfamily protein	.	.
CRO_03G003680	-1.3936	0.000479674	.	MA3 domain-containing protein	.	.
CRO_02G000060	-1.39332	0.000215141	.	nuclear encoded CLP protease	.	.
CRO_01G022790	-1.39321	1.86179e-05	.	zinc ion binding	.	.
CRO_08G014210	-1.39231	0.000255282	.	Rhodanese/Cell cycle control phosphatase superfamily protein	.	.
CRO_05G011960	-1.39228	5.28021e-05	.	Cysteine proteinases superfamily protein	.	.
CRO_05G028810	-1.39197	0.00196995	7DLGT_4	UDP-Glycosyltransferase superfamily protein	Y	.
CRO_08G032850	-1.39092	0.000540992	.	uridylyltransferase-related	.	.
CRO_02G013100	-1.39014	2.33742e-05	.	serine carboxypeptidase-like	.	.
CRO_01G002930	-1.38998	1.46813e-05	.	Prenyltransferase family protein	.	.
CRO_05G012960	-1.3883	0.000772255	.	Cysteinyl-tRNA synthetase, class Ia family protein	.	.
CRO_08G032620	-1.38806	0.000234854	.	crumpled leaf	.	.
CRO_07G009200	-1.3846	4.24819e-05	.	Cytidine/deoxycytidylate deaminase family protein	.	.
CRO_03G022210	-1.38447	3.91459e-05	.	RAB GTPase 11C	.	.
CRO_05G024310	-1.38325	0.00119614	.	Inositol monophosphatase family protein	.	.
CRO_06G010720	-1.38316	0.00149004	.	conserved hypothetical protein	.	.
CRO_03G032490	-1.38255	0.000359145	.	Rubisco methyltransferase family protein	.	.
CRO_02G001860	-1.38216	7.07224e-05	.	zinc finger (C2H2 type) family protein	.	.
CRO_08G004690	-1.38205	0.00456747	.	Polyketide cyclase/dehydrase and lipid transport superfamily protein	.	.
CRO_08G013310	-1.38032	0.000270072	.	Peptidase C78, ubiquitin fold modifier-specific peptidase 1/	.	.
CRO_02G023540	-1.37842	1.87527e-05	.	20S proteasome alpha subunit C1	.	.
CRO_02G011330	-1.3777	0.000136001	.	Protein prenylyltransferase superfamily protein	.	.
CRO_06G033410	-1.3772	0.000109202	.	conserved hypothetical protein	.	.
CRO_06G012180	-1.37698	0.00108633	.	Ribosomal L28 family	.	.
CRO_05G018470	-1.37586	7.56412e-05	.	Pentatricopeptide repeat (PPR-like) superfamily protein	.	.
CRO_04G020730	-1.37424	0.000494316	.	6-phosphogluconate dehydrogenase family protein	.	.
CRO_06G023440	-1.37354	6.41216e-05	.	mitochondrial editing factor	.	.
CRO_08G026630	-1.37185	0.000113808	.	transcription regulator NOT2/NOT3/NOT5 family protein	.	.
CRO_06G012510	-1.3717	0.000122727	.	COP1-interacting protein-related	.	.
CRO_02G024430	-1.37142	0.000436406	.	Plant protein of unknown function (DUF863)	.	.
CRO.S000860	-1.37041	0.00173084	.	Actin-like ATPase superfamily protein	.	.
CRO_05G008880	-1.37039	4.90623e-05	.	D-cysteine desulfhydrase	.	.
CRO_03G006240	-1.36966	0.00130044	.	Transducin family protein / WD-40 repeat family protein	.	.
CRO_04G024670	-1.36946	0.000379762	.	peroxin	.	.
CRO_04G017090	-1.36934	0.000317848	.	UDP-glucuronic acid decarboxylase	.	.
CRO_01G008060	-1.36812	0.00201542	.	outer plastid envelope protein 16-1	.	.
CRO_02G003480	-1.36678	0.00272148	.	arginosuccinate synthase family	.	.
CRO_03G014930	-1.36631	0.00033099	.	Exostosin family protein	.	.
CRO_08G007530	-1.3662	0.000151864	.	DNA binding;ATP binding;nucleic acid binding;binding;helicases;ATP binding;DNA binding;helicases	.	.
CRO_08G003520	-1.36221	0.000129363	.	alpha/beta-Hydrolases superfamily protein	.	.
CRO_03G024720	-1.36203	4.45396e-05	.	phosphoenolpyruvate carboxylase-related kinase	.	.
CRO_02G029490	-1.36057	1.19527e-05	.	delta(3,5),delta(2,4)-dienoyl-CoA isomerase	.	.
CRO_06G014030	-1.36051	0.0191449	.	Polyketide cyclase/dehydrase and lipid transport superfamily protein	.	.
CRO_06G005840	-1.36037	0.000338209	.	Zinc finger C-x8-C-x5-C-x3-H type family protein	.	.
CRO_04G001900	-1.36018	0.00157464	.	catalytics;transferases;[acyl-carrier-protein] S-malonyltransferases;binding	.	.
CRO_05G019520	-1.35882	6.86045e-05	.	RNA-binding (RRM/RBD/RNP motifs) family protein	.	.
CRO_08G007310	-1.35873	5.83936e-05	.	putrescine-binding periplasmic protein-related	.	.
CRO_04G034230	-1.35869	5.02771e-05	.	BSD domain-containing protein	.	.
CRO_03G013940	-1.35855	0.00492209	.	ubiquitin-conjugating enzyme	.	.
CRO_05G011800	-1.35743	9.69811e-05	.	Glutathione S-transferase, C-terminal-like;Translation elongation factor EF1B/ribosomal protein S6	.	.
CRO_05G002930	-1.35718	0.000117219	.	DEK domain-containing chromatin associated protein	.	.
CRO_04G004660	-1.35672	0.00101763	.	Protein of unknown function (DUF3741)	.	.
CRO_06G015650	-1.35649	0.000342513	.	imidazoleglycerol-phosphate dehydratase	.	.
CRO.S001460	-1.35558	0.000105538	.	phospholipase D alpha	.	.
CRO_02G019610	-1.3549	0.0157469	.	photosystem II stability/assembly factor, chloroplast (HCF136)	.	.
CRO_06G010690	-1.35438	0.00128589	.	40s ribosomal protein SA B	.	.
CRO_03G001420	-1.35406	3.03698e-05	.	P-loop containing nucleoside triphosphate hydrolases superfamily protein	.	.
CRO_08G020930	-1.35389	0.00177085	.	F-box/LRR-repeat protein At5g63520	.	.
CRO_08G001830	-1.35366	4.39785e-05	.	geranylgeranyl pyrophosphate synthase	.	.
CRO.S000380	-1.35349	3.87581e-05	.	S15/NS1, RNA-binding protein	.	.
CRO_06G023980	-1.35347	2.67633e-05	.	Zn-dependent exopeptidases superfamily protein	.	.
CRO_05G015800	-1.35205	0.000244093	.	Immunoglobulin E-set superfamily protein	.	.
CRO_01G029890	-1.3518	0.000137283	.	AGC (cAMP-dependent, cGMP-dependent and protein kinase C) kinase family protein	.	.
CRO_05G028150	-1.35157	0.000339726	.	pumilio	.	.
CRO_04G034050	-1.349	2.8544e-05	.	Serine carboxypeptidase S28 family protein	.	.
CRO_08G005290	-1.3487	0.0034903	.	Protein of unknown function (DUF760)	.	.
CRO_08G030650	-1.34798	0.000104752	.	histone deacetylase	.	.
CRO_06G006880	-1.34648	0.000500829	.	alpha/beta-Hydrolases superfamily protein	.	.
CRO.S000430	-1.34636	0.00662822	.	isopropylmalate dehydrogenase	.	.
CRO_02G003320	-1.34523	0.00673461	.	DnaJ/Hsp40 cysteine-rich domain superfamily protein	.	.
CRO_02G024500	-1.34485	4.67424e-05	.	Amino acid kinase family protein	.	.
CRO_07G007190	-1.3448	0.00819375	.	myb domain protein	.	.
CRO_06G008640	-1.33937	0.00333189	.	Domain of unknown function (DUF23)	.	.
CRO_03G003660	-1.33885	4.12344e-05	.	hypothetical protein	.	.
CRO_07G014270	-1.33773	0.000603221	.	Thioredoxin superfamily protein	.	.
CRO_03G028520	-1.33755	0.0230763	.	Undecaprenyl pyrophosphate synthetase family protein	.	.
CRO_06G019500	-1.3373	0.000111955	.	Ribophorin I	.	.
CRO_05G004640	-1.33701	0.000354519	.	Argonaute family protein	.	.
CRO_02G025730	-1.33561	0.0211529	.	homeobox	.	.
CRO_02G022890	-1.33506	0.00900274	.	Chaperone protein htpG family protein	.	.
CRO_08G004210	-1.33434	0.0540954	.	Subtilase family protein	.	.
CRO_05G004000	-1.33369	0.00658156	.	Ribosomal L27e protein family	.	.
CRO_05G014670	-1.33344	0.000158645	.	exocyst subunit exo70 family protein G1	.	.
CRO_05G001100	-1.33339	0.00305353	.	Translation protein SH3-like family protein	.	.
CRO_03G022120	-1.33287	0.000120448	.	zinc ion binding;DNA binding	.	.
CRO_06G032140	-1.33219	0.00191745	.	conserved hypothetical protein	.	.
CRO_06G006100	-1.33172	0.00265157	.	conserved hypothetical protein	.	.
CRO_06G020230	-1.33172	0.00179163	.	limit dextrinase	.	.
CRO_08G028800	-1.33117	6.27355e-05	.	endoribonucleases	.	.
CRO_05G009080	-1.33108	0.000175854	.	Stabilizer of iron transporter SufD / Polynucleotidyl transferase	.	.
CRO_01G028050	-1.33058	2.63017e-05	.	pleiotropic drug resistance	.	.
CRO_05G031320	-1.33022	9.80174e-05	.	peptide met sulfoxide reductase	.	.
CRO_03G013110	-1.32942	0.194571	.	with no lysine (K) kinase	.	.
CRO_05G021640	-1.32876	2.06627e-05	.	Cleavage and polyadenylation specificity factor (CPSF) A subunit protein	.	.
CRO_01G011300	-1.32836	0.0286983	.	ribosomal protein L9	.	.
CRO_03G025110	-1.32821	0.000386553	.	aldehyde dehydrogenase 6B2	.	.
CRO_04G022550	-1.32813	0.00113963	.	histidine kinase	.	.
CRO_02G015470	-1.32755	0.00207553	.	ribosomal protein L15	.	.
CRO_01G026760	-1.32562	0.00491082	.	tocopherol cyclase, chloroplast / vitamin E deficient 1 (VTE1) / sucrose export defective 1 (SXD1)	.	.
CRO_03G003390	-1.3255	0.000919435	.	protein-l-isoaspartate methyltransferase	.	.
CRO_06G026690	-1.32341	0.000100424	.	F-box/RNI-like superfamily protein	.	.
CRO_03G006280	-1.32016	0.0466305	.	beta galactosidase	.	.
CRO_07G012750	-1.31981	2.96747e-05	.	NAD(P)-binding Rossmann-fold superfamily protein	.	.
CRO_05G033200	-1.3186	0.000346001	.	non-intrinsic ABC protein	.	.
CRO_05G027830	-1.31816	0.000392437	.	triosephosphate isomerase	.	.
CRO_08G028530	-1.31692	0.0309139	.	Rubisco Assembly chaperone C-terminal domain containing protein	.	.
CRO_08G015350	-1.31661	0.0151914	.	plastidic pyruvate kinase beta subunit	Y	.
CRO_08G019430	-1.31638	0.00165754	.	lipoamide dehydrogenase	.	.
CRO_02G027150	-1.31566	0.000869029	.	DC1 domain-containing protein	.	.
CRO_05G032760	-1.31483	0.00199371	.	Double Clp-N motif protein	.	.
CRO_01G006760	-1.31293	0.000438906	.	Autophagy-related protein 101 domain containing protein	.	.
CRO_02G027640	-1.31227	0.000170259	.	transporter associated with antigen processing protein	.	.
CRO_01G002060	-1.31203	0.000118772	.	Pre-mRNA-splicing factor of RES complex domain containing protein	.	.
CRO_07G014160	-1.31199	0.000108725	.	Mitochondrial substrate carrier family protein	.	.
CRO_08G010080	-1.31115	9.28786e-05	.	LisH and RanBPM domains containing protein	.	.
CRO_01G028350	-1.31014	6.20036e-05	.	1-deoxy-D-xylulose 5-phosphate synthase	.	.
CRO_08G005420	-1.30966	0.00140463	.	eukaryotic translation initiation factor	.	.
CRO_03G031080	-1.30966	0.000120512	.	NAD(P)H dehydrogenase B1	.	.
CRO_08G000080	-1.30834	0.0141794	.	Ribosomal protein L6 family	.	.
CRO_07G010200	-1.30767	0.00319944	.	MATE efflux family protein	.	.
CRO_02G026480	-1.30599	0.00366787	.	peptidase M20/M25/M40 family protein	.	.
CRO_07G022750	-1.30536	0.000139136	.	Transducin/WD40 repeat-like superfamily protein	.	.
CRO_04G033540	-1.30531	0.0297072	.	Calcium-binding EF-hand family protein	.	.
CRO_05G033940	-1.30388	0.00219374	.	ATP binding;valine-tRNA ligases;aminoacyl-tRNA ligases;nucleotide binding;ATP binding;aminoacyl-tRNA ligases	.	.
CRO_04G022380	-1.30276	1.86348e-05	.	mitogen-activated protein kinase	.	.
CRO_06G031700	-1.30238	0.0011974	.	K+ efflux antiporter	.	.
CRO_03G028760	-1.3023	0.000214266	.	phenylalanyl-tRNA synthetase, putative / phenylalanine--tRNA ligase, putative	.	.
CRO_08G005810	-1.30204	0.00330034	.	ENHANCED DISEASE RESISTANCE	.	.
CRO_07G009550	-1.30025	0.00743202	.	conserved hypothetical protein	.	.
CRO_01G007530	-1.29892	0.00366604	.	translocon at the outer envelope membrane of chloroplasts 75-III	.	.
CRO_01G009340	-1.29854	9.87441e-05	.	Polyketide synthase, enoylreductase family protein	.	.
CRO_07G016100	-1.29805	5.34486e-05	.	SC35-like splicing factor	.	.
CRO_03G022750	-1.29778	0.000105759	.	cleavage and polyadenylation specificity factor 73-I	.	.
CRO_01G017090	-1.29684	0.000100885	.	Protein kinase superfamily protein with octicosapeptide/Phox/Bem1p domain	.	.
CRO_04G015840	-1.29667	0.00347865	.	RNA-binding (RRM/RBD/RNP motifs) family protein	.	.
CRO_08G033180	-1.29527	0.0140265	.	hydroxycinnamoyl-CoA shikimate/quinate hydroxycinnamoyl transferase	.	.
CRO_03G022720	-1.29401	0.000154399	.	magnesium transporter	.	.
CRO_05G012240	-1.2934	0.00104207	.	NAD(P)-binding Rossmann-fold superfamily protein	.	.
CRO_01G027710	-1.29329	4.3299e-05	.	UDP-sugar pyrophosphorylase	.	.
CRO_08G004840	-1.29248	0.00175545	.	S-adenosyl-L-methionine-dependent methyltransferases superfamily protein	.	.
CRO_01G003890	-1.29037	3.83653e-05	.	high mobility group	.	.
CRO_05G023030	-1.28896	0.0190666	SAT	HXXXD-type acyl-transferase family protein	.	.
CRO_03G026290	-1.28849	0.000492843	.	RING/U-box superfamily protein	.	.
CRO_08G021630	-1.28795	0.00260583	.	amidase	.	.
CRO_06G032090	-1.28666	0.0139401	.	Major facilitator superfamily protein	.	.
CRO_05G029020	-1.2863	4.28168e-05	.	RNI-like superfamily protein	.	.
CRO_03G029210	-1.28536	0.00262248	.	FTSH protease	.	.
CRO_08G012900	-1.28511	0.00849101	.	4-coumarate:CoA ligase	.	.
CRO_03G005830	-1.28475	0.010165	.	Tubulin/FtsZ family protein	.	.
CRO_05G021180	-1.28459	0.00602048	.	transcription factor IIIA	.	.
CRO_07G014580	-1.28242	0.000246352	.	Alba DNA/RNA-binding protein	.	.
CRO_01G001250	-1.28235	0.000804046	.	Subtilase family protein	.	.
CRO_04G029510	-1.28212	8.41389e-05	.	histidine kinase	.	.
CRO_08G010360	-1.28135	0.000539882	.	sensitive to freezing	.	.
CRO_05G023980	-1.27876	0.000270683	.	2-phosphoglycolate phosphatase	.	.
CRO_02G002020	-1.27818	0.0045754	.	conserved hypothetical protein	.	.
CRO_05G018430	-1.2773	0.000772076	.	histone deacetylase	.	.
CRO_06G032170	-1.2769	0.000527874	.	transcription regulatory protein SNF2, putative	.	.
CRO_01G017610	-1.27611	0.000111178	.	transcription activators	.	.
CRO_01G002940	-1.27592	0.0318995	.	formate dehydrogenase	.	.
CRO_06G000330	-1.27564	0.000824765	.	Predicted eukaryotic LigT	.	.
CRO_04G025630	-1.27402	7.71776e-05	.	pyridoxin (pyrodoxamine) 5'-phosphate oxidase	.	.
CRO_02G012790	-1.27325	0.00550041	.	quinolinate phoshoribosyltransferase	.	.
CRO_01G031340	-1.27286	0.000304546	.	GTP cyclohydrolase II	.	.
CRO_04G032480	-1.27178	0.0130931	.	TCP-1/cpn60 chaperonin family protein	.	.
CRO_03G003380	-1.27098	0.00441516	.	31-kDa RNA binding protein	.	.
CRO_03G016500	-1.26938	0.00115465	.	haloacid dehalogenase-like hydrolase family protein	.	.
CRO_08G021300	-1.26674	0.00183283	.	Domain of unknown function (DUF1995)	.	.
CRO_01G007140	-1.26618	0.00117614	.	methionine aminopeptidase 1D	.	.
CRO_08G000390	-1.26584	0.000107885	.	Sec14p-like phosphatidylinositol transfer family protein	.	.
CRO_05G004620	-1.26565	8.88636e-05	.	conserved hypothetical protein	.	.
CRO_08G001640	-1.2655	0.000417892	.	MATE efflux family protein	.	.
CRO_04G015430	-1.26544	0.019701	.	conserved hypothetical protein	.	.
CRO_04G008540	-1.26318	0.000144737	.	tetratricopeptide repeat (TPR)-containing protein	.	.
CRO_08G026660	-1.26184	0.000187302	.	Tetratricopeptide repeat (TPR)-like superfamily protein	.	.
CRO_07G008840	-1.26165	0.000527146	.	indole-3-acetic acid inducible	.	.
CRO_01G031800	-1.26131	0.000120802	.	F-BOX WITH WD-40	.	.
CRO_03G008660	-1.25937	0.000151267	.	protein kinase family protein	.	.
CRO_07G005120	-1.25901	0.00652963	.	POX (plant homeobox) family protein	.	.
CRO_04G025530	-1.2588	0.00188522	.	Calmodulin binding protein-like	.	.
CRO_05G025220	-1.25824	0.00120052	.	Galactosyltransferase family protein	.	.
CRO_02G017620	-1.25789	0.000747053	.	transmembrane kinase	.	.
CRO_02G027950	-1.25729	0.0026711	.	sphere organelles protein-related	.	.
CRO_07G009380	-1.25637	0.000151267	.	K-box region and MADS-box transcription factor family protein	.	.
CRO_03G012580	-1.25627	0.00548616	.	Tautomerase/MIF superfamily protein	.	.
CRO_08G014940	-1.25626	0.00346195	.	regulatory components of ABA receptor	.	.
CRO_06G020170	-1.25538	0.000686133	.	kow domain-containing transcription factor	.	.
CRO_05G000340	-1.25444	0.000677552	.	Acyltransferase domain containing protein	.	.
CRO_01G030490	-1.25387	0.00463365	.	aldehyde dehydrogenase 6B2	Y	.
CRO_07G004540	-1.25369	0.000335662	.	tubulin beta	.	.
CRO_03G010510	-1.24992	0.00374231	.	Chaperone DnaJ-domain superfamily protein	.	.
CRO_07G006680	-1.24921	0.000107885	.	general control non-repressible	.	.
CRO_06G007510	-1.24919	0.000973399	.	Pentatricopeptide repeat (PPR) superfamily protein	.	.
CRO_03G023090	-1.24911	0.00118568	.	Pentatricopeptide repeat (PPR) superfamily protein	.	.
CRO_01G029420	-1.24861	0.00263505	.	conserved hypothetical protein	.	.
CRO_08G033200	-1.2483	0.0412869	.	Chaperone DnaJ-domain superfamily protein	.	.
CRO_05G024750	-1.2479	0.00274758	.	Outer arm dynein light chain 1 protein	.	.
CRO_03G027520	-1.24764	0.00291555	.	Calcium-binding EF-hand family protein	.	.
CRO_03G004590	-1.24692	7.68734e-05	.	SAP domain-containing protein	.	.
CRO_03G017190	-1.24453	0.00187332	.	isopentenyltransferase	.	.
CRO_03G004610	-1.24428	0.00247967	.	Utp25, U3 small nucleolar RNA-associated SSU processome protein 25 domain containing protein	.	.
CRO_08G029760	-1.2435	0.00809126	.	Translation elongation factor EF1B/ribosomal protein S6 family protein	.	.
CRO_02G014150	-1.24308	3.00432e-05	.	2-oxoglutarate (2OG) and Fe(II)-dependent oxygenase superfamily protein	.	.
CRO_03G018020	-1.24161	0.00862458	.	Ribosomal protein L13 family protein	.	.
CRO_06G018510	-1.24053	0.00132414	.	glutathione transferase lambda	.	.
CRO_04G013130	-1.23954	0.000187763	.	Early-responsive to dehydration stress protein (ERD4)	.	.
CRO_03G028320	-1.23807	0.00123772	HDR	4-hydroxy-3-methylbut-2-enyl diphosphate reductase	Y	.
CRO_07G017200	-1.2369	0.000160113	.	selenium-binding protein	.	.
CRO_06G014510	-1.23667	5.80638e-05	.	Ribosomal RNA processing Brix domain protein	.	.
CRO_08G028680	-1.23607	0.00092593	.	chloroplastic NIFS-like cysteine desulfurase	.	.
CRO_08G023820	-1.23603	0.000673452	.	RNA helicase, ATP-dependent, SK12/DOB1 protein	.	.
CRO_01G029160	-1.23562	0.00250786	.	gamma carbonic anhydrase	.	.
CRO_01G018440	-1.23475	0.000154399	.	transcription activators	.	.
CRO_08G017030	-1.23429	0.00200272	.	cullin-associated and neddylation dissociated	.	.
CRO_03G014410	-1.23418	7.96141e-05	.	Cysteine proteinases superfamily protein	.	.
CRO_05G003720	-1.233	0.000217255	.	COP9 signalosome subunit 6A	.	.
CRO_03G019120	-1.23052	0.0211533	.	amino acid permease	.	.
CRO_05G021340	-1.22938	0.00202309	.	glutamate dehydrogenase	.	.
CRO_04G000720	-1.22892	0.000825565	.	UDP-Glycosyltransferase superfamily protein	.	.
CRO_07G004020	-1.22798	4.50653e-05	.	MBOAT (membrane bound O-acyl transferase) family protein	.	.
CRO_04G035630	-1.22757	0.000278223	.	branched-chain alpha-keto acid decarboxylase E1 beta subunit	.	.
CRO_08G015670	-1.22738	0.000143558	.	Tic22-like family protein	.	.
CRO_05G005030	-1.22689	0.00177285	.	adenylate kinase family protein	.	.
CRO_07G022350	-1.22641	0.000353998	.	ADP/ATP carrier	.	.
CRO_05G022030	-1.2264	0.000248542	.	P-loop containing nucleoside triphosphate hydrolases superfamily protein	.	.
CRO_01G031830	-1.22638	0.00513825	.	Haloacid dehalogenase-like hydrolase (HAD) superfamily protein	.	.
CRO_02G029950	-1.2256	5.3805e-05	.	no exine formation	.	.
CRO_05G033000	-1.22486	0.00103146	.	phosphoglucomutase	.	.
CRO_01G033340	-1.22445	0.00712957	.	conserved hypothetical protein	.	.
CRO_05G019870	-1.22433	0.00149004	.	Small GTP-binding protein	.	.
CRO_06G000620	-1.22349	0.035572	.	phytochrome-associated protein	.	.
CRO_04G031410	-1.22165	0.000318905	.	tubby like protein	.	.
CRO_05G001970	-1.2207	0.000250417	.	Cell differentiation, Rcd1-like protein	.	.
CRO_01G011530	-1.2197	0.00178925	.	Vacuolar-sorting protein 54, of GARP complex domain containing protein	.	.
CRO_08G000690	-1.21919	0.00614608	.	conserved hypothetical protein	.	.
CRO_02G014200	-1.21904	0.00054258	.	Lateral root primordium (LRP) protein-related	.	.
CRO_04G017170	-1.21882	0.00602561	.	diaminopimelate epimerase family protein	.	.
CRO_02G015690	-1.21754	0.00999518	.	alpha-xylosidase	.	.
CRO_06G014230	-1.21728	0.00133313	.	indole-3-acetic acid inducible	.	.
CRO_06G019210	-1.21685	9.59872e-05	.	Ribosomal protein L7Ae/L30e/S12e/Gadd45 family protein	.	.
CRO_02G026910	-1.21679	0.00168148	.	Potassium transporter family protein	.	.
CRO_05G019900	-1.21582	0.00296546	.	Small GTP-binding protein	.	.
CRO_05G011210	-1.21574	0.0216648	.	GTP-binding family protein	.	.
CRO_04G027250	-1.21552	0.00317054	.	glutathione S-transferase TAU	.	.
CRO_04G028590	-1.21534	0.000516876	.	serine/threonine phosphatase	.	.
CRO_01G031510	-1.21516	0.00506011	.	general regulatory factor	.	.
CRO_01G018120	-1.21509	0.00858191	.	toprim domain-containing protein	.	.
CRO_06G018900	-1.2143	0.000618373	.	PDI-like 1-3	.	.
CRO_03G022960	-1.2137	0.000144503	.	UDP-glucose:glycoprotein glucosyltransferases;transferases, transferring hexosyl groups;transferases, transferring glycosyl groups	.	.
CRO_07G003430	-1.21348	0.00108871	.	CLP protease proteolytic subunit	.	.
CRO_05G013960	-1.2134	0.0034366	.	conserved hypothetical protein	.	.
CRO_05G030530	-1.21204	0.000130634	.	appr-1-p processing enzyme family protein	.	.
CRO_06G013360	-1.21151	0.000374085	D4H	2-oxoglutarate (2OG) and Fe(II)-dependent oxygenase superfamily protein	.	Y
CRO_02G013820	-1.21124	0.000305562	.	ATP synthase alpha/beta family protein	.	.
CRO_08G015480	-1.21085	0.000253945	.	P-loop containing nucleoside triphosphate hydrolases superfamily protein	.	.
CRO_07G007120	-1.2105	0.00249945	.	VIER F-box proteine	.	.
CRO_08G005690	-1.20889	0.000248108	.	Transducin family protein / WD-40 repeat family protein	.	.
CRO_05G003390	-1.20801	0.000502532	.	Transducin/WD40 repeat-like superfamily protein	.	.
CRO_05G025720	-1.20693	0.00281106	.	Transketolase family protein	.	.
CRO_04G011570	-1.20652	0.0117782	.	nucleoporin-related	.	.
CRO_07G002400	-1.20615	0.0034903	.	Class II aminoacyl-tRNA and biotin synthetases superfamily protein	.	.
CRO_01G013270	-1.20546	0.000150437	.	Ribosomal protein L1p/L10e family	.	.
CRO_06G003130	-1.20522	0.00257346	.	mitochondrial lipoamide dehydrogenase	.	.
CRO_07G004880	-1.20469	0.000252948	.	SIGNAL PEPTIDE PEPTIDASE-LIKE	.	.
CRO_06G023240	-1.20433	0.00155563	.	Vesicle transport v-SNARE family protein	.	.
CRO_04G000810	-1.20288	0.000657042	.	Tetratricopeptide repeat (TPR)-like superfamily protein	.	.
CRO_02G021670	-1.20168	0.000937412	.	conserved hypothetical protein	.	.
CRO_03G005060	-1.20008	0.00783884	.	Enolase	.	.
CRO_01G010250	-1.19958	0.000526194	.	GATA transcription factor	.	.
CRO_08G017100	-1.19825	0.00180082	.	methionine S-methyltransferase	.	.
CRO_01G004240	-1.19717	0.00627166	.	myb domain protein	.	.
CRO_05G020810	-1.19693	0.000321671	.	smr (Small MutS Related) domain-containing protein	.	.
CRO_04G022180	-1.19611	0.00884035	.	glucose-6-phosphate dehydrogenase	.	.
CRO_06G012850	-1.19347	0.00155088	.	actin depolymerizing factor	.	.
CRO_05G033190	-1.19124	0.000893477	.	phosphoenolpyruvate carboxylase-related kinase	.	.
CRO_06G000370	-1.19063	0.000139533	.	tRNAse Z4	.	.
CRO_03G021850	-1.19006	0.000312066	.	Homeodomain-like transcriptional regulator	.	.
CRO_05G016070	-1.18954	0.0137562	.	chloroplast-localized ISCA-like protein	.	.
CRO_02G025440	-1.1874	3.87905e-05	.	RNA-binding (RRM/RBD/RNP motifs) family protein	.	.
CRO_03G003150	-1.1868	0.0504411	NMT	gamma-tocopherol methyltransferase	.	.
CRO_06G025410	-1.18515	0.00829961	.	aspartate aminotransferase	.	.
CRO_03G030090	-1.18506	0.001969	.	Tetratricopeptide repeat (TPR)-like superfamily protein	.	.
CRO_06G016680	-1.18287	0.00341652	.	high chlorophyll fluorescent	.	.
CRO_04G035310	-1.18193	0.0165451	.	conserved hypothetical protein	.	.
CRO_06G001650	-1.1812	0.0019924	.	Rubisco methyltransferase family protein	.	.
CRO_03G006110	-1.18076	0.0123283	.	chloroplast signal recognition particle 54 kDa subunit	.	.
CRO_02G016430	-1.18074	0.000521535	.	Prolyl oligopeptidase family protein	.	.
CRO_03G026980	-1.18032	0.00409964	.	stress enhanced protein	.	.
CRO_07G003140	-1.17958	0.0124198	.	conserved hypothetical protein	.	.
CRO_02G023600	-1.17906	0.000647753	.	Protein kinase superfamily protein	.	.
CRO_07G000400	-1.17811	0.0503409	.	Peptidase M20/M25/M40 family protein	.	.
CRO_01G013360	-1.17697	0.00262554	.	copper ion binding	.	.
CRO_01G005250	-1.17635	0.00116046	.	Malectin/receptor-like protein kinase family protein	.	.
CRO_05G018130	-1.17508	0.00816313	.	NAD(P)H:plastoquinone dehydrogenase complex subunit O	.	.
CRO_04G003550	-1.17499	0.00862776	.	rotamase FKBP	.	.
CRO_01G013370	-1.17494	0.00608058	.	hypothetical protein	.	.
CRO_02G002510	-1.17426	0.000111354	.	Mitochondrial substrate carrier family protein	.	.
CRO_03G003290	-1.17422	0.00550724	.	RING domain ligase2	.	.
CRO_06G033510	-1.17147	0.000140191	.	L-fucokinase/GDP-L-fucose pyrophosphorylase	.	.
CRO_05G030800	-1.17113	0.000377868	.	Protein kinase superfamily protein	.	.
CRO_04G034020	-1.16996	0.0155549	.	HAESA-like	.	.
CRO_04G024530	-1.1689	0.000234854	.	pantothenate kinase	.	.
CRO.S000550	-1.16866	0.0291024	.	2-oxoglutarate (2OG) and Fe(II)-dependent oxygenase superfamily protein	.	.
CRO_03G010750	-1.16736	8.36961e-05	.	S-adenosyl-L-methionine-dependent methyltransferases superfamily protein	.	.
CRO_04G030690	-1.16645	0.00194858	.	basic pentacysteine	.	.
CRO_04G005850	-1.16394	0.000133435	.	basic helix-loop-helix (bHLH) DNA-binding superfamily protein	.	.
CRO_01G005460	-1.16191	0.00494354	.	HAUS augmin-like complex subunit 5 domain containing protein	.	.
CRO_02G008470	-1.16075	0.000964067	.	camphor resistance CrcB family protein	.	.
CRO_02G021160	-1.15997	4.42685e-05	.	SNF2 domain-containing protein / helicase domain-containing protein / zinc finger protein-related	.	.
CRO_03G023250	-1.15945	0.000828993	.	ankyrin repeat-containing 2B	.	.
CRO_08G002480	-1.15867	0.00810198	.	pfkB-like carbohydrate kinase family protein	.	.
CRO_06G014310	-1.15846	0.0221697	.	acylaminoacyl-peptidase-related	.	.
CRO_08G005240	-1.1581	8.73115e-05	.	phospholipid/glycerol acyltransferase family protein	.	.
CRO_03G013880	-1.1574	0.000448841	.	thioredoxin H-type	.	.
CRO_06G031160	-1.15719	0.004286	.	galacturonosyltransferase	.	.
CRO_08G005230	-1.15698	0.0163119	.	NAD(P)-binding Rossmann-fold superfamily protein	.	.
CRO_06G008040	-1.15673	0.00114212	.	RAB GTPASE HOMOLOG B18	.	.
CRO_05G006450	-1.15662	0.00310603	.	Lactoylglutathione lyase / glyoxalase I family protein	.	.
CRO_01G011670	-1.1561	0.00149659	.	Protein kinase superfamily protein	.	.
CRO_03G005940	-1.15554	0.014607	.	SOUL heme-binding family protein	.	.
CRO_04G004610	-1.15457	0.000404693	.	phytochrome interacting factor 3-like	.	.
CRO_06G028040	-1.15385	0.000758653	.	Sec23/Sec24 protein transport family protein	.	.
CRO_03G006350	-1.15337	0.00204369	.	Alkaline-phosphatase-like family protein	.	.
CRO_08G031930	-1.15275	0.00103423	.	MAP kinase	.	.
CRO_01G027230	-1.15222	0.000147862	.	Mitochondrial transcription termination factor family protein	.	.
CRO_07G005920	-1.15192	0.00419472	.	COP1-interactive protein	.	.
CRO_03G015520	-1.15039	0.00241821	.	myosin	.	.
CRO_06G005150	-1.14991	0.0304155	.	tRNA synthetase class I (I, L, M and V) family protein	.	.
CRO_08G024870	-1.14976	0.000508927	.	Pentatricopeptide repeat (PPR) superfamily protein	.	.
CRO_07G017600	-1.1495	0.0010995	.	plant glycogenin-like starch initiation protein	.	.
CRO.S003640	-1.14912	9.90776e-05	.	far-red elongated hypocotyls	.	.
CRO_08G007130	-1.14906	0.00685152	.	conserved hypothetical protein	.	.
CRO_02G004650	-1.14748	0.000518877	.	U4/U6.U5 small nuclear ribonucleoproteins domain containing protein	.	.
CRO_01G004990	-1.14725	0.0067576	.	alpha-amylase-like	.	.
CRO_01G030850	-1.14681	0.000441303	.	Alkaline-phosphatase-like family protein	.	.
CRO_08G032540	-1.14528	0.00669871	.	glycyl-tRNA synthetase / glycine--tRNA ligase	.	.
CRO_02G025380	-1.14098	0.0235686	.	Ribosomal protein S4	.	.
CRO_04G023370	-1.13988	0.0866551	.	Lycopene beta/epsilon cyclase protein	.	.
CRO_08G025080	-1.13949	0.00456747	.	RING/FYVE/PHD zinc finger superfamily protein	.	.
CRO_01G005610	-1.13907	0.000234452	.	WPP domain-interacting protein	.	.
CRO_07G018480	-1.13856	0.000173496	.	pfkB-like carbohydrate kinase family protein	.	.
CRO_05G025560	-1.13848	0.0019022	.	purple acid phosphatase	.	.
CRO_01G011280	-1.13769	0.0237161	.	copper/zinc superoxide dismutase	.	.
CRO_08G032370	-1.13722	0.000507585	.	auxin response factor	.	.
CRO_03G025350	-1.13711	0.000887007	.	methionine sulfoxide reductase B	.	.
CRO_02G009150	-1.13709	0.00179842	.	conserved hypothetical protein	.	.
CRO_01G000030	-1.13672	0.0150325	.	Mitochondrial substrate carrier family protein	.	.
CRO_04G011710	-1.13598	0.00155306	.	Transducin family protein / WD-40 repeat family protein	.	.
CRO_02G000160	-1.1358	0.000521535	.	Carbohydrate-binding-like fold	.	.
CRO_06G019880	-1.13544	0.000973399	.	Sec1/munc18-like (SM) proteins superfamily	.	.
CRO_06G010200	-1.13496	0.000241397	.	Protein of unknown function (DUF3531)	.	.
CRO_04G002440	-1.13427	0.000442328	.	Insulinase (Peptidase family M16) family protein	.	.
CRO_01G033740	-1.13426	0.002202	.	guanyl-nucleotide exchange factors;GTPase binding;GTP binding	.	.
CRO_05G029800	-1.13412	0.000234452	.	Outer membrane OMP85 family protein	.	.
CRO_04G032940	-1.13323	0.00126526	.	HEAT repeat-containing protein	.	.
CRO_07G004680	-1.13305	0.00180945	.	Protein kinase protein with tetratricopeptide repeat domain	.	.
CRO_05G000260	-1.13233	0.00038291	.	protein kinase family protein / C-type lectin domain-containing protein	.	.
CRO_02G000540	-1.1317	0.0126439	.	Albino or Glassy Yellow	.	.
CRO_08G021550	-1.13089	0.00185539	.	conserved hypothetical protein	.	.
CRO_01G010530	-1.12975	0.194238	.	chaperonin-60alpha	.	.
CRO_05G013500	-1.12847	0.00879249	.	GLN phosphoribosyl pyrophosphate amidotransferase	.	.
CRO_02G002680	-1.12718	0.00483126	.	ACD1-like	.	.
CRO_01G033780	-1.12667	0.00445112	.	Protein of unknown function (DUF177)	.	.
CRO_03G026310	-1.1258	0.00517021	.	CLP protease proteolytic subunit	.	.
CRO_04G034140	-1.12365	0.0183425	.	Thioredoxin superfamily protein	.	.
CRO_06G007700	-1.12315	0.0154329	.	Co-chaperone GrpE family protein	.	.
CRO_04G012310	-1.12282	0.0307646	.	nuclear RNA polymerase D1B	.	.
CRO_07G000620	-1.1222	0.0146127	.	Single hybrid motif superfamily protein	.	.
CRO_07G010660	-1.12075	0.210187	.	Phosphate-responsive 1 family protein	.	.
CRO_04G004860	-1.11885	0.00279089	.	Pyridoxal phosphate (PLP)-dependent transferases superfamily protein	.	.
CRO_08G017410	-1.11857	0.00469039	.	glycosyl hydrolase 9A1	.	.
CRO_03G009410	-1.11684	0.000145767	.	Aldolase superfamily protein	.	.
CRO_07G006140	-1.11474	0.0010019	.	regulatory components of ABA receptor	.	.
CRO_05G029230	-1.1145	0.015605	.	plastid-specific ribosomal protein	.	.
CRO_07G010490	-1.11222	0.00145045	.	ascorbate peroxidase	.	.
CRO_05G003240	-1.1116	0.00884035	.	HEAT SHOCK PROTEIN 81.4	.	.
CRO_05G017710	-1.11151	0.0173326	.	gamma-tocopherol methyltransferase	.	.
CRO_01G004620	-1.1091	0.0185638	.	early nodulin-like protein	.	.
CRO_04G032620	-1.10697	0.000277199	.	conserved hypothetical protein	.	.
CRO_08G018050	-1.10674	0.00197133	.	Protein kinase superfamily protein	.	.
CRO_08G027160	-1.10669	0.0104708	.	NAD(P)-binding Rossmann-fold superfamily protein	.	.
CRO_03G027910	-1.10443	0.0016133	.	oxidoreductases, acting on the aldehyde or oxo group of donors, NAD or NADP as acceptor;copper ion binding	.	.
CRO_06G003200	-1.10404	0.00951093	.	Ca2+-activated RelA/spot homolog	.	.
CRO_06G012150	-1.10351	0.000940813	.	RNA-binding (RRM/RBD/RNP motifs) family protein	.	.
CRO_04G008640	-1.10346	0.00393575	.	AAA-type ATPase family protein	.	.
CRO_03G004700	-1.1028	0.00111304	.	catalytics	.	.
CRO_02G024450	-1.10247	0.00706296	.	Protein of unknown function (DUF155)	.	.
CRO_06G015890	-1.10231	0.000773794	.	SNARE associated Golgi protein family	.	.
CRO_05G009350	-1.1021	0.0014998	.	staurosporin and temperature sensitive 3-like b	.	.
CRO_08G026710	-1.10047	0.00506372	.	yeast YAK1-related gene	.	.
CRO_04G035260	-1.10023	0.0044845	.	Cystathionine beta-synthase (CBS) family protein	.	.
CRO_05G005480	-1.09986	0.0347574	.	2-cysteine peroxiredoxin B	.	.
CRO_06G028130	-1.09969	0.00100783	.	L-Aspartase-like family protein	.	.
CRO_03G013870	-1.0992	0.00169706	.	Malectin/receptor-like protein kinase family protein	.	.
CRO_01G025930	-1.09911	0.000383801	.	Peptidyl-tRNA hydrolase II (PTH2) family protein	.	.
CRO_06G006500	-1.09906	0.0116585	.	beta-amylase	.	.
CRO_01G013210	-1.09881	0.0199238	.	conserved hypothetical protein	.	.
CRO_01G006240	-1.09785	0.00361972	.	LIM domain-containing protein	.	.
CRO_04G002880	-1.09781	0.00067949	.	ubiquitin-specific protease	.	.
CRO_03G014880	-1.0972	0.00490801	.	Glyoxalase/Bleomycin resistance protein/Dioxygenase superfamily protein	.	.
CRO_06G033480	-1.09656	0.00273542	.	ORMDL family protein	.	.
CRO_07G019100	-1.09632	0.00422871	.	ARM repeat superfamily protein	.	.
CRO_06G000660	-1.09597	0.0383606	.	oxidative stress	.	.
CRO_03G024510	-1.09523	0.000230915	.	RNA-binding (RRM/RBD/RNP motifs) family protein	.	.
CRO_03G007070	-1.09347	0.0106688	.	HAD superfamily, subfamily IIIB acid phosphatase	.	.
CRO_03G009440	-1.09344	0.00154203	.	cation/H+ exchanger	.	.
CRO_06G009150	-1.09309	0.000340832	.	SEUSS transcriptional co-regulator	.	.
CRO_06G015690	-1.09059	0.000117007	.	Survival protein SurE-like phosphatase/nucleotidase	.	.
CRO_05G028220	-1.09038	0.0123283	.	Tetratricopeptide repeat (TPR)-like superfamily protein	.	.
CRO_05G006220	-1.09037	0.00205356	.	recA DNA recombination family protein	.	.
CRO_04G021120	-1.08559	0.00220325	.	villin	.	.
CRO_02G026270	-1.08318	0.0624564	.	DEAD/DEAH box helicase, putative	.	.
CRO_04G033270	-1.083	0.00093476	.	CLP protease proteolytic subunit	.	.
CRO_08G008390	-1.08244	0.00591242	.	ATP binding cassette protein	.	.
CRO_01G027930	-1.08208	0.00268623	.	TCP-1/cpn60 chaperonin family protein	.	.
CRO_08G014620	-1.08139	0.0258918	.	IQ-domain	.	.
CRO.S000610	-1.07933	0.0211998	.	plastid transcriptionally active	.	.
CRO_04G020810	-1.07853	0.00524275	.	autoinhibited Ca2+-ATPase	.	.
CRO_04G022080	-1.07823	0.000632396	.	protein dimerizations	.	.
CRO_07G013210	-1.07747	0.0182493	.	ribosomal protein	.	.
CRO_08G026150	-1.07741	0.0141794	.	Peptidase M50 family protein	.	.
CRO_06G019360	-1.07737	0.00174679	.	dsRNA-binding protein	.	.
CRO_08G010370	-1.0767	0.000297741	.	DUF974 domain containing protein	.	.
CRO_01G017840	-1.07652	0.00140268	.	alpha 1,4-glycosyltransferase family protein	.	.
CRO_01G022800	-1.075	0.000576507	.	ARM repeat superfamily protein	.	.
CRO_01G018790	-1.07317	0.00033819	.	Zn-dependent exopeptidases superfamily protein	.	.
CRO_02G029160	-1.07315	0.000325349	.	Tyrosyl-tRNA synthetase, class Ib, bacterial/mitochondrial	.	.
CRO_03G004110	-1.07254	0.00514596	.	conserved hypothetical protein	.	.
CRO_05G025610	-1.07006	0.00190858	.	ornithine-delta-aminotransferase	.	.
CRO_03G018980	-1.06974	0.00060541	.	IAP-like protein	.	.
CRO_07G012320	-1.06807	0.00358061	.	Oxidoreductase family protein	.	.
CRO_01G000980	-1.06748	0.00185413	.	conserved hypothetical protein	.	.
CRO_01G023530	-1.06668	0.00232893	.	Pseudouridine synthase family protein	.	.
CRO_03G016110	-1.06625	0.000795011	.	Leucine-rich repeat (LRR) family protein	.	.
CRO_01G018430	-1.0647	0.000510733	.	transcription activators	.	.
CRO_08G026940	-1.0645	0.00186899	.	heat shock factor	.	.
CRO_05G021200	-1.06421	0.00224121	.	Pentatricopeptide repeat (PPR) superfamily protein	.	.
CRO_04G033930	-1.0641	0.0078929	.	P-loop containing nucleoside triphosphate hydrolases superfamily protein	.	.
CRO_05G013850	-1.06346	0.000338209	.	squalene synthase	.	.
CRO_02G027490	-1.06216	0.000526194	.	Pyruvate phosphate dikinase, PEP/pyruvate binding domain	.	.
CRO_07G019090	-1.06205	0.000449086	.	Acyl-CoA N-acyltransferases (NAT) superfamily protein	.	.
CRO_04G004540	-1.06136	0.00508949	.	conserved hypothetical protein	.	.
CRO_04G029900	-1.06091	0.00773746	.	phospholipase D delta	.	.
CRO_08G002200	-1.06023	0.00121742	.	Sec14p-like phosphatidylinositol transfer family protein	.	.
CRO_01G014990	-1.05924	0.00114596	.	Outer membrane OMP85 family protein	.	.
CRO_04G016190	-1.05875	0.00506479	.	RNA binding (RRM/RBD/RNP motifs) family protein	.	.
CRO_03G007020	-1.05839	0.00302244	.	Insulinase (Peptidase family M16) protein	.	.
CRO_08G022750	-1.05655	0.00993191	.	Major facilitator superfamily protein	.	.
CRO_07G006840	-1.05655	0.0167375	.	oligopeptide transporter	.	.
CRO_01G033800	-1.05547	0.00267451	.	actin-related protein	.	.
CRO_08G030110	-1.05459	0.00111199	.	Tetratricopeptide repeat (TPR)-like superfamily protein	.	.
CRO_03G028480	-1.05336	0.072327	.	polyol/monosaccharide transporter	.	.
CRO_04G002930	-1.05318	0.000758653	.	ribonuclease	.	.
CRO_07G006950	-1.05308	0.000835818	.	C2H2-like zinc finger protein	.	.
CRO_02G000530	-1.0522	0.0124203	.	Albino or Glassy Yellow	.	.
CRO_03G016750	-1.04988	0.00193973	.	ARM repeat superfamily protein	.	.
CRO_04G021230	-1.04974	0.000869029	.	Insulinase (Peptidase family M16) family protein	.	.
CRO_06G027860	-1.04923	0.0226569	.	Protein of unknown function (DUF1005)	.	.
CRO_06G002010	-1.04813	0.000621925	.	nuclear transport factor 2B	.	.
CRO_02G027980	-1.04812	0.000842163	.	FUS3-complementing gene	.	.
CRO_04G000350	-1.04791	0.0489915	.	beta glucosidase	.	.
CRO_05G014530	-1.04624	0.00507853	.	Cenp-O kinetochore centromere component domain containing protein	.	.
CRO_06G020740	-1.04599	0.00514123	.	3-phosphoinositide-dependent protein kinase	.	.
CRO_06G020330	-1.04565	0.00366075	.	lactate/malate dehydrogenase family protein	.	.
CRO_07G017160	-1.0449	0.000664289	.	AMP-dependent synthetase and ligase family protein	.	.
CRO_08G020890	-1.04474	0.0064243	.	lipoxygenase	.	.
CRO_02G019350	-1.04428	0.0586805	.	FtsH extracellular protease family	.	.
CRO_03G024960	-1.04301	0.00315004	.	Protein of unknown function (DUF3506)	.	.
CRO_06G002780	-1.04168	0.00526339	.	HAD-superfamily hydrolase, subfamily IG, 5'-nucleotidase	.	.
CRO_05G024480	-1.03912	0.000912908	.	GTP binding	.	.
CRO_03G032890	-1.0387	0.00428146	.	B-cell receptor-associated 31-like	.	.
CRO_04G026260	-1.03842	0.000641953	.	Ubiquitin carboxyl-terminal hydrolase-related protein	.	.
CRO_03G032750	-1.03795	0.00365295	.	P-loop containing nucleoside triphosphate hydrolases superfamily protein	.	.
CRO_07G019160	-1.03786	0.000386553	.	zinc ion binding;nucleic acid binding;hydrolases, acting on acid anhydrides, in phosphorus-containing anhydrides	.	.
CRO_04G014960	-1.03757	0.000541176	.	NagB/RpiA/CoA transferase-like superfamily protein	.	.
CRO_02G025460	-1.03737	0.0504011	.	Homeobox-leucine zipper protein family	.	.
CRO_06G019420	-1.03707	0.0191111	.	Acyl-CoA N-acyltransferases (NAT) superfamily protein	.	.
CRO_06G028650	-1.03564	0.0364711	.	GroES-like family protein	.	.
CRO_05G011630	-1.0351	0.00554955	.	ChaC-like family protein	.	.
CRO_01G031910	-1.03369	0.000510034	.	leucine-rich repeat transmembrane protein kinase family protein	.	.
CRO_08G014240	-1.03339	0.000789203	.	Secretory pathway protein Sec39 domain containing protein	.	.
CRO_05G018850	-1.03337	0.000819603	.	Regulator of chromosome condensation (RCC1) family protein	.	.
CRO_01G025790	-1.03212	0.00417053	.	Class II aaRS and biotin synthetases superfamily protein	.	.
CRO_01G008570	-1.03185	0.000610732	.	Transmembrane proteins 14C	.	.
CRO_07G007670	-1.03178	0.0164466	ISP	NAD(P)-binding Rossmann-fold superfamily protein	Y	.
CRO_03G015400	-1.03002	0.0019344	.	profilin	.	.
CRO_08G002330	-1.02952	0.00172816	.	3-ketoacyl-CoA synthase	.	.
CRO_07G002690	-1.02949	0.00472032	.	NADH dehydrogenase [ubiquinone] 1 beta subcomplex subunit 8, mitochondrial	.	.
CRO_01G019200	-1.02882	0.0272445	.	Cyclin A1;1	.	.
CRO_05G031910	-1.02699	0.00708442	.	autophagy 3 (APG3)	.	.
CRO_05G007220	-1.02345	0.0055049	.	NagB/RpiA/CoA transferase-like superfamily protein	.	.
CRO_03G030170	-1.0229	0.0364261	.	O-acetylserine (thiol) lyase B	.	.
CRO_03G028370	-1.02288	0.000264774	.	transducin family protein / WD-40 repeat family protein	.	.
CRO_05G013150	-1.0223	0.00354199	.	conserved hypothetical protein	.	.
CRO_05G024360	-1.0215	0.00349131	.	RNA-binding KH domain-containing protein	.	.
CRO_05G027020	-1.02115	0.0169336	.	16S rRNA processing protein RimM family	.	.
CRO_08G017210	-1.02061	0.00537415	.	AAA-type ATPase family protein	.	.
CRO_04G030400	-1.01945	0.0582345	.	Chaperone DnaJ-domain superfamily protein	.	.
CRO_02G027080	-1.01807	0.00615575	.	Radical SAM superfamily protein	.	.
CRO_07G000460	-1.01796	0.000795011	.	Transport protein particle (TRAPP) component	.	.
CRO_04G024800	-1.0179	0.00572143	.	Protein of unknown function (DUF3506)	.	.
CRO_07G007880	-1.0178	0.009927	.	autoinhibited Ca2+-ATPase	.	.
CRO_07G017850	-1.01757	0.000493143	.	FKBP-like peptidyl-prolyl cis-trans isomerase family protein	.	.
CRO_04G031830	-1.01718	0.00827926	.	plant-specific TFIIB-related protein	.	.
CRO_05G030070	-1.01682	0.0312437	.	biotin/lipoyl attachment domain-containing protein	.	.
CRO_03G026970	-1.01681	0.00654756	.	sodium:hydrogen antiporter	.	.
CRO_06G003700	-1.01563	0.00111918	.	Adenine nucleotide alpha hydrolases-like superfamily protein	.	.
CRO_05G023710	-1.01508	0.00541197	.	translocon at the outer envelope membrane of chloroplasts	.	.
CRO_08G027370	-1.01506	0.0020571	.	Putative adipose-regulatory protein (Seipin)	.	.
CRO_04G009550	-1.01503	0.035297	.	ATP binding microtubule motor family protein	.	.
CRO_08G001660	-1.01496	0.0517498	.	MATE efflux family protein	.	.
CRO_05G004260	-1.01493	0.0377789	.	FTSH protease	.	.
CRO_07G006390	-1.01464	0.000967555	.	conserved hypothetical protein	.	.
CRO_01G004860	-1.01441	0.0185342	.	Glycosyl transferase, family	.	.
CRO_08G002010	-1.01349	0.00124215	.	DUF4091 domain containing protein	.	.
CRO_07G007730	-1.01341	0.0055571	.	acyl-CoA-binding domain	.	.
CRO_07G012830	-1.01227	0.0622834	.	Pyridoxal phosphate (PLP)-dependent transferases superfamily protein	.	.
CRO_01G029110	-1.01215	0.0111424	.	Alba DNA/RNA-binding protein	.	.
CRO_01G026960	-1.01128	0.0215297	.	D-aminoacid aminotransferase-like PLP-dependent enzymes superfamily protein	.	.
CRO_02G002120	-1.01128	0.0585767	.	maternal effect embryo arrest	.	.
CRO_03G014300	-1.01053	0.016648	.	Protein kinase superfamily protein	.	.
CRO_04G007920	-1.01049	0.0415527	.	Ankyrin repeat family protein	.	.
CRO_02G000470	-1.01043	0.00372656	.	Chaperone DnaJ-domain superfamily protein	.	.
CRO_01G029640	-1.00938	0.00379166	.	Nitrilase/cyanide hydratase and apolipoprotein N-acyltransferase family protein	.	.
CRO_03G029290	-1.0077	0.0163191	.	DUF760 domain containing protein	.	.
CRO_04G013770	-1.00767	0.00164239	.	alpha-N-acetylglucosaminidase family / NAGLU family	.	.
CRO_05G024960	-1.00758	0.00437897	.	damaged DNA binding protein 1A	.	.
CRO_06G021220	-1.00743	0.00242096	.	Galactose oxidase/kelch repeat superfamily protein	.	.
CRO_08G032760	-1.00664	0.00120605	.	inositol polyphosphate kinase 2 beta	.	.
CRO_07G010550	-1.00645	0.00332009	.	VQ motif-containing protein	.	.
CRO_02G002350	-1.00643	0.00998377	.	copper transporter	.	.
CRO_05G008670	-1.00632	0.00325731	.	RNA polymerase Rpb8	.	.
CRO_03G006590	-1.0062	0.0182968	.	phosphate starvation-induced gene	.	.
CRO_03G017950	-1.00522	0.00141451	.	Leucine-rich repeat transmembrane protein kinase	.	.
CRO_03G016740	-1.00519	0.0392797	.	chloroplast 30S ribosomal protein S20, putative	.	.
CRO_08G025190	-1.00519	0.000651271	.	DNA ligase IV	.	.
CRO_07G005780	-1.00481	0.000874592	.	vacuolar ATP synthase subunit E1	.	.
CRO_08G033280	-1.00455	0.0614451	.	Low PSII Accumulation	.	.
CRO_01G033490	-1.00414	0.0015314	.	Aldolase superfamily protein	.	.
CRO_05G009850	-1.00352	0.000855316	.	SUMO-activating enzyme 1A	.	.
CRO_02G026670	-1.00338	0.12007	.	MLP-like protein	.	.
CRO_06G007610	-1.00256	0.0332085	.	6,7-dimethyl-8-ribityllumazine synthase / DMRL synthase / lumazine synthase / riboflavin synthase	.	.
CRO_05G030950	-1.00195	0.000990525	.	GroES-like zinc-binding alcohol dehydrogenase family protein	.	.
CRO_08G014340	-1.00095	0.00139135	.	3'-5' exonuclease domain-containing protein	.	.
CRO_08G014100	-1.00091	0.0212645	.	NagB/RpiA/CoA transferase-like superfamily protein	.	.
CRO_02G024720	-1.00039	0.00531561	.	Rubisco methyltransferase family protein	.	.
CRO_02G008540	-1.00022	0.00317054	.	Transport protein particle (TRAPP) component	.	.
CRO_03G027980	-0.999919	0.0627646	.	maternal effect embryo arrest	.	.
CRO_05G012190	-0.999637	0.0131611	.	acyl-activating enzyme	.	.
CRO_05G008860	-0.998928	0.0136413	.	glutamate decarboxylase	.	Y
CRO_02G000090	-0.997446	0.0113173	.	Protein kinase superfamily protein	.	.
CRO_01G011540	-0.997168	0.000798026	.	vacuolar protein sorting	.	.
CRO_05G003400	-0.996624	0.0387544	.	seed imbibition	.	.
CRO_03G000610	-0.996056	0.00441994	.	valyl-tRNA synthetase / valine--tRNA ligase (VALRS)	.	.
CRO_03G019200	-0.995872	0.0100422	.	ADP glucose pyrophosphorylase	.	.
CRO_06G024620	-0.995761	0.00337111	THAS2	elicitor-activated gene 3-1	.	Y
CRO_03G020040	-0.995432	0.00111918	.	protein phosphatase 5.2	.	.
CRO_02G015810	-0.995003	0.0622758	.	2-oxoacid dehydrogenases acyltransferase family protein	.	.
CRO_02G028670	-0.993359	0.0310075	.	NAD(P)-binding Rossmann-fold superfamily protein	.	.
CRO_02G026590	-0.992869	0.00235721	.	CYCLIN D1;1	.	.
CRO_07G019110	-0.992525	0.00866249	.	ARM repeat superfamily protein	.	.
CRO_01G009980	-0.992182	0.00422871	.	zinc finger (CCCH-type) family protein	.	.
CRO_01G001130	-0.99146	0.0607951	.	Lung seven transmembrane receptor family protein	.	.
CRO_07G019010	-0.991308	0.00676095	.	NAD(P)-linked oxidoreductase superfamily protein	.	.
CRO_04G020440	-0.990032	0.00098403	.	P-loop containing nucleoside triphosphate hydrolases superfamily protein	.	.
CRO_05G020360	-0.989928	0.0252677	.	Metallo-hydrolase/oxidoreductase superfamily protein	.	.
CRO_03G026780	-0.989127	0.0414154	.	S-methyl-5-thioribose kinase	.	.
CRO_08G006210	-0.988589	0.013648	.	Amino acid permease family protein	.	.
CRO_05G025620	-0.98834	0.00164961	.	RNA-binding KH domain-containing protein	.	.
CRO.S000850	-0.987072	0.0161462	.	Inorganic H pyrophosphatase family protein	.	.
CRO_01G020760	-0.986595	0.0108239	.	Protein of unknown function (DUF616)	.	.
CRO_02G000380	-0.986492	0.00297795	.	Polyketide cyclase/dehydrase and lipid transport superfamily protein	.	.
CRO_01G029220	-0.98586	0.0381501	.	Protein of unknown function (DUF1677)	.	.
CRO_07G008990	-0.985573	0.00315842	.	Rhamnogalacturonate lyase family protein	.	.
CRO_01G002860	-0.984765	0.048415	.	like SEX4	.	.
CRO_02G004840	-0.984182	0.019783	.	3-ketoacyl-acyl carrier protein synthase III	.	.
CRO_06G014520	-0.98338	0.0159834	.	Pyruvate kinase family protein	.	.
CRO_06G033120	-0.983373	0.169594	.	P-loop containing nucleoside triphosphate hydrolases superfamily protein	.	.
CRO_03G011820	-0.983277	0.0090796	.	AMP deaminase, putative / myoadenylate deaminase, putative	.	.
CRO_08G030290	-0.98264	0.00416948	.	Protein of unknown function (DUF3353)	.	.
CRO_06G018620	-0.982374	0.00247068	.	tonneau family protein	.	.
CRO_05G017370	-0.981975	0.0115874	.	Amino acid kinase family protein	.	.
CRO_04G000800	-0.981714	0.000534949	.	RNA helicase family protein	.	.
CRO_04G000490	-0.980987	0.0006287	.	monogalactosyldiacylglycerol synthase type C	.	.
CRO_04G015640	-0.980505	0.00415973	.	MAK10 homologue	.	.
CRO_04G008150	-0.980444	0.0416755	.	DEGP protease	.	.
CRO_08G019120	-0.980212	0.019755	.	haloacid dehalogenase-like hydrolase family protein	.	.
CRO_04G021050	-0.980022	0.0524683	.	NADPH-dependent thioredoxin reductase C	.	.
CRO_03G007580	-0.9797	0.00577819	.	RING/FYVE/PHD-type zinc finger family protein	.	.
CRO_06G004700	-0.979503	0.0182696	.	eukaryotic translation initiation factor 2 gamma subunit	.	.
CRO_07G004950	-0.978077	0.0361431	.	Peptidase M1 family protein	.	.
CRO_06G027510	-0.976564	0.0539577	.	protein phosphatase 2A-3	.	.
CRO_02G002090	-0.97644	0.0319646	.	alpha-glucan phosphorylase	.	.
CRO_03G010210	-0.976381	0.00472032	.	acetyl Co-enzyme a carboxylase carboxyltransferase alpha subunit	.	.
CRO_03G023670	-0.976237	0.00378887	.	P-loop containing nucleoside triphosphate hydrolases superfamily protein	.	.
CRO_06G000200	-0.976135	0.00631565	.	CAAD domains of cyanobacterial aminoacyl-tRNA synthetase domain containing protein	.	.
CRO_06G029880	-0.975882	0.00502671	.	cytidinediphosphate diacylglycerol synthase	.	.
CRO_01G014210	-0.975719	0.312395	.	Polynucleotidyl transferase, ribonuclease H-like superfamily protein	.	.
CRO_06G029080	-0.975567	0.00237705	.	Hyaluronan / mRNA binding family	.	.
CRO_06G018800	-0.975338	0.00725912	.	phosphatidylglycerolphosphate synthase	.	.
CRO_02G013260	-0.975208	0.00221589	.	P-loop containing nucleoside triphosphate hydrolases superfamily protein	.	.
CRO_04G016580	-0.974579	0.00296546	.	ADP/ATP carrier	.	.
CRO_03G030760	-0.974132	0.00259007	.	lipoic acid synthase	.	.
CRO_06G030660	-0.973629	0.00311975	.	NAD(P)-binding Rossmann-fold superfamily protein	.	.
CRO_08G007300	-0.972469	0.0115618	.	seryl-tRNA synthetase / serine--tRNA ligase	.	.
CRO_06G006390	-0.971551	0.0176771	.	O-fucosyltransferase family protein	.	.
CRO_05G004130	-0.971037	0.0116956	.	binding	.	.
CRO_02G028530	-0.970336	0.026028	.	glyceraldehyde-3-phosphate dehydrogenase C2	.	.
CRO_05G010160	-0.970256	0.0109273	.	Protein of unknown function (DUF803)	.	.
CRO_07G014620	-0.970168	0.002502	.	N-acetylglucosaminylphosphatidylinositol de-N-acetylase family protein	.	.
CRO_04G032610	-0.969248	0.0436432	.	abscisic acid (aba)-deficient	.	.
CRO_06G019230	-0.969056	0.00373518	.	fibrillarin	.	.
CRO_06G000040	-0.969027	0.0144006	.	Tetratricopeptide repeat (TPR)-like superfamily protein	.	.
CRO_03G021960	-0.967861	0.00416305	.	Nucleic acid-binding, OB-fold-like protein	.	.
CRO_08G003070	-0.967434	0.0021686	.	LSD1-like	.	.
CRO_02G002860	-0.966956	0.00306555	.	protein phosphatase 2A-4	.	.
CRO_07G004630	-0.965838	0.0102831	.	glutathione peroxidase	.	Y
CRO_01G013340	-0.965622	0.0040508	.	sec23/sec24 transport family protein	.	.
CRO_02G005510	-0.965346	0.120493	.	xylose isomerase family protein	.	.
CRO_03G015550	-0.965064	0.00741169	.	cytochrome c biogenesis protein family	.	.
CRO_06G016170	-0.964663	0.0171035	.	RNA binding (RRM/RBD/RNP motifs) family protein	.	.
CRO_06G025610	-0.964397	0.0727911	.	triosephosphate isomerase	.	.
CRO_06G018710	-0.963794	0.00881716	.	pseudo-response regulator	.	.
CRO_04G014480	-0.963691	0.0275222	.	Excinuclease ABC, C subunit, N-terminal	.	.
CRO_06G021550	-0.963665	0.0041653	.	ACT domain-containing protein	.	.
CRO_05G021440	-0.962375	0.0145991	.	Protein of unknown function (DUF1639)	.	.
CRO_08G008770	-0.961621	0.00519193	.	PPDK regulatory protein	.	.
CRO_02G018780	-0.960607	0.0179943	.	Pyridoxal-dependent decarboxylase family protein	.	.
CRO_03G029790	-0.960445	0.0174709	.	Photosystem II reaction center PsbP family protein	.	.
CRO_03G013720	-0.96006	0.0114242	.	SPARK domain containing protein	.	.
CRO_03G019640	-0.958921	0.0355559	.	Phosphoribosyltransferase family protein	.	.
CRO_01G001230	-0.958706	0.0141439	.	aldehyde dehydrogenase 7B4	.	.
CRO_07G015120	-0.9577	0.00759487	.	hydrolases;protein serine/threonine phosphatases	.	.
CRO_03G024880	-0.957322	0.00208871	.	Chaperone DnaJ-domain superfamily protein	.	.
CRO_04G033690	-0.956967	0.0269198	.	Protein of unknown function (duplicated DUF1399)	.	.
CRO_02G009260	-0.955853	0.0156923	.	with no lysine (K) kinase	.	.
CRO_02G027120	-0.955534	0.023221	.	carbonic anhydrase	.	.
CRO_05G007500	-0.954021	0.00117795	.	RNA-binding (RRM/RBD/RNP motifs) family protein	.	.
CRO_03G001260	-0.953749	0.00431898	.	Protein of unknown function (DUF3414)	.	.
CRO_01G029550	-0.953273	0.0030652	.	peroxin	.	.
CRO_02G002400	-0.95295	0.0338765	.	conserved hypothetical protein	.	.
CRO_02G008290	-0.952762	0.00117505	.	Eukaryotic translation initiation factor eIF2A family protein	.	.
CRO_06G021300	-0.951527	0.0276605	.	alkaline/neutral invertase	.	.
CRO_07G021420	-0.951233	0.00317054	.	conserved hypothetical protein	.	.
CRO_06G026490	-0.951195	0.00193537	.	ATPase, V1 complex, subunit B protein	.	.
CRO_01G010880	-0.950816	0.00769994	.	lactoylglutathione lyase family protein / glyoxalase I family protein	.	.
CRO_08G032410	-0.950211	0.00463775	.	signal recognition particle-related / SRP-related	.	.
CRO_05G032280	-0.949518	0.0203426	.	P-loop containing nucleoside triphosphate hydrolases superfamily protein	.	.
CRO_05G031730	-0.948779	0.0599818	.	NB-ARC domain-containing disease resistance protein	.	.
CRO_03G026580	-0.948685	0.0344594	.	DUF760 domain containing protein	.	.
CRO_07G008940	-0.947747	0.0230368	.	Pentatricopeptide repeat (PPR-like) superfamily protein	.	.
CRO_01G029900	-0.947432	0.00348836	.	CLP-similar protein	.	.
CRO_01G016160	-0.946582	0.004286	.	Translation protein SH3-like family protein	.	.
CRO_03G020120	-0.945834	0.0022964	.	vacuolar ATP synthase subunit D (VATD) / V-ATPase D subunit / vacuolar proton pump D subunit (VATPD)	.	.
CRO_02G010030	-0.94505	0.0117074	.	Protein kinase superfamily protein	.	.
CRO_02G027740	-0.944328	0.0598745	.	Octicosapeptide/Phox/Bem1p family protein	.	.
CRO_04G015890	-0.944101	0.00234606	.	tetratricopeptide repeat (TPR)-containing protein	.	.
CRO_07G002940	-0.943543	0.0126439	.	Glycosyl hydrolases family 32 protein	.	.
CRO_06G024670	-0.942759	0.00461674	.	histone deacetylase	.	.
CRO_03G009580	-0.942255	0.00927553	.	vacuolar protein sorting 26A	.	.
CRO_04G034370	-0.942159	0.00193423	.	telomere repeat binding factor	.	.
CRO_05G023600	-0.942008	0.00344737	.	Protein of unknown function (DUF1068)	.	.
CRO_04G007110	-0.94192	0.0197124	.	ribosome recycling factor, chloroplast precursor	.	.
CRO_04G004700	-0.941651	0.00398752	.	Glutaredoxin family protein	.	.
CRO_02G009210	-0.941302	0.00991554	.	hypothetical protein	.	.
CRO_08G017150	-0.940542	0.185897	CMS	Nucleotide-diphospho-sugar transferases superfamily protein	.	.
CRO_04G030790	-0.939326	0.00277281	.	Serine carboxypeptidase S28 family protein	.	.
CRO_05G006580	-0.93926	0.00218899	.	Transducin/WD40 repeat-like superfamily protein	.	.
CRO_01G004060	-0.938074	0.00756022	.	Calcineurin-like metallo-phosphoesterase superfamily protein	.	.
CRO_05G018440	-0.937814	0.00776219	.	Pentatricopeptide repeat (PPR) superfamily protein	.	.
CRO_04G002200	-0.937003	0.00672181	.	translocon at the inner envelope membrane of chloroplasts	.	.
CRO_05G024210	-0.936814	0.0323197	.	DUF561 domain containing protein	.	.
CRO_06G029370	-0.936097	0.023964	.	cationic amino acid transporter	.	.
CRO_04G002540	-0.935402	0.0517498	.	conserved hypothetical protein	.	.
CRO_01G015780	-0.934832	0.00343567	.	Protein of unknown function (DUF630 and DUF632)	.	.
CRO_04G004050	-0.932896	0.111705	.	small ubiquitin-like modifier	.	.
CRO_03G020900	-0.932161	0.0393559	.	ATP synthase protein I -related	.	.
CRO_08G019110	-0.931888	0.0505638	.	sequence-specific DNA binding transcription factors	.	.
CRO_07G003300	-0.93018	0.0696635	.	Class I peptide chain release factor	.	.
CRO_03G021650	-0.929449	0.0403553	.	prohibitin	.	.
CRO_01G002730	-0.929168	0.0685962	.	ADP-ribosylation factor A1F	.	.
CRO_08G000090	-0.92822	0.00600221	.	Protein kinase superfamily protein	.	.
CRO_06G016360	-0.928138	0.055359	.	2-phosphoglycolate phosphatase	.	.
CRO_02G026490	-0.928024	0.0160798	.	RNI-like superfamily protein	.	.
CRO_03G028620	-0.927321	0.0379015	.	RAB GTPase homolog G3F	.	.
CRO_05G021270	-0.927108	0.028412	.	TCP-1/cpn60 chaperonin family protein	.	.
CRO_05G004850	-0.926981	0.00165028	.	mitogen-activated protein kinase kinase	.	.
CRO_04G013840	-0.925931	0.00538096	.	WD-40 repeat family protein / notchless protein, putative	.	.
CRO_04G029100	-0.925869	0.0287954	.	DUF4378 domain containing protein	.	.
CRO_02G029390	-0.925816	0.0148949	.	Amidohydrolase family domain containing protein	.	.
CRO_03G004440	-0.925813	0.107767	.	Nucleic acid-binding, OB-fold-like protein	.	.
CRO_02G019280	-0.925654	0.00813816	.	ARF-GAP domain	.	.
CRO_04G002620	-0.925612	0.0128862	.	RNA-binding KH domain-containing protein	.	.
CRO_04G024650	-0.925159	0.0171001	.	Ribosomal protein L30/L7 family protein	.	.
CRO_03G025570	-0.924838	0.022815	.	RNA-binding CRS1 / YhbY (CRM) domain-containing protein	.	.
CRO_08G010330	-0.924632	0.011587	.	C-terminal domain phosphatase-like	.	.
CRO_05G020430	-0.924298	0.00571751	.	CBS / octicosapeptide/Phox/Bemp1 (PB1) domains-containing protein	.	.
CRO_04G008370	-0.923412	0.00771446	.	peroxin	.	.
CRO_05G024660	-0.923003	0.0172378	.	histidinol dehydrogenase	.	.
CRO_04G029290	-0.922739	0.124425	.	Protein kinase superfamily protein	.	.
CRO_01G012150	-0.921377	0.0996187	.	phosphoglycerate/bisphosphoglycerate mutase family protein	.	.
CRO_01G003420	-0.920873	0.00270009	.	CRM family member	.	.
CRO_01G034030	-0.920558	0.00230523	.	conserved hypothetical protein	.	.
CRO_06G009650	-0.920239	0.00798629	.	HOPM interactor	.	.
CRO_05G009700	-0.920201	0.013356	.	rhodanese-like domain-containing protein / PPIC-type PPIASE domain-containing protein	.	.
CRO_02G028030	-0.919948	0.159388	.	Cellulase (glycosyl hydrolase family 5) protein	.	.
CRO_05G020210	-0.919838	0.00321159	.	cyclin-dependent kinase E;1	.	.
CRO_04G020070	-0.917777	0.00430058	.	cystathionine beta-lyase	.	.
CRO_08G029350	-0.917166	0.0755479	.	DUF4378 domain containing protein	.	.
CRO_08G016950	-0.916045	0.0203784	.	RNA helicase, ATP-dependent, SK12/DOB1 protein	.	.
CRO_01G001670	-0.915478	0.0419612	.	phospholipid:diacylglycerol acyltransferase	.	.
CRO_08G003780	-0.91523	0.018464	.	Tic22-like family protein	.	.
CRO_05G008450	-0.913775	0.0332085	.	GroES-like zinc-binding alcohol dehydrogenase family protein	.	.
CRO_08G008210	-0.91265	0.017013	.	Met-10+ like family protein / kelch repeat-containing protein	.	.
CRO_05G020870	-0.912056	0.00247271	.	CCR4-NOT transcription complex subunit 11 domain containing protein	.	.
CRO_04G012530	-0.910602	0.0372067	.	FKBP-type peptidyl-prolyl cis-trans isomerase family protein	.	.
CRO_06G008330	-0.910465	0.00459693	.	Peptidase M50 family protein	.	.
CRO_02G019230	-0.910456	0.0081701	.	uracil dna glycosylase	.	.
CRO_02G021640	-0.910253	0.0427147	.	general regulatory factor	.	.
CRO_08G025440	-0.910176	0.0206954	.	zinc finger (Ran-binding) family protein	.	.
CRO_06G016700	-0.909902	0.0254359	.	mitochondrial acyl carrier protein	.	.
CRO_03G004850	-0.909202	0.051427	.	Pyruvate kinase family protein	.	.
CRO_04G019920	-0.908668	0.0197238	.	Ubiquitin fold modifier 1 protein domain containing protein	.	.
CRO_06G009440	-0.908651	0.00779888	.	Endonuclease/exonuclease/phosphatase family protein	.	.
CRO_03G020970	-0.908444	0.00798629	.	general regulatory factor	.	.
CRO_03G006680	-0.908123	0.00670306	.	Mitochondrial ATP synthase subunit G protein	.	.
CRO_05G032180	-0.907056	0.0700096	.	phosphate starvation-induced gene	.	.
CRO_07G005360	-0.905841	0.00363756	.	RING/U-box superfamily protein	.	.
CRO_04G035650	-0.905686	0.0152887	.	Pyruvate kinase family protein	.	.
CRO.S001340	-0.905265	0.0678708	.	post-illumination chlorophyll fluorescence increase	.	.
CRO_01G028730	-0.902873	0.0486807	.	dicer-like	.	.
CRO_04G005930	-0.902556	0.0104757	.	pfkB-like carbohydrate kinase family protein	.	.
CRO_04G013670	-0.902363	0.035117	.	sterol methyltransferase	.	.
CRO_03G017830	-0.901884	0.0325097	.	gamma-glutamyl hydrolase	.	.
CRO_05G027750	-0.901474	0.0431045	.	actin-11	.	.
CRO_01G006640	-0.899796	0.0571099	.	methyl esterase	.	.
CRO_02G011660	-0.899148	0.00370175	.	Protein of unknown function, DUF593	.	.
CRO_06G009330	-0.898634	0.113587	.	VALINE-TOLERANT	.	.
CRO_07G004840	-0.898476	0.0738815	.	Protein of unknown function (DUF3741)	.	.
CRO_07G004520	-0.8981	0.0132307	.	conserved hypothetical protein	.	.
CRO_06G025660	-0.897749	0.0812671	.	Protein of unknown function (DUF3414)	.	.
CRO_04G010260	-0.89756	0.00959985	.	Mitochondrial transcription termination factor family protein	.	.
CRO_07G012210	-0.897354	0.00481768	.	SEC6	.	.
CRO_05G019120	-0.89728	0.00731453	.	Tumour-associated protein domain containing protein	.	.
CRO_06G020680	-0.897218	0.0330332	.	dual specificity protein phosphatase (DsPTP1) family protein	.	.
CRO_01G003300	-0.896526	0.00655828	.	Polynucleotidyl transferase, ribonuclease H-like superfamily protein	.	.
CRO_02G011460	-0.896402	0.0328102	.	TPX2 (targeting protein for Xklp2) protein family	.	.
CRO_04G034360	-0.896107	0.00507401	.	NADH-ubiquinone oxidoreductase-related	.	.
CRO_08G025690	-0.896049	0.00581582	.	pyrimidine	.	.
CRO_05G018370	-0.895473	0.0203014	.	Thiamin diphosphate-binding fold (THDP-binding) superfamily protein	.	.
CRO_04G010060	-0.895421	0.0125756	.	fatty acyl-ACP thioesterases B	.	.
CRO_08G031510	-0.895122	0.0183187	.	TCP-1/cpn60 chaperonin family protein	.	.
CRO_02G007490	-0.89178	0.138518	.	DNA/RNA polymerases superfamily protein	.	.
CRO_05G004820	-0.890849	0.0470996	.	UPF0426 protein At1g28150, chloroplastic	.	.
CRO_07G003640	-0.890777	0.0173249	.	C4-dicarboxylate transporter/malic acid transport protein	.	.
CRO_02G002880	-0.890298	0.0100994	.	NB-ARC domain-containing disease resistance protein	.	.
CRO_04G007080	-0.890205	0.0624564	.	Chalcone-flavanone isomerase family protein	.	.
CRO_02G008140	-0.889878	0.0345772	.	temperature-induced lipocalin	.	.
CRO_01G015090	-0.889711	0.0133543	.	ubiquitin-specific protease	.	.
CRO_05G002580	-0.889466	0.00221851	.	CBS domain-containing protein / transporter associated domain-containing protein	.	.
CRO_03G006170	-0.888513	0.0240484	.	probable small nuclear ribonucleoprotein G	.	.
CRO_03G027860	-0.887585	0.00530923	.	endonucleases	.	.
CRO_04G027910	-0.88712	0.0130945	.	ARM repeat superfamily protein	.	.
CRO_02G022980	-0.887082	0.0507814	.	phosphoinositide 4-kinase gamma	.	.
CRO_08G027960	-0.8865	0.0439875	.	sulfate transporter 4;2	.	.
CRO_05G006790	-0.885675	0.0741494	.	Stress responsive alpha-beta barrel domain protein	.	.
CRO_07G018810	-0.885621	0.0373064	.	15-cis-zeta-carotene isomerase	.	.
CRO_03G022700	-0.885467	0.0136114	.	ubiquitin family protein	.	.
CRO_08G032390	-0.885151	0.0152887	.	ARF GTPase-activating protein	.	.
CRO_06G022580	-0.884321	0.00567965	.	U5 small nuclear ribonucleoprotein helicase	.	.
CRO_02G011800	-0.884099	0.0201892	.	DEA(D/H)-box RNA helicase family protein	.	.
CRO_03G032350	-0.883635	0.133102	SLTr	MATE efflux family protein	.	.
CRO_07G012500	-0.883538	0.00641048	.	copper ion binding;cobalt ion binding;zinc ion binding	.	.
CRO_04G003720	-0.882761	0.0808729	.	Cyclin family protein	.	.
CRO_01G008910	-0.88266	0.00776219	.	NOT2 / NOT3 / NOT5 family	.	.
CRO_06G003070	-0.882536	0.0339494	.	pyruvate dehydrogenase kinase	.	.
CRO_07G002250	-0.882119	0.035297	.	Oxidoreductase family protein	.	.
CRO_03G010440	-0.881912	0.056104	.	Pentatricopeptide repeat (PPR) superfamily protein	.	.
CRO_01G005480	-0.881549	0.02796	.	auxin transport protein (BIG)	.	.
CRO_05G001960	-0.879989	0.0686502	.	Predicted pyridoxal phosphate-dependent enzyme, YBL036C type	.	.
CRO_03G028490	-0.879866	0.00559264	.	Phosphatidylinositol 3- and 4-kinase family protein	.	.
CRO_01G009930	-0.878381	0.00819677	.	geminivirus rep interacting kinase	.	.
CRO_03G000130	-0.878164	0.0342988	.	pseudo-response regulator	.	.
CRO_04G001080	-0.87778	0.00624909	.	Sucrose-6F-phosphate phosphohydrolase family protein	.	.
CRO_08G032070	-0.877775	0.0948548	.	ketose-bisphosphate aldolase class-II family protein	.	.
CRO_02G029460	-0.87518	0.0154329	.	myb-like HTH transcriptional regulator family protein	.	.
CRO_03G006650	-0.873851	0.0204378	.	arginine methyltransferase	.	.
CRO_03G020670	-0.873566	0.0027109	.	Protein of unknown function (DUF1637)	.	.
CRO_06G018010	-0.873503	0.0256137	.	ILITYHIA	.	.
CRO_06G021600	-0.873431	0.0678191	.	Iron-sulphur cluster biosynthesis family protein	.	.
CRO_05G023460	-0.873103	0.00892353	.	Tyrosine transaminase family protein	.	.
CRO_03G022530	-0.872418	0.00959985	.	Protein of unknown function (DUF1682)	.	.
CRO_02G023900	-0.871982	0.00675158	.	Protein of unknown function, DUF647	.	.
CRO_02G017570	-0.87148	0.0372067	.	CHASE domain containing histidine kinase protein	.	.
CRO_03G011840	-0.871145	0.166261	.	UbiA prenyltransferase family protein	.	.
CRO_03G028310	-0.870744	0.0470422	.	NAD(P)-binding Rossmann-fold superfamily protein	.	.
CRO_03G027380	-0.870708	0.0109582	.	abscisic acid responsive element-binding factor	.	.
CRO_07G020880	-0.870642	0.0215331	.	SKP1-like	.	.
CRO_01G028170	-0.870212	0.0240546	.	Acyl-CoA N-acyltransferases (NAT) superfamily protein	.	.
CRO_03G025300	-0.868956	0.0532185	.	fatty acid amide hydrolase	.	.
CRO_05G005130	-0.86796	0.0221126	.	KNOTTED1-like homeobox gene	.	.
CRO_08G011700	-0.866548	0.0078929	.	Apoptosis inhibitory protein 5 (API5)	.	.
CRO_03G029050	-0.866339	0.00322098	.	NADH dehydrogenase [ubiquinone] 1 beta subcomplex subunit	.	.
CRO_06G032440	-0.864942	0.106439	.	Nuclear transport factor 2 (NTF2) family protein	.	.
CRO_07G010810	-0.864714	0.0125866	.	S-adenosyl-L-methionine-dependent methyltransferases superfamily protein	.	.
CRO_06G014250	-0.864334	0.00821042	.	Glycosyl hydrolase family 47 protein	.	.
CRO_04G007130	-0.862894	0.0555774	.	Transducin/WD40 repeat-like superfamily protein	.	.
CRO_04G029530	-0.862608	0.0816205	.	ascorbate peroxidase	.	.
CRO_06G025210	-0.862454	0.0135669	.	Tetratricopeptide repeat (TPR)-like superfamily protein	.	.
CRO_04G008480	-0.861991	0.0121943	.	Amino acid dehydrogenase family protein	.	.
CRO_08G007160	-0.861883	0.006793	.	20S proteasome beta subunit G1	.	.
CRO_04G022690	-0.859279	0.0133069	.	Pentatricopeptide repeat (PPR) superfamily protein	.	.
CRO_05G013670	-0.859023	0.0108652	.	LYR family of Fe/S cluster biogenesis protein	.	.
CRO_05G005850	-0.858393	0.037126	.	LETM1-like protein	.	.
CRO_01G000210	-0.858164	0.00433625	.	Ergosterol biosynthesis ERG4/ERG24 family	.	.
CRO_02G009360	-0.857895	0.048418	.	Ribosomal protein S24e family protein	.	.
CRO_05G004200	-0.857885	0.00511952	.	mercaptopyruvate sulfurtransferase	.	.
CRO_04G021720	-0.85725	0.00380178	.	Reticulon family protein	.	.
CRO_04G004480	-0.856711	0.00692326	.	UDP-Glycosyltransferase superfamily protein	.	.
CRO_02G019660	-0.856674	0.00929981	.	Zinc-binding ribosomal protein family protein	.	.
CRO_08G022870	-0.856359	0.0048213	.	conserved hypothetical protein	.	.
CRO_05G022340	-0.855822	0.0711306	.	Plastid-lipid associated protein PAP / fibrillin family protein	.	.
CRO_06G020510	-0.855259	0.0177756	.	Galactose oxidase/kelch repeat superfamily protein	.	.
CRO_08G032640	-0.854292	0.0325847	.	conserved hypothetical protein	.	.
CRO_05G005570	-0.854232	0.0204469	.	MMS ZWEI homologue	.	.
CRO_07G019340	-0.853894	0.0295152	.	Tetratricopeptide repeat (TPR)-like superfamily protein	.	.
CRO_01G014260	-0.853721	0.00840902	.	Surfeit locus protein	.	.
CRO_06G016770	-0.853406	0.0322624	.	plastid transcriptionally active	.	.
CRO_02G023560	-0.853315	0.0518253	.	Dihydropterin pyrophosphokinase / Dihydropteroate synthase	.	.
CRO_08G029850	-0.853102	0.0153937	.	RING/U-box protein	.	.
CRO_01G010160	-0.851938	0.0390873	.	SAND family protein	.	.
CRO_01G009610	-0.851144	0.0986107	.	GTP binding Elongation factor Tu family protein	.	.
CRO_01G031570	-0.851058	0.110793	.	RAB GTPase homolog A4A	.	.
CRO_06G000410	-0.848944	0.163585	.	AAA-type ATPase family protein	.	.
CRO_04G009930	-0.848822	0.0223462	.	ATP-dependent caseinolytic (Clp) protease/crotonase family protein	.	.
CRO_08G010410	-0.848399	0.0355559	.	RING/U-box superfamily protein	.	.
CRO_06G002600	-0.847332	0.00894707	.	ARM repeat superfamily protein	.	.
CRO_07G019040	-0.846551	0.0977038	.	hypothetical protein	.	.
CRO_01G029970	-0.846499	0.00999518	.	conserved oligomeric Golgi complex component-related / COG complex component-related	.	.
CRO_02G011310	-0.846278	0.00494354	.	sodium hydrogen exchanger	.	.
CRO_08G005640	-0.846226	0.10597	.	membrane protein, putative	.	.
CRO_07G001170	-0.845892	0.182971	.	chloroplast beta-amylase	.	.
CRO_05G000690	-0.845756	0.044914	.	glucose 6-phosphate/phosphate translocator	.	.
CRO_04G022760	-0.844579	0.0290512	.	Nucleoporin, Nup133/Nup155-like	.	.
CRO_03G022600	-0.844148	0.0185476	.	Protein of unknown function (DUF803)	.	.
CRO_06G025980	-0.843334	0.0171066	.	Cyclophilin-like peptidyl-prolyl cis-trans isomerase family protein	.	.
CRO_03G026120	-0.843227	0.0404392	.	magnesium transporter	.	.
CRO_06G015810	-0.84292	0.00929869	.	Vacuolar sorting protein	.	.
CRO_02G028800	-0.84227	0.014607	.	N-terminal nucleophile aminohydrolases (Ntn hydrolases) superfamily protein	.	.
CRO_01G005230	-0.841841	0.114596	.	Malectin/receptor-like protein kinase family protein	.	.
CRO_01G015010	-0.841321	0.0136016	.	TCP-1/cpn60 chaperonin family protein	.	.
CRO_07G021010	-0.841194	0.00697156	.	conserved hypothetical protein	.	.
CRO_04G011130	-0.840981	0.0256386	.	Rhodanese/Cell cycle control phosphatase superfamily protein	.	.
CRO_04G028890	-0.839155	0.0212596	.	conserved hypothetical protein	.	.
CRO_02G013630	-0.83757	0.0414061	.	conserved hypothetical protein	.	.
CRO_04G003260	-0.836983	0.134186	.	conserved hypothetical protein	.	.
CRO_08G013200	-0.836728	0.0677381	.	breast basic conserved	.	.
CRO_01G004760	-0.836207	0.00705899	.	PHD finger family protein	.	.
CRO_03G023140	-0.83573	0.0146097	.	Protein of unknown function (DUF3411)	.	.
CRO_05G015970	-0.835219	0.13824	.	Ribosomal protein L30/L7 family protein	.	.
CRO_05G023070	-0.83424	0.0147478	.	conserved hypothetical protein	.	.
CRO_04G015660	-0.833741	0.0172279	.	Plastid-lipid associated protein PAP / fibrillin family protein	.	.
CRO_03G013930	-0.832897	0.0205919	.	Malectin/receptor-like protein kinase family protein	.	.
CRO_06G000790	-0.832671	0.302258	.	myo-inositol oxygenase	.	.
CRO_04G006150	-0.832404	0.0230272	.	glutathione reductase	.	.
CRO_06G005160	-0.832229	0.0101063	.	protein arginine methyltransferase 4B	.	.
CRO_08G001160	-0.831406	0.0103594	.	VPS35 homolog B	.	.
CRO_02G029830	-0.831324	0.0363715	.	conserved hypothetical protein	.	.
CRO_08G029140	-0.831082	0.0430258	.	gamma subunit of Mt ATP synthase	.	.
CRO_03G004280	-0.830865	0.0173304	.	chlorsulfuron/imidazolinone resistant	.	.
CRO_02G011000	-0.830826	0.0167668	.	long-chain base1	.	.
CRO_01G031780	-0.830041	0.0928374	.	conserved hypothetical protein	.	.
CRO_06G008210	-0.830028	0.0426236	.	Coproporphyrinogen III oxidase	.	.
CRO_02G019670	-0.829673	0.0444335	.	Zinc-binding ribosomal protein family protein	.	.
CRO_01G030070	-0.829207	0.0624564	.	Ribosomal protein S5/Elongation factor G/III/V family protein	.	.
CRO_08G024400	-0.828749	0.0708916	.	Ribosomal protein S13/S18 family	.	.
CRO_08G026300	-0.827149	0.0850162	.	disproportionating enzyme	.	.
CRO_03G025590	-0.826849	0.0647189	.	CBS domain-containing protein with a domain of unknown function (DUF21)	.	.
CRO_08G001120	-0.826558	0.0165099	.	RING/FYVE/PHD zinc finger superfamily protein	.	.
CRO_07G004960	-0.826542	0.0797884	.	Peptidase M1 family protein	.	.
CRO_04G027720	-0.825579	0.0378545	.	FKBP-like peptidyl-prolyl cis-trans isomerase family protein	.	.
CRO_08G015240	-0.824742	0.0986616	.	Leucine-rich repeat protein kinase family protein	.	.
CRO_06G032710	-0.824448	0.0366795	.	glycosyl transferase family 1 protein	.	.
CRO_06G022720	-0.823413	0.00773216	.	diacylglycerol kinase1	.	.
CRO_07G001690	-0.823377	0.0721515	.	Plant VAMP (vesicle-associated membrane protein) family protein	.	.
CRO_01G000200	-0.823284	0.0292253	.	vacuolar ATP synthase subunit A	.	.
CRO_03G021010	-0.822861	0.0364711	.	ketol-acid reductoisomerase	.	.
CRO_02G019440	-0.822567	0.0197124	.	pre-mRNA-processing protein 40C	.	.
CRO_01G020440	-0.821894	0.0552173	.	Protease-associated (PA) RING/U-box zinc finger family protein	.	.
CRO_06G020120	-0.821762	0.0106989	.	RNA-binding (RRM/RBD/RNP motifs) family protein with retrovirus zinc finger-like domain	.	.
CRO_04G016430	-0.820093	0.048415	.	delta subunit of Mt ATP synthase	.	.
CRO_01G013250	-0.818661	0.0157997	.	alpha/beta-Hydrolases superfamily protein	.	.
CRO_04G027170	-0.816819	0.113587	.	ribosomal protein L23AA	.	.
CRO_03G032740	-0.816613	0.0332085	.	secE/sec61-gamma protein transport protein	.	.
CRO_04G010740	-0.816328	0.0625116	.	Acyl-CoA N-acyltransferase with RING/FYVE/PHD-type zinc finger domain	.	.
CRO_03G013430	-0.816285	0.0157997	.	HEAT repeat ;WD domain, G-beta repeat protein protein	.	.
CRO_08G000190	-0.81607	0.012211	.	Vps52 / Sac2 family	.	.
CRO_01G022610	-0.815834	0.0727694	.	NAD(P)-binding Rossmann-fold superfamily protein	.	.
CRO_03G005990	-0.815376	0.0611404	.	Thioredoxin family protein	.	.
CRO_05G020080	-0.814288	0.115329	.	Regulator of chromosome condensation (RCC1) family protein	.	.
CRO_06G004940	-0.813821	0.035117	.	Methionine sulfoxide reductase (MSS4-like) family protein	.	.
CRO_04G006210	-0.813614	0.0329295	.	NADH-ubiquinone oxidoreductase 24 kDa subunit, putative	.	.
CRO_06G004540	-0.811599	0.130758	.	alpha/beta-Hydrolases superfamily protein	.	.
CRO_06G007190	-0.811396	0.0216613	.	E1 C-terminal related	.	.
CRO_06G032980	-0.811279	0.0261174	.	dihydroflavonol 4-reductase	.	.
CRO_05G030390	-0.810917	0.0219925	.	Uroporphyrinogen decarboxylase	.	.
CRO_01G025660	-0.810801	0.0396686	.	Nucleotidylyl transferase superfamily protein	.	.
CRO_05G013100	-0.809993	0.0501614	.	conserved hypothetical protein	.	.
CRO_02G008220	-0.809845	0.0620759	.	LEM3 (ligand-effect modulator 3) family protein / CDC50 family protein	.	.
CRO_04G010860	-0.809786	0.0100537	.	glutamate-ammonia ligases;catalytics;glutamate-ammonia ligases	.	.
CRO_03G004180	-0.809671	0.0518221	.	embryo defective	.	.
CRO_08G013000	-0.808604	0.0217573	.	hypothetical protein	.	.
CRO_06G010930	-0.807427	0.00894707	.	SU(VAR)3-9 homolog	.	.
CRO_08G031160	-0.807295	0.0489375	.	Ribosomal protein L14p/L23e family protein	.	.
CRO_01G017710	-0.807069	0.0129206	.	Ribosomal protein L7Ae/L30e/S12e/Gadd45 family protein	.	.
CRO_05G015750	-0.80579	0.0219619	.	fumarylacetoacetase, putative	.	.
CRO_07G001150	-0.805627	0.0471141	.	pleckstrin homology (PH) domain-containing protein	.	.
CRO_08G013350	-0.805301	0.0381721	.	Mitochondrial import inner membrane translocase subunit Tim17/Tim22/Tim23 family protein	.	.
CRO_07G014820	-0.804082	0.0489375	.	putative type 1 membrane protein	.	.
CRO_04G013480	-0.803964	0.0104136	.	glycoside hydrolase family 2 protein	.	.
CRO_04G025850	-0.803469	0.0546875	.	myb-like transcription factor family protein	.	.
CRO_03G017150	-0.803124	0.0884468	.	P-loop containing nucleoside triphosphate hydrolases superfamily protein	.	.
CRO_07G019660	-0.802439	0.0311935	.	SIGNAL PEPTIDE PEPTIDASE-LIKE	.	.
CRO_08G006070	-0.801224	0.131332	.	S-adenosyl-L-methionine-dependent methyltransferases superfamily protein	.	.
CRO_01G019830	-0.80072	0.0453868	.	conserved hypothetical protein	.	.
CRO_08G000820	-0.79956	0.0928374	.	Protein of unknown function (DUF506)	.	.
CRO_06G025990	-0.798081	0.0389836	.	Plasma-membrane choline transporter family protein	.	.
CRO_07G018120	-0.796692	0.0506537	.	mitogen-activated protein kinase kinase kinase	.	.
CRO_06G031960	-0.795641	0.0281567	.	beta-amylase	.	.
CRO_03G024440	-0.795125	0.0342878	.	DNAJ heat shock family protein	.	.
CRO_02G002170	-0.794414	0.0282934	.	Neutral/alkaline non-lysosomal ceramidase	.	.
CRO_05G015870	-0.794391	0.120493	.	Ribosomal protein L18ae/LX family protein	.	.
CRO_06G006740	-0.793929	0.1243	.	Homeodomain-like superfamily protein	.	.
CRO_06G001290	-0.793891	0.0336999	.	Galactose mutarotase-like superfamily protein	.	.
CRO_07G002490	-0.793237	0.261975	.	Eukaryotic aspartyl protease family protein	.	.
CRO_06G033830	-0.79262	0.108335	.	60S acidic ribosomal protein family	.	.
CRO_05G015840	-0.792607	0.016832	.	Protein of unknown function DUF106, transmembrane	.	.
CRO_05G007640	-0.7923	0.0186681	.	fatty acid biosynthesis	.	.
CRO_03G008280	-0.791591	0.0496104	.	Coatomer epsilon subunit	.	.
CRO_01G028190	-0.790628	0.0291024	.	DNAse I-like superfamily protein	.	.
CRO_03G031480	-0.790134	0.147262	.	Outer arm dynein light chain 1 protein	.	.
CRO_04G000890	-0.790035	0.0754196	.	conserved hypothetical protein	.	.
CRO_05G031140	-0.789931	0.147145	.	Fe superoxide dismutase	.	.
CRO_04G035170	-0.78947	0.0166203	.	FMN-linked oxidoreductases superfamily protein	.	.
CRO_04G004060	-0.786885	0.0517498	.	small ubiquitin-like modifier	.	.
CRO_03G001510	-0.786384	0.133186	.	nudix hydrolase homolog	.	.
CRO_08G010040	-0.786309	0.128465	.	STRUBBELIG-receptor family	.	.
CRO_04G029800	-0.786274	0.0812542	.	Protein phosphatase 2C family protein	.	.
CRO.S002370	-0.785458	0.0154168	.	DUF632 domain containing protein	.	.
CRO_05G013170	-0.785167	0.149076	.	Nucleic acid-binding, OB-fold-like protein	.	.
CRO_07G020230	-0.784793	0.0629098	.	SKP1/ASK-interacting protein	.	.
CRO_06G003580	-0.783839	0.0545538	.	PAS domain-containing protein tyrosine kinase family protein	.	.
CRO_01G031490	-0.781734	0.064853	.	Histone superfamily protein	.	.
CRO_05G003300	-0.781264	0.102834	.	uridine kinase-like	.	.
CRO_04G013650	-0.78074	0.154022	.	Protein of unknown function, DUF642	.	.
CRO_02G026900	-0.7804	0.130411	.	K+ uptake permease	.	.
CRO_04G018990	-0.78013	0.194205	.	uracil phosphoribosyltransferase	.	.
CRO_06G030440	-0.778843	0.0959381	.	Plant protein of unknown function (DUF641)	.	.
CRO_03G010080	-0.778715	0.127692	.	DNA GYRASE B2	.	.
CRO_01G005120	-0.77858	0.0230754	.	conserved hypothetical protein	.	.
CRO_08G031520	-0.777902	0.0463757	.	DEA(D/H)-box RNA helicase family protein	.	.
CRO_08G028670	-0.777231	0.042102	.	conserved hypothetical protein	.	.
CRO_01G003780	-0.77708	0.146694	.	Phosphoglycerate mutase-like family protein	.	.
CRO_07G003200	-0.776686	0.178736	.	cytochrome P450, family 706, subfamily A, polypeptide	.	.
CRO_04G014060	-0.776227	0.0442152	.	Protein of unknown function (DUF3411)	.	.
CRO_04G015380	-0.775352	0.156961	.	DNA GYRASE A	.	.
CRO_01G033770	-0.773136	0.16438	.	Nucleic acid-binding, OB-fold-like protein	.	.
CRO_08G021150	-0.77293	0.0594905	.	Chaperone DnaJ-domain superfamily protein	.	.
CRO_04G003320	-0.77218	0.088836	.	HAUS augmin-like complex subunit 3 domain containing protein	.	.
CRO_05G003500	-0.771771	0.0983403	.	RNA-binding KH domain-containing protein	.	.
CRO_07G009430	-0.771668	0.0421439	.	Clathrin adaptor complexes medium subunit family protein	.	.
CRO_03G022770	-0.7688	0.173882	.	Multiple organellar RNA editing factor 1, mitochondrial	.	.
CRO_01G024110	-0.768529	0.0373999	.	tubulin folding cofactor E / Pfifferling (PFI)	.	.
CRO_04G001280	-0.768307	0.055359	.	Sterile alpha motif (SAM) domain-containing protein	.	.
CRO_05G033510	-0.767841	0.0679841	.	GTP-binding protein	.	.
CRO_01G004290	-0.766944	0.0643079	.	starch synthase	.	.
CRO_01G016960	-0.76683	0.155239	.	TCP-1/cpn60 chaperonin family protein	.	.
CRO_05G003380	-0.766707	0.0568224	.	BSD domain (BTF2-like transcription factors, Synapse-associated proteins and DOS2-like proteins)	.	.
CRO_01G033990	-0.766312	0.0477406	.	chloroplast outer envelope protein	.	.
CRO_07G017760	-0.766103	0.045792	.	2-isopropylmalate synthase	.	.
CRO_08G004340	-0.766022	0.0768419	.	Ypt/Rab-GAP domain of gyp1p superfamily protein	.	.
CRO_05G022200	-0.765634	0.0449835	.	RING/U-box superfamily protein	.	.
CRO_04G033640	-0.765303	0.0954785	.	Zincin-like metalloproteases family protein	.	.
CRO_03G004770	-0.764633	0.059115	.	Pentatricopeptide repeat (PPR) superfamily protein	.	.
CRO_08G012490	-0.764598	0.0354341	.	peroxin	.	.
CRO_05G015180	-0.764368	0.0921382	.	tRNA synthetase class I (I, L, M and V) family protein	.	.
CRO_01G021060	-0.764272	0.124773	.	Protein of unknown function (DUF668)	.	.
CRO_04G000690	-0.763481	0.0808729	.	Coatomer, beta subunit	.	.
CRO_08G010540	-0.763441	0.0440986	.	thioredoxin family protein	.	.
CRO_05G024370	-0.762974	0.0293284	.	vacuolar protein sorting	.	.
CRO_01G027060	-0.762834	0.138994	.	La protein	.	.
CRO_06G026080	-0.762343	0.0755815	.	ascorbate peroxidase	.	.
CRO_08G031400	-0.761271	0.0422926	.	RING/U-box superfamily protein	.	.
CRO_07G000540	-0.759912	0.0851714	.	RING/U-box superfamily protein	.	.
CRO_03G017580	-0.759867	0.153299	.	Uroporphyrinogen decarboxylase	.	.
CRO_01G014380	-0.759753	0.066538	.	RNI-like superfamily protein	.	.
CRO_07G010520	-0.75865	0.0312764	.	cytochrome C oxidase 6B	.	.
CRO_01G033550	-0.757628	0.143646	.	IQ-domain	.	.
CRO_04G000580	-0.757157	0.0347577	.	adenylate cyclases	.	.
CRO_01G006970	-0.756994	0.0417686	.	Phosphoglycerate mutase family protein	.	.
CRO_05G011750	-0.756962	0.0513314	.	RING-H2 finger C1A	.	.
CRO_08G024110	-0.756868	0.0306649	.	conserved hypothetical protein	.	.
CRO_01G019210	-0.756314	0.182261	.	DPP6 N-terminal domain-like protein	.	.
CRO_05G033700	-0.756024	0.100588	.	SRP40, C-terminal domain containing protein	.	.
CRO_05G004460	-0.75526	0.0611404	.	aldehyde dehydrogenase 5F1	.	.
CRO_08G007140	-0.754764	0.0884468	.	ATP synthase D chain, mitochondrial	.	.
CRO.S000970	-0.753734	0.0777891	.	L-Aspartase-like family protein	.	.
CRO_05G003100	-0.753718	0.03921	.	conserved hypothetical protein	.	.
CRO_04G019250	-0.753184	0.115952	.	conserved hypothetical protein	.	.
CRO_07G018240	-0.752812	0.076718	.	Eukaryotic protein of unknown function (DUF914)	.	.
CRO_07G005820	-0.752203	0.115038	.	ubiquitin-conjugating enzyme	.	.
CRO_08G010400	-0.751655	0.237695	.	CBS domain-containing protein	.	.
CRO_08G029310	-0.751197	0.130681	.	Tim10/DDP family zinc finger protein	.	.
CRO_01G028370	-0.750872	0.0345138	.	conserved hypothetical protein	.	.
CRO_02G001550	-0.748862	0.243435	.	Aldolase-type TIM barrel family protein	.	.
CRO_08G022700	-0.748375	0.0258439	.	Zinc finger C-x8-C-x5-C-x3-H type family protein	.	.
CRO_03G022310	-0.748129	0.213849	.	chloroplast heat shock protein 70-1	.	.
CRO_04G014120	-0.747938	0.101694	.	structural maintenance of chromosomes	.	.
CRO_02G020870	-0.747382	0.244927	.	acetyl Co-enzyme a carboxylase biotin carboxylase subunit	.	.
CRO_01G012440	-0.747014	0.190813	.	ATPases;nucleotide binding;ATP binding;nucleoside-triphosphatases;transcription factor binding	.	.
CRO_01G024350	-0.746076	0.146552	.	Transducin/WD40 repeat-like superfamily protein	.	.
CRO_08G017370	-0.743732	0.126205	.	glutathione S-transferase zeta	.	.
CRO_05G003760	-0.743703	0.0722731	.	RNA methyltransferase family protein	.	.
CRO_01G022840	-0.743485	0.0925815	.	Preprotein translocase SecA family protein	.	.
[truncated: 5,016 more rows]
