# Supplementary material for: Single-cell metabolome and RNA-seq multiplexing on single plant cells
Source: Proc Natl Acad Sci U S A. 2025 Oct 24;122(43):e2512828122. doi: 10.1073/pnas.2512828122 (PMC12582292; doi:10.1073/pnas.2512828122)
Supplement: Supplementary file 3 — Dataset S02 (XLSX) [file pnas.2512828122.sd02.xlsx]

## Sheet: Dataset S02
Dataset S02. Spearman correlation between accumulated metabolites (concentration) and gene expression at single cell resolution
	cro_v3_functional annotation	AHVB	Ajmalicine	Catharanthine	Deacetyl-vindoline	Loganic-acid	Secologanin	Serpentine	Strictosidine	Vindoline	Vindolinine	Vindorosine	Mauritianin
CRO.S000010	SUPPRESSOR OF AUXIN RESISTANCE	-0.0400656	-0.0476551	-0.0543204	-0.0510793	0.0780324	-0.0127791	-0.0543204	-0.0177322	-0.0543204	-0.0543204	-0.0543204	0.0799807
CRO.S000020	Domain of unknown function (DUF298)	0.00197881	0.0101662	0.021115	0.00529956	-0.0365786	-0.0580059	0.0203283	-0.02478	0.0206204	0.0196383	0.0209425	-0.0553344
CRO.S000030	PPPDE putative thiol peptidase family protein	-0.0237207	-0.028214	-0.0321602	-0.0302413	-0.028214	0.0230129	-0.0321602	-0.0104983	-0.0321602	-0.0321602	-0.0321602	-0.0260528
CRO.S000040	Tetratricopeptide repeat (TPR)-like superfamily protein
CRO.S000050	conserved hypothetical protein	-0.0553333	-0.0658149	-0.0750202	-0.070544	0.0225749	-0.0823323	-0.0750202	-0.0244894	-0.0750202	-0.0750202	-0.0750202	0.030775
CRO.S000060	Homeodomain-like superfamily protein	-0.0237207	-0.028214	-0.0321602	-0.0302413	0.163217	-0.0714548	-0.0321602	-0.0104983	-0.0321602	-0.0321602	-0.0321602	-0.0260528
CRO.S000070	Homeodomain-like superfamily protein	-0.0117681	-0.0139973	-0.0159551	-0.0150031	-0.0139973	-0.0354496	-0.0159551	-0.00520833	-0.0159551	-0.0159551	-0.0159551	-0.0129251
CRO.S000080	Homeodomain-like superfamily protein	0.00767305	-0.0205959	0.0274885	-0.0254161	0.0454525	-0.0317575	0.032646	-0.0343149	0.0274885	0.0282349	0.0289813	-0.0851566
CRO.S000090	Tetratricopeptide repeat (TPR)-like superfamily protein	-0.0553336	-0.0658152	-0.0750205	-0.0705443	-0.0658152	-0.0309458	-0.0750205	-0.0244895	-0.0750205	-0.0750205	-0.0750205	0.0421007
CRO.S000100	Tetratricopeptide repeat (TPR)-like superfamily protein
CRO.S000110	SUPPRESSOR OF AUXIN RESISTANCE	-0.0166859	-0.0198467	-0.0226226	-0.0212728	0.255157	-0.0502637	-0.0226226	-0.00738485	-0.0226226	-0.0226226	-0.0226226	-0.0183264
CRO.S000120	Domain of unknown function (DUF298)	-0.0642358	-0.0462945	-0.0106078	-0.00260559	-0.0407604	0.0183863	-0.0100274	-0.0342239	-0.0113182	-0.011678	-0.0104639	0.0359548
CRO.S000130	PPPDE putative thiol peptidase family protein	-0.029204	-0.034736	-0.0395944	-0.037232	0.124032	-0.00960412	-0.0395944	-0.0129251	-0.0395944	-0.0395944	-0.0395944	-0.0320752
CRO.S000140	hypothetical protein	0.0188596	-0.00281378	-0.0231211	-0.0145876	-0.00568401	-0.0850227	-0.0263934	-0.028377	-0.0231211	-0.0257389	-0.0224667	0.0166814
CRO.S000150	Tetratricopeptide repeat (TPR)-like superfamily protein	-0.0117681	-0.0139973	-0.0159551	-0.0150031	-0.0139973	-0.0354496	-0.0159551	-0.00520833	-0.0159551	-0.0159551	-0.0159551	-0.0129251
CRO.S000160	hypothetical protein	-0.0472849	-0.0562419	-0.0641082	-0.0602831	-0.0562419	-0.00989208	-0.0641082	-0.0209273	-0.0641082	-0.0641082	-0.0641082	0.0658723
CRO.S000170	hypothetical protein	-0.0166859	-0.0198467	-0.0226226	-0.0212728	-0.0198467	-0.0502637	-0.0226226	-0.00738485	-0.0226226	-0.0226226	-0.0226226	-0.0183264
CRO.S000180	Homeodomain-like superfamily protein	-0.0166859	-0.0198467	-0.0226226	-0.0212728	-0.0198467	-0.0502637	-0.0226226	-0.00738485	-0.0226226	-0.0226226	-0.0226226	-0.0183264
CRO.S000190	conserved hypothetical protein	-0.0612701	-0.0728763	-0.0830692	-0.0781128	0.0885331	-0.0715549	-0.0830692	-0.0271169	-0.0830692	-0.0830692	-0.0830692	-0.0672938
CRO.S000200	Homeodomain-like superfamily protein	-0.0166859	-0.0198467	-0.0226226	-0.0212728	-0.0198467	0.0959904	-0.0226226	-0.00738485	-0.0226226	-0.0226226	-0.0226226	-0.0183264
CRO.S000210	Tetratricopeptide repeat (TPR)-like superfamily protein
CRO.S000220	Homeodomain-like superfamily protein	-0.0166859	-0.0198467	-0.0226226	-0.0212728	0.255157	-0.0502637	-0.0226226	-0.00738485	-0.0226226	-0.0226226	-0.0226226	-0.0183264
CRO.S000230	Homeodomain-like superfamily protein	-0.0117681	-0.0139973	-0.0159551	-0.0150031	-0.0139973	0.169785	-0.0159551	-0.00520833	-0.0159551	-0.0159551	-0.0159551	-0.0129251
CRO.S000240	Homeodomain-like superfamily protein	-0.0204893	-0.0243705	-0.027779	-0.0261216	-0.0243705	0.0573893	-0.027779	-0.00906812	-0.027779	-0.027779	-0.027779	-0.0225036
CRO.S000250	Homeodomain-like superfamily protein	-0.0537887	-0.0639777	0.00517065	0.0136	0.12562	-0.16203	0.0101822	-0.0238058	0.00517065	0.0060059	0.00684116	-0.0590769
CRO.S000260	Homeodomain-like superfamily protein	-0.0166859	-0.0198467	-0.0226226	-0.0212728	-0.0198467	-0.0502637	-0.0226226	-0.00738485	-0.0226226	-0.0226226	-0.0226226	-0.0183264
CRO.S000270	Homeodomain-like superfamily protein	0.139101	0.104456	0.0883536	0.0936238	-0.0376176	0.0677571	0.0870347	-0.0139973	0.0883536	0.0896725	0.0857158	-0.034736
CRO.S000280	SUPPRESSOR OF AUXIN RESISTANCE	-0.0265899	-0.0316267	-0.0360502	-0.0338992	-0.0316267	-0.0134902	-0.0360502	-0.0117681	-0.0360502	-0.0360502	-0.0360502	0.161596
CRO.S000290	Integrase-type DNA-binding superfamily protein
CRO.S000300	hypothetical protein	-0.0117681	-0.0139973	-0.0159551	-0.0150031	-0.0139973	-0.0354496	-0.0159551	-0.00520833	-0.0159551	-0.0159551	-0.0159551	-0.0129251
CRO.S000310	H(+)-ATPase	-0.0166859	-0.0198467	-0.0226226	-0.0212728	-0.0198467	0.0840242	-0.0226226	-0.00738485	-0.0226226	-0.0226226	-0.0226226	-0.0183264
CRO.S000320	PADRE domain containing protein
CRO.S000330	Integrase-type DNA-binding superfamily protein	-0.029204	-0.034736	-0.0395944	-0.037232	-0.034736	0.164941	-0.0395944	-0.0129251	-0.0395944	-0.0395944	-0.0395944	-0.0320752
CRO.S000340	H(+)-ATPase	-0.0117681	-0.0139973	-0.0159551	-0.0150031	-0.0139973	0.179114	-0.0159551	-0.00520833	-0.0159551	-0.0159551	-0.0159551	-0.0129251
CRO.S000350	PADRE domain containing protein
CRO.S000360	Protein kinase superfamily protein	-0.0627029	-0.0745805	-0.0850117	-0.0799394	0.0901679	-0.0876472	-0.0850117	-0.027751	-0.0850117	-0.0850117	-0.0850117	-0.0688675
CRO.S000370	hypothetical protein	-0.0166859	-0.0198467	-0.0226226	-0.0212728	-0.0198467	0.0944826	-0.0226226	-0.00738485	-0.0226226	-0.0226226	-0.0226226	-0.0183264
CRO.S000380	S15/NS1, RNA-binding protein	0.13642	0.0842767	0.106567	0.0663067	-0.0570337	-0.0749723	0.10501	-0.0415053	0.105949	0.105701	0.10637	0.143923
CRO.S000390	conserved hypothetical protein	-0.0826338	-0.0982869	-0.112034	-0.105349	0.122262	-0.08494	-0.112034	-0.036572	-0.112034	-0.112034	-0.112034	-0.0907579
CRO.S000400	Integrase-type DNA-binding superfamily protein	-0.0265899	-0.0316267	-0.0360502	-0.0338992	0.139101	0.0811768	-0.0360502	-0.0117681	-0.0360502	-0.0360502	-0.0360502	0.161596
CRO.S000410	RNI-like superfamily protein	0.0191037	-0.0280108	-0.0284966	-0.0535993	0.0489373	-0.119174	-0.0269582	-0.0590189	-0.027735	-0.0283646	-0.0254147	-0.0359817
CRO.S000420	zinc finger (C3HC4-type RING finger) family protein	0.0111346	-0.0253642	-0.00594757	0.0122964	-0.0197961	0.177149	-0.00434641	0.0659716	-0.00494477	-0.00563731	-0.00191419	0.131183
CRO.S000430	isopropylmalate dehydrogenase	-0.0583465	-0.0693989	-0.0791054	-0.0743854	0.0234847	-0.175759	-0.0791054	-0.025823	-0.0791054	-0.0791054	-0.0791054	-0.0640828
CRO.S000440	Pentatricopeptide repeat (PPR) superfamily protein	-0.0360502	-0.042879	-0.0488763	-0.0459601	0.0884241	-0.0444214	-0.0488763	-0.0159551	-0.0488763	-0.0488763	-0.0488763	0.1056
CRO.S000450	Plant protein of unknown function (DUF247)	-0.0265899	-0.0316267	-0.0360502	-0.0338992	-0.0316267	-0.0800978	-0.0360502	-0.0117681	-0.0360502	-0.0360502	-0.0360502	-0.029204
CRO.S000460	conserved hypothetical protein	0.146049	0.0745698	0.072095	0.0454153	-0.0217335	-0.0353503	0.0718674	-0.063838	0.0726938	0.0713428	0.0718031	-0.0304582
CRO.S000470	serine-rich protein-related	-0.0123734	-0.0721637	-0.0528131	-0.0503823	0.0780508	-0.056792	-0.052032	0.100298	-0.0525236	-0.0540765	-0.0502724	-0.0199979
CRO.S000480	Major facilitator superfamily protein	-0.0183464	-0.0447893	-0.0626183	-0.0549126	0.0275327	0.0102942	-0.063115	0.164574	-0.0626183	-0.0621217	-0.0636116	0.143292
CRO.S000490	Sterile alpha motif (SAM) domain-containing protein	0.206084	0.161449	0.219491	0.235135	-0.0562419	-0.0102261	0.219137	-0.0209273	0.219491	0.217326	0.22049	0.0564782
CRO.S000500	Sterile alpha motif (SAM) domain-containing protein	-0.0237207	-0.028214	-0.0321602	-0.0302413	0.163217	-0.0714548	-0.0321602	-0.0104983	-0.0321602	-0.0321602	-0.0321602	-0.0260528
CRO.S000510	Transmembrane amino acid transporter family protein	0.169455	0.122673	0.0954193	0.0252267	0.111297	-0.0748036	0.0953221	-0.0238055	0.0954193	0.096343	0.0935721	0.0445984
CRO.S000520	F-box family protein	0.0934953	0.0440507	0.0832649	0.0549104	-0.0243362	-0.157593	0.0837718	0.0659056	0.0828756	0.0825031	0.0838866	-0.0355611
CRO.S000530	hypothetical protein	0.116959	0.0675144	0.0330142	0.00109674	0.00542737	-0.102604	0.0303999	-0.0415053	0.0330142	0.0318221	0.032073	-0.103
CRO.S000540	hypothetical protein	0.116959	0.0675144	0.0330142	0.00109674	0.00542737	-0.102604	0.0303999	-0.0415053	0.0330142	0.0318221	0.032073	-0.103
CRO.S000550	2-oxoglutarate (2OG) and Fe(II)-dependent oxygenase superfamily protein	-0.0222804	-0.0507992	-0.0732914	-0.0617206	0.160637	-0.139786	-0.0754784	-0.0415053	-0.0732914	-0.0749317	-0.0754784	-0.0260887
CRO.S000560	Calcium-binding EF-hand family protein	-0.00164901	-0.0242591	-0.0452404	-0.0362226	-0.0267855	0.073656	-0.0481305	-0.0331652	-0.0452404	-0.0475525	-0.0446624	0.238816
CRO.S000570	hypothetical protein	-0.029204	-0.034736	0.0953883	0.104799	-0.034736	0.169723	0.10405	-0.0129251	0.0953883	0.0968319	0.0982756	-0.0320752
CRO.S000580	DEAD-box protein abstrakt, putative	0.0211243	-0.032627	-0.0352347	-0.0151392	0.0501497	-0.0664748	-0.0349234	-0.0660009	-0.0345926	-0.0346196	-0.0337889	0.161041
CRO.S000590	adenylate cyclases	-0.0762391	-0.0906808	-0.0341945	-0.0251733	0.0498519	-0.0281953	-0.0327459	0.140752	-0.0349188	-0.0334702	-0.0334702	-0.0837344
CRO.S000600	hypothetical protein	-0.0360502	-0.042879	-0.0488763	-0.0459601	-0.042879	0.279825	-0.0488763	0.333284	-0.0488763	-0.0488763	-0.0488763	-0.0395944
CRO.S000610	plastid transcriptionally active	-0.0464137	-0.0714619	-0.0942798	-0.0840479	0.0535492	-0.165244	-0.0963868	-0.0441889	-0.0942798	-0.0959654	-0.0938584	0.0262418
CRO.S000620	Leucine-rich repeat family protein	0.0235111	-0.0112253	-0.0415871	-0.0269014	0.00156148	0.014536	-0.0437138	0.143318	-0.0406981	-0.0423105	-0.0388504	0.165948
CRO.S000630	Transducin family protein / WD-40 repeat family protein	0.0773346	0.0839447	0.10065	0.133927	-0.0225419	-0.101	0.0998217	0.0337538	0.100474	0.102436	0.100031	-0.0555997
CRO.S000640	hypothetical protein	-0.029204	-0.034736	0.09823	0.107789	0.12236	-0.00820469	0.107074	-0.0129251	0.09823	0.0997041	0.101178	-0.0320752
CRO.S000650	Transducin family protein / WD-40 repeat family protein	0.114256	0.0670363	0.0942665	0.0512715	0.0180214	-0.0257811	0.0957771	0.102297	0.0942665	0.0933186	0.0951655	-0.0989635
CRO.S000660	F-box family protein	0.146252	0.0785445	0.0624466	0.041279	0.076265	-0.111335	0.0612255	0.0901273	0.0634205	0.0633801	0.0654843	-0.00846158
CRO.S000670	Actin-like ATPase superfamily protein	-0.0838923	-0.0997838	-0.11374	-0.106954	-0.0327466	0.139121	-0.11374	0.146705	-0.11374	-0.11374	-0.11374	0.218805
CRO.S000680	hypothetical protein
CRO.S000690	F-box family protein
CRO.S000700	Actin-like ATPase superfamily protein	0.163543	0.12902	0.102576	0.118737	0.130699	-0.0879725	0.104081	-0.0129251	0.105585	0.10709	0.110098	-0.0320752
CRO.S000710	VQ motif-containing protein
CRO.S000720	hypothetical protein	0.122651	0.0839295	0.055844	0.0665634	0.00747284	-0.113673	0.0512378	-0.028996	0.055844	0.0533931	0.0552568	-0.0719571
CRO.S000730	Transducin family protein / WD-40 repeat family protein	0.0480598	0.0567482	0.0856404	0.115003	-0.0308396	-0.127632	0.0841066	0.035666	0.0846437	0.0852461	0.0822946	-0.0557227
CRO.S000740	Leucine-rich repeat family protein	0.001934	-0.0202862	-0.0409398	-0.0320966	-0.0154007	-0.03704	-0.0438673	0.191998	-0.0409398	-0.0432818	-0.0403543	0.0129951
CRO.S000750	plastid transcriptionally active	-0.0513652	-0.0769433	-0.100206	-0.0897362	0.0403412	-0.156532	-0.10226	-0.0457868	-0.100206	-0.101849	-0.0997952	0.0224579
CRO.S000760	hypothetical protein	-0.0506074	-0.0601938	0.0126402	0.020977	-0.0601938	0.0915698	0.0178543	0.247693	0.0126402	0.0135093	0.0143783	0.0523302
CRO.S000770	adenylate cyclases	-0.0316267	-0.0376176	0.0830779	0.0908333	-0.0376176	-0.0952704	0.0857158	-0.0139973	0.081759	0.0843969	0.0843969	-0.034736
CRO.S000780	DEAD-box protein abstrakt, putative	0.0280723	0.000453767	-0.0160667	-0.00941561	-0.0762633	-0.0113607	-0.0167789	-0.0283772	-0.0160667	-0.0153545	-0.0174911	0.0305374
CRO.S000790	hypothetical protein	-0.0117681	-0.0139973	-0.0159551	-0.0150031	-0.0139973	0.160456	-0.0159551	-0.00520833	-0.0159551	-0.0159551	-0.0159551	-0.0129251
CRO.S000800	Calcium-binding EF-hand family protein	0.00188655	-0.0207303	-0.0417517	-0.0327503	-0.0203767	0.0840253	-0.0447295	-0.0325845	-0.0417517	-0.0441339	-0.0411561	0.249092
CRO.S000810	2-oxoglutarate (2OG) and Fe(II)-dependent oxygenase superfamily protein	0.0619733	0.0338477	0.0115057	0.0243797	0.0225505	-0.0888278	0.0124213	-0.0244894	0.0133369	0.0142525	0.0160838	-0.0607734
CRO.S000820	hypothetical protein	0.0960971	0.0656544	0.0503431	0.0557469	0.069278	-0.0545365	0.0492912	-0.0177322	0.0503431	0.051395	0.0482393	-0.0440046
CRO.S000830	hypothetical protein	-0.029204	-0.034736	-0.0395944	-0.037232	-0.034736	0.0649418	-0.0395944	-0.0129251	-0.0395944	-0.0395944	-0.0395944	-0.0320752
CRO.S000840	F-box family protein
CRO.S000850	Inorganic H pyrophosphatase family protein	-0.0299507	-0.0669892	-0.0992881	-0.0835376	0.0953196	0.0922163	-0.100832	0.102479	-0.098529	-0.0996883	-0.0970057	0.188336
CRO.S000860	Actin-like ATPase superfamily protein	-0.0937805	-0.111545	-0.0844057	-0.0745875	0.0152374	0.108781	-0.081663	0.135528	-0.0844057	-0.0839486	-0.0834914	0.189232
CRO.S000870	VQ motif-containing protein
CRO.S000880	Tetratricopeptide repeat (TPR)-like superfamily protein	-0.0598186	-0.0711498	-0.0811012	-0.0762622	0.00977728	-0.0582151	-0.0811012	-0.0264745	-0.0811012	-0.0811012	-0.0811012	0.0304891
CRO.S000890	Tetratricopeptide repeat (TPR)-like superfamily protein	-0.0489657	-0.0582411	-0.066387	-0.062426	0.147602	-0.054775	-0.066387	-0.0216712	-0.066387	-0.066387	-0.066387	-0.0537797
CRO.S000900	MUTM homolog-1	0.105181	0.0815114	0.0585257	0.0673869	-0.0453177	-0.00902022	0.0528753	-0.0168625	0.0585257	0.0540054	0.0596557	0.230133
CRO.S000910	alpha/beta-Hydrolases superfamily protein	-0.0202723	-0.0556074	-0.08552	-0.0712688	0.0282779	-0.206103	-0.0889126	0.0982241	-0.08552	-0.0881558	-0.086722	-0.129378
CRO.S000920	FAR1-related sequence	-0.0437869	-0.0520813	-0.0593656	-0.0558235	-0.0520813	-0.0899271	-0.0593656	-0.0193792	-0.0593656	-0.0593656	-0.0593656	-0.0480917
CRO.S000930	FAR1-related sequence	-0.0568521	-0.0676214	-0.0770793	-0.0724802	0.0999555	0.0988935	-0.0770793	-0.0251616	-0.0770793	-0.0770793	-0.0770793	0.124657
CRO.S000940	Pentatricopeptide repeat (PPR) superfamily protein	0.0796645	0.0488002	0.0324865	0.0384907	0.0354739	0.0775922	0.0314928	-0.0216712	0.0324865	0.0334802	0.0304991	0.0599682
CRO.S000950	Hus1-like protein domain containing protein	-0.0381004	-0.0453177	-0.051656	-0.0485739	0.194219	0.0678425	-0.051656	-0.0168625	-0.051656	-0.051656	-0.051656	0.0969618
CRO.S000960	BED zinc finger ;hAT family dimerisation domain	-0.109442	-0.130174	-0.11231	-0.101573	0.0951632	-0.157837	-0.109995	0.0656243	-0.11231	-0.111924	-0.111538	-0.0232716
CRO.S000970	L-Aspartase-like family protein	0.0335266	-0.00489978	-0.0328323	-0.0213127	0.125936	-0.112351	-0.0355801	-0.0441889	-0.0328323	-0.0339291	-0.0336289	0.0777083
CRO.S000980	Phox (PX) domain-containing protein	0.0944553	0.0396138	0.0548574	0.0123627	0.105268	-0.115003	0.0562479	-0.0526623	0.0548574	0.0543639	0.0552077	0.0393063
CRO.S000990	Signal recognition particle, SRP54 subunit protein	-0.0688551	-0.115436	-0.0639126	-0.0417729	-0.0260562	-0.00860455	-0.0621037	0.00538422	-0.0640171	-0.0633524	-0.0615814	0.086083
CRO.S001000	Molecular chaperone Hsp40/DnaJ family protein	0.0175734	-0.0319772	0.0153321	0.0353176	0.0102363	-0.0750623	0.0158147	-0.0627624	0.0150137	0.0144566	0.0161455	0.0380502
CRO.S001010	conserved hypothetical protein	-0.0534443	-0.0905561	-0.04005	-0.023297	0.0259378	-0.147729	-0.0387695	-0.0595516	-0.0405435	-0.0400526	-0.0392301	0.0902384
CRO.S001020	NB-ARC domain-containing disease resistance protein	-0.0749366	-0.0891316	-0.101598	-0.0955361	-0.0206442	-0.00789577	-0.101598	-0.0331654	-0.101598	-0.101598	-0.101598	0.151513
CRO.S001030	hypothetical protein	-0.0237207	-0.028214	-0.0321602	-0.0302413	-0.028214	0.115045	-0.0321602	-0.0104983	-0.0321602	-0.0321602	-0.0321602	-0.0260528
CRO.S001040	NB-ARC domain-containing disease resistance protein	-0.0204893	-0.0243705	-0.027779	-0.0261216	-0.0243705	-0.0617206	-0.027779	-0.00906812	-0.027779	-0.027779	-0.027779	-0.0225036
CRO.S001050	NB-ARC domain-containing disease resistance protein	-0.0349963	-0.0626278	-0.0228984	-0.0119411	0.0718517	0.061882	-0.0221156	-0.0415064	-0.0235168	-0.0218257	-0.0231882	0.113034
CRO.S001060	Ubiquitin system component Cue protein	0.0794644	0.0128037	0.0247687	-0.00767611	0.127797	-0.1836	0.0249319	0.0585438	0.0249007	0.02498	0.0264182	-0.0262709
CRO.S001070	adenine phosphoribosyltransferase	-0.0204893	-0.0243705	-0.027779	-0.0261216	0.201927	-0.0617206	-0.027779	-0.00906812	-0.027779	-0.027779	-0.027779	-0.0225036
CRO.S001080	Protein kinase superfamily protein	0.0053308	-0.018081	-0.0398736	-0.0305741	-0.0172855	-0.00876309	-0.043039	0.13754	-0.0398736	-0.0424059	-0.0392406	-0.0823046
CRO.S001090	Leucine-rich repeat (LRR) family protein	-0.0117681	-0.0139973	-0.0159551	-0.0150031	-0.0139973	-0.0354496	-0.0159551	-0.00520833	-0.0159551	-0.0159551	-0.0159551	-0.0129251
CRO.S001100	WUS-interacting protein	-0.0117681	-0.0139973	-0.0159551	-0.0150031	-0.0139973	-0.0354496	-0.0159551	-0.00520833	-0.0159551	-0.0159551	-0.0159551	-0.0129251
CRO.S001110	Cystathionine beta-synthase (CBS) protein
CRO.S001120	Cystathionine beta-synthase (CBS) protein
CRO.S001130	histidine phosphotransfer protein	0.0853796	0.0628101	0.0410351	0.0495653	0.0652235	0.0366214	0.0360135	-0.0185697	0.0410351	0.0370179	0.0420395	0.0838751
CRO.S001140	Protein of unknown function (DUF567)	0.078043	0.0896554	0.174307	0.152749	-0.0257064	0.0085127	0.176371	0.122547	0.173659	0.172173	0.17623	-0.00427416
CRO.S001150	blue-copper-binding protein	0.0117175	-0.0176446	0.024251	-0.0327625	0.0281116	0.318469	0.0291028	0.130107	0.024251	0.0249393	0.0256277	0.150354
CRO.S001160	blue-copper-binding protein	0.133972	0.0751671	0.128618	0.0892917	0.0288863	0.211979	0.130668	0.103213	0.129105	0.128195	0.131225	0.231024
CRO.S001170	Protein of unknown function (DUF567)	0.053246	0.0445139	0.0995498	0.0986337	0.0570291	-0.0982521	0.101008	0.0596088	0.100005	0.0987555	0.104449	-0.00543618
CRO.S001180	histidine phosphotransfer protein	0.123776	0.0992496	0.0752904	0.0843923	0.0978096	0.0229462	0.0690724	-0.0150031	0.0752904	0.070316	0.076534	0.118705
CRO.S001190	NB-ARC domain-containing disease resistance protein	-0.0360502	-0.042879	-0.0488763	-0.0459601	-0.042879	0.0650164	-0.0488763	-0.0159551	-0.0488763	-0.0488763	-0.0488763	0.108594
CRO.S001200	NB-ARC domain-containing disease resistance protein	-0.0360502	-0.042879	-0.0488763	-0.0459601	0.0939679	0.117476	-0.0488763	-0.0159551	-0.0488763	-0.0488763	-0.0488763	-0.0395944
CRO.S001210	NB-ARC domain-containing disease resistance protein	0.0586534	0.0310271	0.00905685	0.0216932	0.0311294	-0.0831052	0.00994656	-0.0244894	0.0108363	0.011726	0.0135054	-0.0607735
CRO.S001220	Pectin lyase-like superfamily protein	-0.0674027	-0.102072	-0.0884806	-0.0724392	-0.134708	-0.0617099	-0.0903739	-0.0616894	-0.0889533	-0.0902789	-0.0874402	0.0788439
CRO.S001230	SNARE-like superfamily protein	-0.0627025	-0.07458	-0.0150896	-0.00636612	-0.07458	0.0936217	-0.0106027	-0.0277508	-0.0150896	-0.0143418	-0.013594	0.0109712
CRO.S001240	peptide deformylase 1A	-0.0775333	-0.0922202	-0.105119	-0.0988466	0.104299	-0.134375	-0.105119	-0.0343146	-0.105119	-0.105119	-0.105119	-0.0121908
CRO.S001250	NB-ARC domain-containing disease resistance protein	-0.0472849	-0.0562419	-0.0641082	-0.0602831	-0.0562419	-0.0978461	-0.0641082	-0.0209273	-0.0641082	-0.0641082	-0.0641082	-0.0519336
CRO.S001260	Ubiquitin system component Cue protein	0.0327679	-0.0326724	-0.0155989	-0.0506571	0.10456	-0.179925	-0.0156342	0.0386708	-0.0160387	-0.0164103	-0.0151992	-0.0414791
CRO.S001270	adenine phosphoribosyltransferase	-0.0166859	-0.0198467	-0.0226226	-0.0212728	-0.0198467	-0.0502637	-0.0226226	-0.00738485	-0.0226226	-0.0226226	-0.0226226	-0.0183264
CRO.S001280	Protein kinase superfamily protein	0.0324379	-0.00634166	0.0145092	-0.025358	-0.0021033	-0.0730219	0.013636	-0.0463179	0.0139515	0.0130163	0.0155796	-0.0437841
CRO.S001290	Protein kinase superfamily protein	-0.0231467	-0.0624258	-0.00193561	0.0189217	-0.0121933	0.0561698	-0.000631619	0.0895354	-0.00185156	-0.0017013	0.00176497	0.0800867
CRO.S001300	Leucine-rich repeat (LRR) family protein	-0.029204	-0.034736	-0.0395944	-0.037232	-0.034736	-0.0879725	-0.0395944	-0.0129251	-0.0395944	-0.0395944	-0.0395944	-0.0320752
CRO.S001310	WUS-interacting protein
CRO.S001320	Cystathionine beta-synthase (CBS) protein
CRO.S001330	phosphatidic acid phosphatase-related / PAP2-related	0.0542023	0.0132832	0.0456443	0.06018	-0.0138928	0.245767	0.0437152	0.125198	0.0449964	0.0449412	0.0454351	0.0223679
CRO.S001340	post-illumination chlorophyll fluorescence increase	0.0718859	0.0806476	0.0841733	0.0871846	-0.0232354	-0.159389	0.0825638	-0.0804858	0.083507	0.0853088	0.0828406	-0.112741
CRO.S001350	fatty acid desaturase	-0.0489657	-0.0582411	-0.066387	-0.062426	0.145393	0.041481	-0.066387	-0.0216712	-0.066387	-0.066387	-0.066387	-0.0537797
CRO.S001360	histidine phosphotransfer protein	0.0867637	0.0640353	0.0420995	0.0506855	0.0652235	0.0382184	0.0370233	-0.0185697	0.0420995	0.0380386	0.0431147	0.0838751
CRO.S001370	Protein of unknown function (DUF567)	0.0197333	0.0180008	0.0934994	0.0954576	0.0579897	-0.108802	0.0957438	0.0592816	0.0934878	0.0920962	0.0975722	-0.0312721
CRO.S001380	blue-copper-binding protein	0.130354	0.0795019	0.105513	0.0620229	-0.00691112	0.252423	0.108644	0.100194	0.106744	0.106108	0.110514	0.192315
CRO.S001390	Glycosyl hydrolase superfamily protein	-0.0166859	-0.0198467	-0.0226226	-0.0212728	-0.0198467	0.211445	-0.0226226	-0.00738485	-0.0226226	-0.0226226	-0.0226226	-0.0183264
CRO.S001400	Nucleoside transporter family protein
CRO.S001410	Tetratricopeptide repeat (TPR)-like superfamily protein	-0.0348894	-0.0621016	-0.0378174	-0.0271505	0.103352	-0.0934402	-0.0354815	-0.0409647	-0.0378174	-0.0369083	-0.0377813	-0.0357518
CRO.S001420	NB-ARC domain-containing disease resistance protein	0.0115088	-0.0152991	-0.0320348	-0.0251134	0.0706839	0.0168947	-0.0326617	-0.0308168	-0.0320348	-0.031408	-0.0332885	0.0184475
CRO.S001430	Epidermal patterning factor proteins domain containing protein	0.303684	0.252337	0.213684	0.237968	0.249472	-0.0502637	0.216184	-0.00738485	0.218685	0.221185	0.226187	-0.0183264
CRO.S001440	HSP20-like chaperones superfamily protein	0.0276481	-0.00104616	0.03423	-0.028883	-0.0094522	-0.113002	0.0386572	-0.0308147	0.03423	0.0348386	0.0354473	0.00377729
CRO.S001450	DUF4050 domain containing protein	-0.00240915	0.000578041	0.0641168	0.0287919	0.026779	-0.0209267	0.0673174	-0.0845327	0.0635624	0.06264	0.0657474	-0.0431659
CRO.S001460	phospholipase D alpha	-0.0363843	-0.0622168	-0.0858588	-0.0753687	-0.00744694	-0.114624	-0.0883137	-0.0436545	-0.0858588	-0.0878227	-0.0853678	0.051581
CRO.S001470	Integrase-type DNA-binding superfamily protein	0.128808	0.103704	0.0791601	0.088465	-0.0403206	0.0988578	0.0727437	-0.0150031	0.0791601	0.074027	0.0804434	-0.037232
CRO.S001480	SNARE-like superfamily protein	0.107145	0.0427623	0.0372594	0.0059786	0.0443085	-0.141102	0.0377246	0.0505092	0.0379968	0.0371085	0.0396051	-0.0425693
CRO.S001490	Embryo-specific protein 3, (ATS3)	0.040172	0.00638021	0.0473279	0.0117885	0.0950858	0.0401601	0.0468637	-0.0382354	0.0466034	0.0461078	0.0485385	0.127982
CRO.S001500	Putative thiol-disulphide oxidoreductase DCC	-0.0104997	-0.0385269	-0.0604044	-0.108551	0.111397	-0.0171763	-0.0598095	0.14535	-0.0604044	-0.0604044	-0.0604044	0.102115
CRO.S001510	Pectin lyase-like superfamily protein	0.00284371	-0.0232917	-0.043441	-0.093863	0.0619494	-0.120834	-0.0428315	0.150087	-0.043441	-0.043441	-0.043441	-0.0144272
CRO.S001520	Peptidase S24/S26A/S26B/S26C family protein	0.0865235	0.0486641	0.0886129	0.106276	0.0385834	0.167692	0.0842713	0.107114	0.0878671	0.0848283	0.087258	0.252949
CRO.S001530	Tetratricopeptide repeat (TPR)-like superfamily protein	0.277745	0.212444	0.166394	0.111502	0.13728	-0.0464214	0.163743	-0.0314096	0.167617	0.166244	0.168739	0.0932024
CRO.S001540	Pentatricopeptide repeat (PPR) superfamily protein	-0.0360502	-0.042879	-0.0488763	-0.0459601	-0.042879	-0.0519829	-0.0488763	-0.0159551	-0.0488763	-0.0488763	-0.0488763	0.0925389
CRO.S001550	O-fucosyltransferase family protein	0.00179678	-0.0216054	0.0167351	0.0291877	0.0634602	-0.00961255	0.0175138	-0.0337418	0.0167351	0.0149159	0.0186359	0.0813875
CRO.S001560	Alba DNA/RNA-binding protein	0.0315928	0.0023896	0.0442914	0.0543634	0.00414814	-0.0196821	0.0473349	0.17765	0.0442914	0.0456864	0.0440378	0.02025
CRO.S001570	Lactoylglutathione lyase / glyoxalase I family protein	-0.0472849	-0.0562419	-0.0641082	-0.0602831	-0.0562419	0.109095	-0.0641082	-0.0209273	-0.0641082	-0.0641082	-0.0641082	0.179881
CRO.S001580	NB-ARC domain-containing disease resistance protein	0.0898823	0.0487933	0.020544	0.034898	0.0431485	-0.0432962	0.0207626	-0.0343148	0.0220637	0.0233648	0.0232606	0.0715927
CRO.S001590	NB-ARC domain-containing disease resistance protein	0.0461008	-0.00737142	0.0491542	0.036499	0.0493061	0.0287758	0.0527937	0.108309	0.0494726	0.0521697	0.051859	-0.0146662
CRO.S001600	peptide deformylase 1A	-0.0303199	-0.0726007	-0.029585	-0.00889983	-0.0107788	-0.0895523	-0.030602	-0.063838	-0.0300873	-0.0318887	-0.0295454	0.0158605
CRO.S001610	Cotton fibre expressed protein domain containing protein	-0.131475	-0.112322	-0.109613	-0.111834	-0.0561281	-0.0277241	-0.107809	-0.0170984	-0.109613	-0.111485	-0.108331	-0.0121962
CRO.S001620	NB-ARC domain-containing disease resistance protein	0.0146138	-0.0131938	0.0381665	0.0480974	-0.0844131	0.102344	0.0389421	0.14489	0.0374482	0.039546	0.0375626	0.0948442
CRO.S001630	NB-ARC domain-containing disease resistance protein	0.0463114	0.00903173	-0.0187236	-0.0073879	-0.0338384	0.0642936	-0.0219265	-0.0409647	-0.0187236	-0.0202889	-0.0193015	0.125691
CRO.S001640	Cotton fibre expressed protein domain containing protein	-0.029204	-0.034736	-0.0395944	-0.037232	0.12236	-0.0879725	-0.0395944	-0.0129251	-0.0395944	-0.0395944	-0.0395944	-0.0320752
CRO.S001650	hypothetical protein	-0.0237207	-0.028214	-0.0321602	-0.0302413	-0.028214	0.0211422	-0.0321602	-0.0104983	-0.0321602	-0.0321602	-0.0321602	0.183449
CRO.S001660	NB-ARC domain-containing disease resistance protein	0.0615022	0.0325258	0.0166188	0.0226488	0.0267234	0.00480869	0.0157403	-0.0231087	0.0166188	0.0174973	0.0148618	0.263944
CRO.S001670	Cotton fibre expressed protein domain containing protein	-0.0522137	-0.0621043	-0.0707906	-0.0665668	0.135149	0.0789358	-0.0707906	-0.0231087	-0.0707906	-0.0707906	-0.0707906	-0.057347
CRO.S001680	NB-ARC domain-containing disease resistance protein	-0.0344307	-0.0715634	-0.0150062	0.00174345	0.0737643	0.0596837	-0.0129954	0.0837514	-0.0153638	-0.0149907	-0.0140163	0.13388
CRO.S001690	NB-ARC domain-containing disease resistance protein	-0.0851451	-0.101274	-0.115438	-0.108551	-0.0400191	0.0245871	-0.115438	-0.0376835	-0.115438	-0.115438	-0.115438	0.0411089
CRO.S001700	hypothetical protein
CRO.S001710	NB-ARC domain-containing disease resistance protein	0.00288955	-0.0190348	-0.0394228	-0.0307027	-0.00619176	0.0939545	-0.0423354	-0.0314097	-0.0394228	-0.0417529	-0.0388402	0.148003
CRO.S001720	Cotton fibre expressed protein domain containing protein	-0.0749364	-0.0891313	-0.101598	-0.0955357	0.0629278	0.132341	-0.101598	-0.0331653	-0.101598	-0.101598	-0.101598	0.00258375
CRO.S001730	peptide deformylase 1A	0.0597038	0.00985968	0.0358369	-0.000596589	-0.00188182	-0.16344	0.0346307	-0.0547757	0.0351581	0.0345732	0.0364531	0.0297906
CRO.S001740	Pectin lyase-like superfamily protein	0.0675263	0.0296124	0.0638026	0.0255924	-0.0396189	-0.0540081	0.0623413	-0.0393329	0.063109	0.0617709	0.0651776	0.0294382
CRO.S001750	SNARE-like superfamily protein	-0.065516	-0.0779265	-0.0254286	-0.0168182	-0.0779265	-0.0141506	-0.0213603	-0.028996	-0.0254286	-0.0247505	-0.0240725	0.00608043
CRO.S001760	DUF4666 domain containing protein	0.0774165	0.0284492	-0.00657761	-0.0378086	0.0451526	0.044198	-0.00867187	-0.048437	-0.00657761	-0.00753656	-0.00739878	0.0649932
CRO.S001770	partner of SLD five	0.203924	0.163144	0.135676	-0.0302413	-0.028214	-0.0714548	0.137491	-0.0104983	0.135676	0.135676	0.135676	-0.0260528
CRO.S001780	Single hybrid motif superfamily protein	0.0434617	0.0161811	-0.0040449	-0.0743854	0.00657517	0.0549714	-0.00323344	-0.025823	-0.0040449	-0.0040449	-0.0040449	0.22184
CRO.S001790	Mov34/MPN/PAD-1 family protein	-0.0437869	-0.0520813	-0.0593656	-0.0558235	0.173461	-0.0281422	-0.0593656	-0.0193792	-0.0593656	-0.0593656	-0.0593656	-0.0480917
CRO.S001800	Photosystem I, PsaA/PsaB protein	-0.00939246	-0.0364322	0.000824266	0.0113026	0.122719	-0.207396	0.00381202	-0.0354497	0.000824266	0.00195948	0.000909819	-0.0879728
CRO.S001810	hypothetical protein	-0.0204893	-0.0243705	-0.027779	-0.0261216	-0.0243705	0.0573893	-0.027779	-0.00906812	-0.027779	-0.027779	-0.027779	-0.0225036
CRO.S001820	Late embryogenesis abundant protein (LEA) family protein	-0.0455604	-0.0541907	-0.0617702	-0.0580846	0.0561791	-0.137243	-0.0617702	-0.0201641	-0.0617702	-0.0617702	-0.0617702	-0.0500396
CRO.S001830	Dip2/Utp12 Family domain containing protein	0.0783081	0.0433128	0.0144518	-0.0363241	0.0580797	-0.0832189	0.0122925	0.16786	0.0144518	0.0122089	0.0150126	-0.00163358
CRO.S001840	Protein of unknown function (DUF1644)	-0.0235076	-0.0643371	0.00582194	-0.019083	0.0894228	-0.0372339	0.00873227	0.0258296	0.00529302	0.00526012	0.0079275	0.0100005
CRO.S001850	alpha/beta-Hydrolases superfamily protein	-0.0265899	-0.0316267	-0.0360502	-0.0338992	-0.0316267	0.0806526	-0.0360502	-0.0117681	-0.0360502	-0.0360502	-0.0360502	0.163543
CRO.S001860	Rubredoxin-like superfamily protein	-0.0206163	0.0726331	0.112806	0.103474	0.0544113	-0.0579684	0.114056	-0.0208495	0.111602	0.112811	0.112158	0.0835589
CRO.S001870	DNA photolyase family protein
CRO.S001880	Cytochrome P450 superfamily protein	-0.0117681	-0.0139973	-0.0159551	-0.0150031	0.375928	-0.0354496	-0.0159551	-0.00520833	-0.0159551	-0.0159551	-0.0159551	-0.0129251
CRO.S001890	Cytochrome C1 family	0.112342	0.0498121	0.10606	0.0772783	0.0175275	0.0225235	0.108692	0.095006	0.106303	0.107537	0.108905	-0.0968828
CRO.S001900	Protein of unknown function, DUF642	-0.0382942	-0.0692562	-0.051068	-0.0399054	-3.17718e-06	-0.020135	-0.0507469	-0.0463179	-0.0514849	-0.0501385	-0.0516765	0.0191401
CRO.S001910	HCO3- transporter family	-0.0166859	-0.0198467	-0.0226226	-0.0212728	0.243875	-0.0502637	-0.0226226	-0.00738485	-0.0226226	-0.0226226	-0.0226226	-0.0183264
CRO.S001920	HCO3- transporter family	-0.0419579	-0.0499058	-0.0568859	-0.0534917	0.0617697	-0.126391	-0.0568859	-0.0185697	-0.0568859	-0.0568859	-0.0568859	-0.0460829
CRO.S001930	regulatory particle triple-A ATPase 6A	0.047779	-0.00272203	-0.0400631	-0.0232321	0.0528359	-0.0224063	-0.0423734	0.0743995	-0.0393942	-0.0400271	-0.0392655	0.0288054
CRO.S001940	Transducin/WD40 repeat-like superfamily protein	0.0432403	-0.00792624	-0.0020558	-0.0127249	-0.0955905	0.0105784	-0.00387565	-0.0066232	-0.00252303	-0.00407656	-0.00426345	0.124422
CRO.S001950	histone H2A protein	-0.0128315	0.000604774	-0.0129256	-0.0273084	0.00810085	-0.178164	-0.014495	0.0913364	-0.012921	-0.0164648	-0.0122629	0.0616289
CRO.S001960	alpha/beta-Hydrolases superfamily protein	0.0467244	0.0044244	-0.0322584	-0.0142608	0.0688521	-0.024359	-0.0346479	-0.0494943	-0.0309818	-0.0327658	-0.0284614	0.15102
CRO.S001970	lysophospholipase	-0.0686739	-0.0987816	-0.0851852	-0.0703473	0.103322	-0.202874	-0.0839751	-0.0526623	-0.0848083	-0.0835983	-0.0828129	-0.0328509
CRO.S001980	ATPase, F0/V0 complex, subunit C protein	-0.0127179	-0.0600593	-0.0364653	-0.0469478	0.0078655	0.0916484	-0.0368779	0.0431749	-0.0368288	-0.0383075	-0.0369172	0.226608
CRO.S001990	nucleotide transporter	-0.0820877	-0.0756732	-0.0635454	-0.0431338	0.0191778	-0.207447	-0.0630745	-0.0738898	-0.0634426	-0.0651892	-0.0626333	-0.105432
CRO.S002000	Phototropic-responsive NPH3 family protein	-0.0265899	-0.0316267	-0.0360502	-0.0338992	0.139101	-0.0800978	-0.0360502	-0.0117681	-0.0360502	-0.0360502	-0.0360502	-0.029204
CRO.S002010	Tetratricopeptide repeat (TPR)-like superfamily protein	-0.029204	-0.034736	-0.0395944	-0.037232	0.119121	-0.0879725	-0.0395944	-0.0129251	-0.0395944	-0.0395944	-0.0395944	-0.0320752
CRO.S002020	conserved hypothetical protein
CRO.S002030	sulfate transmembrane transporters	-0.0204893	-0.0243705	-0.027779	-0.0261216	-0.0243705	-0.0617206	-0.027779	-0.00906812	-0.027779	-0.027779	-0.027779	-0.0225036
CRO.S002040	Protein of unknown function (DUF2921)
CRO.S002050	Protein of unknown function (DUF2921)	-0.0338992	-0.0403206	0.0803838	0.088339	0.0964666	-0.102116	0.0830298	-0.0150031	0.0790609	0.0817068	0.0817068	-0.037232
CRO.S002060	pleiotropic drug resistance	-0.0112344	-0.0362294	-0.0593339	-0.0493138	0.032368	-0.104763	-0.0622978	-0.0382354	-0.0593339	-0.061705	-0.0587411	-0.0359809
CRO.S002070	2-oxoglutarate (2OG) and Fe(II)-dependent oxygenase superfamily protein	-0.0117681	-0.0139973	-0.0159551	-0.0150031	-0.0139973	-0.0354496	-0.0159551	-0.00520833	-0.0159551	-0.0159551	-0.0159551	-0.0129251
CRO.S002080	2-oxoglutarate (2OG) and Fe(II)-dependent oxygenase superfamily protein
CRO.S002090	2-oxoglutarate (2OG) and Fe(II)-dependent oxygenase superfamily protein	-0.0360502	-0.042879	-0.0488763	-0.0459601	0.0912172	0.156116	-0.0488763	0.336829	-0.0488763	-0.0488763	-0.0488763	-0.0395944
CRO.S002100	2-oxoglutarate (2OG) and Fe(II)-dependent oxygenase superfamily protein	-0.0237207	-0.028214	-0.0321602	-0.0302413	0.165222	-0.0714548	-0.0321602	-0.0104983	-0.0321602	-0.0321602	-0.0321602	-0.0260528
CRO.S002110	CYC02 protein	-0.0419579	-0.0499058	-0.0568859	-0.0534917	-0.0499058	0.308384	-0.0568859	-0.0185697	-0.0568859	-0.0568859	-0.0568859	0.316704
CRO.S002120	2-oxoglutarate (2OG) and Fe(II)-dependent oxygenase superfamily protein	-0.0117681	-0.0139973	-0.0159551	-0.0150031	-0.0139973	-0.0354496	-0.0159551	-0.00520833	-0.0159551	-0.0159551	-0.0159551	-0.0129251
CRO.S002130	2-oxoglutarate (2OG) and Fe(II)-dependent oxygenase superfamily protein	-0.0338992	-0.0403206	-0.0459601	-0.0432178	0.0992048	0.0269492	-0.0459601	-0.0150031	-0.0459601	-0.0459601	-0.0459601	-0.037232
CRO.S002140	2-oxoglutarate (2OG) and Fe(II)-dependent oxygenase superfamily protein	-0.0204893	-0.0243705	-0.027779	-0.0261216	-0.0243705	-0.0617206	-0.027779	-0.00906812	-0.027779	-0.027779	-0.027779	-0.0225036
CRO.S002150	gibberellin 3-oxidase	-0.0117681	-0.0139973	-0.0159551	-0.0150031	-0.0139973	-0.0354496	-0.0159551	-0.00520833	-0.0159551	-0.0159551	-0.0159551	-0.0129251
CRO.S002160	P-loop containing nucleoside triphosphate hydrolases superfamily protein	0.0328613	-0.00736546	-0.0368704	-0.0246716	-0.0242699	0.00545315	-0.0398	-0.0468485	-0.0368704	-0.0380999	-0.0376462	0.117659
CRO.S002170	Pyridoxal phosphate (PLP)-dependent transferases superfamily protein	0.00939208	-0.0498419	-0.0584456	-0.0593471	-0.0217801	-0.0238549	-0.0595092	-0.0753793	-0.0583032	-0.0581275	-0.0575293	0.0427964
CRO.S002180	Cyclin A2;4	0.0612769	0.0393429	0.0183883	0.0267959	-0.0582411	0.255412	0.0140408	-0.0216712	0.0183883	0.0149103	0.0192578	-0.0537797
CRO.S002190	P-loop containing nucleoside triphosphate hydrolases superfamily protein	0.0929793	0.0431491	0.0372345	0.00892948	-0.0607594	-0.202701	0.035003	-0.0489658	0.0372345	0.033794	0.0361352	0.0122857
CRO.S002200	hypothetical protein	-0.0360502	-0.042879	-0.0488763	-0.0459601	-0.042879	0.00790042	-0.0488763	-0.0159551	-0.0488763	-0.0488763	-0.0488763	0.10405
CRO.S002210	Nucleotide-diphospho-sugar transferases superfamily protein	-0.0100486	-0.0409924	-0.00253759	0.00856843	0.146455	-0.0354054	-0.00193391	0.16513	-0.0031534	-0.00129382	-0.00317767	0.0636021
CRO.S002220	UDP-Glycosyltransferase superfamily protein	0.0217176	0.0419698	0.0432819	0.062703	-0.00353176	-0.105585	0.0430226	-0.0505511	0.04272	0.0442869	0.0416178	0.00727467
CRO.S002230	Galactose oxidase/kelch repeat superfamily protein	-0.0192487	0.00480593	0.00839132	0.0374961	-0.0144498	-0.112096	0.00959854	-0.021475	0.00818775	0.0106685	0.00728826	-0.11361
CRO.S002240	centromere protein C	0.0659962	0.0242824	-0.00322109	-0.0536256	0.0952288	-0.0771594	-0.00315891	-0.0387852	-0.00322109	-0.00264901	-0.00436526	-0.0962501
CRO.S002250	tetratricopeptide repeat (TPR)-containing protein	-0.0064835	-0.0364509	-0.0597485	-0.113302	0.241097	-0.0497689	-0.0590918	0.162576	-0.0597485	-0.0597485	-0.0597485	0.0382495
CRO.S002260	indole-3-acetic acid inducible	0.125453	0.246229	0.204247	0.224304	-0.0403206	0.302373	0.197963	-0.0150031	0.202924	0.203189	0.201535	0.268372
CRO.S002270	AUX/IAA transcriptional regulator family protein	0.0902605	0.0895734	0.0697109	0.0791161	0.159505	-0.246583	0.0670141	-0.0498357	0.0701133	0.0657003	0.0682306	-0.0779268
CRO.S002280	Alcohol dehydrogenase transcription factor Myb/SANT-like family protein	-0.0010591	-0.0492279	-0.0374624	-0.0564161	0.119444	0.0198102	-0.0356035	0.0879529	-0.0368765	-0.0377874	-0.034439	0.00321023
CRO.S002290	Protein of unknown function (DUF581)	-0.0117681	-0.0139973	-0.0159551	-0.0150031	-0.0139973	-0.0354496	-0.0159551	-0.00520833	-0.0159551	-0.0159551	-0.0159551	-0.0129251
CRO.S002300	MAR binding filament-like protein	-0.0437869	-0.0520813	-0.0593656	-0.0558235	0.391085	-0.0371927	-0.0593656	0.25342	-0.0593656	-0.0593656	-0.0593656	0.0752587
CRO.S002310	structural molecules	0.0485099	-0.00625096	0.0385985	0.00836384	0.0799853	-0.152292	0.0397258	-0.0622249	0.0380797	0.0381945	0.0393417	0.152437
CRO.S002320	sulfate transporter 3;4	0.174452	0.14633	0.118548	0.128808	0.148194	-0.0800978	0.11062	-0.0117681	0.118548	0.112206	0.120134	-0.029204
CRO.S002330	Coatomer, beta' subunit	0.0740776	0.082634	0.0927739	0.10329	0.00101054	-0.208631	0.0925263	-0.0145711	0.0928533	0.0942457	0.0933206	0.119383
CRO.S002340	NUP50 (Nucleoporin 50 kDa) protein	-0.0838915	-0.116667	-0.0544647	-0.0367339	0.00841937	0.0290674	-0.0530416	0.0255264	-0.0550174	-0.055245	-0.052639	0.090416
CRO.S002350	Thionin-like protein	-0.0166859	-0.0198467	-0.0226226	-0.0212728	-0.0198467	-0.0502637	-0.0226226	-0.00738485	-0.0226226	-0.0226226	-0.0226226	-0.0183264
CRO.S002360	CASC3/Barentsz eIF4AIII binding	-0.059704	-0.108918	-0.0647091	-0.0841572	0.0339245	0.0137616	-0.0612578	0.00805314	-0.0646333	-0.0640652	-0.0619254	0.033147
CRO.S002370	DUF632 domain containing protein	0.0742913	0.0373778	0.00720287	0.0216191	0.0855227	-0.139602	0.00182047	-0.0365721	0.00720287	0.00303627	0.00493575	0.0651529
CRO.S002380	Ras-related small GTP-binding family protein	0.432719	0.351678	0.477376	0.415401	-0.0601938	-0.0102684	0.476405	-0.0223978	0.476414	0.47351	0.475629	-0.0555828
CRO.S002390	conserved hypothetical protein
CRO.S002400	Late embryogenesis abundant (LEA) hydroxyproline-rich glycoprotein family	0.068512	0.0198415	0.0792996	0.0646402	0.0850082	-0.0179613	0.0809194	-0.0531904	0.0796035	0.079112	0.0837151	0.0179331
CRO.S002410	conserved hypothetical protein	-0.0381004	-0.0453177	-0.051656	-0.0485739	-0.0453177	-0.114771	-0.051656	-0.0168625	-0.051656	-0.051656	-0.051656	-0.0418462
CRO.S002420	conserved hypothetical protein	-0.0360502	-0.042879	-0.0488763	-0.0459601	0.219897	-0.108595	-0.0488763	-0.0159551	-0.0488763	-0.0488763	-0.0488763	-0.0395944
CRO.S002430	ovate family protein	-0.029204	-0.034736	-0.0395944	-0.037232	-0.034736	-0.0879725	-0.0395944	-0.0129251	-0.0395944	-0.0395944	-0.0395944	-0.0320752
CRO.S002440	RAD3-like DNA-binding helicase protein
CRO.S002450	Heat shock protein 70 (Hsp 70) family protein	-0.0775421	-0.144903	-0.0885024	-0.0750499	-0.0127364	-0.199299	-0.0854824	0.0142915	-0.0886674	-0.0872697	-0.0866006	0.0245908
CRO.S002460	Pentatricopeptide repeat (PPR-like) superfamily protein	0.0850911	0.0473439	0.0158667	-0.033911	0.181496	-0.0953761	0.0131882	-0.0354496	0.0158667	0.013208	0.0165313	-0.0143062
CRO.S002470	hypothetical protein	-0.0092947	-0.0547142	-0.0493804	-0.0951947	0.000540137	0.089441	-0.0478591	0.0240414	-0.0493804	-0.0504379	-0.0480835	-0.0426051
CRO.S002480	Peptidase S24/S26A/S26B/S26C family protein	0.0275656	-0.0417957	-0.0717179	-0.115731	0.0336471	0.113334	-0.0722008	0.0816103	-0.0710494	-0.0730179	-0.0696611	0.050764
CRO.S002490	S-adenosyl-L-methionine-dependent methyltransferases superfamily protein	-0.0117681	-0.0139973	-0.0159551	-0.0150031	-0.0139973	-0.0354496	-0.0159551	-0.00520833	-0.0159551	-0.0159551	-0.0159551	-0.0129251
CRO.S002500	Tetratricopeptide repeat (TPR)-like superfamily protein	0.120413	0.0832961	0.129649	0.143603	0.187522	-0.0292175	0.129952	-0.0271169	0.129649	0.128143	0.130597	0.11882
CRO.S002510	Tetratricopeptide repeat (TPR)-like superfamily protein	0.094625	0.0644295	0.0492116	0.0545921	0.0755311	0.00143919	0.0481711	-0.0177322	0.0492116	0.0502521	0.0471305	0.088023
CRO.S002520	transferases, transferring glycosyl groups	0.0490499	0.00465237	0.0294898	0.0461861	0.110051	0.0389757	0.0294464	-0.0500226	0.0294898	0.0282412	0.0300843	0.0253222
CRO.S002530	RNA polymerase transcriptional regulation mediator-related	-0.0167145	0.0765307	0.081217	0.0765352	-0.0132782	0.0969215	0.0823536	0.0854918	0.080869	0.0817667	0.0822144	0.0249449
CRO.S002540	hypothetical protein	-0.0655162	-0.0779267	-0.0183451	-0.00936482	0.063186	0.0239956	-0.0138223	0.197603	-0.0183451	-0.0175913	-0.0168375	0.0214588
CRO.S002550	hypothetical protein	-0.0583465	-0.0693989	-0.0791054	-0.0743854	-0.0693989	-0.0925834	-0.0791054	-0.025823	-0.0791054	-0.0791054	-0.0791054	0.0344914
CRO.S002560	RNA polymerase transcriptional regulation mediator-related	-0.110035	-0.155612	-0.0891521	-0.105347	-0.0151032	-0.212175	-0.0852943	0.0312873	-0.0898281	-0.0885958	-0.0877589	-0.0207015
CRO.S002570	CLP protease regulatory subunit X	-0.0400656	-0.0476551	-0.0543204	-0.0510793	-0.0476551	-0.0551948	-0.0543204	-0.0177322	-0.0543204	-0.0543204	-0.0543204	-0.0440046
CRO.S002580	hypothetical protein	-0.0166859	-0.0198467	-0.0226226	-0.0212728	-0.0198467	-0.0502637	-0.0226226	-0.00738485	-0.0226226	-0.0226226	-0.0226226	-0.0183264
CRO.S002590	Pentatricopeptide repeat (PPR-like) superfamily protein	-0.0338992	-0.0403206	-0.0459601	-0.0432178	0.0949892	-0.0461708	-0.0459601	-0.0150031	-0.0459601	-0.0459601	-0.0459601	-0.037232
CRO.S002600	hypothetical protein	-0.0117681	-0.0139973	-0.0159551	-0.0150031	-0.0139973	-0.0354496	-0.0159551	-0.00520833	-0.0159551	-0.0159551	-0.0159551	-0.0129251
CRO.S002610	Heat shock protein 70 (Hsp 70) family protein	-0.06278	-0.0926237	-0.114618	-0.104676	0.000736373	-0.094883	-0.115006	0.119287	-0.114618	-0.114229	-0.115394	-0.0756514
CRO.S002620	RAD3-like DNA-binding helicase protein
CRO.S002630	ovate family protein	-0.029204	-0.034736	-0.0395944	-0.037232	-0.034736	-0.0879725	-0.0395944	-0.0129251	-0.0395944	-0.0395944	-0.0395944	-0.0320752
CRO.S002640	conserved hypothetical protein	-0.0204893	-0.0243705	-0.027779	-0.0261216	0.199582	-0.0617206	-0.027779	-0.00906812	-0.027779	-0.027779	-0.027779	-0.0225036
CRO.S002650	conserved hypothetical protein	-0.0381004	-0.0453177	-0.051656	-0.0485739	-0.0453177	-0.114771	-0.051656	-0.0168625	-0.051656	-0.051656	-0.051656	-0.0418462
CRO.S002660	conserved hypothetical protein	0.0302664	0.00859119	-0.0118269	-0.0033544	-0.0711498	-0.0403028	-0.0153794	-0.0264745	-0.0118269	-0.0146689	-0.0111164	-0.0656995
CRO.S002670	Late embryogenesis abundant (LEA) hydroxyproline-rich glycoprotein family	0.053683	0.0321215	0.190733	0.20741	0.0354081	0.0376085	0.19426	-0.0223978	0.189799	0.189338	0.194413	0.044735
CRO.S002680	Ras-related small GTP-binding family protein	0.53345	0.448449	0.664375	0.564589	-0.034736	-0.0879725	0.664284	-0.0129251	0.662886	0.656944	0.664481	-0.0320752
CRO.S002690	DUF632 domain containing protein	0.0676589	0.0312929	9.10343e-05	0.0156889	0.126604	-0.0884369	-0.00180631	-0.0371291	0.00143898	5.58983e-05	0.00397517	-0.0298246
CRO.S002700	CASC3/Barentsz eIF4AIII binding	-0.037694	-0.0694453	-0.0947434	-0.138004	0.100018	0.0146052	-0.094181	0.0746111	-0.0947434	-0.0947434	-0.0947434	0.111037
CRO.S002710	Thionin-like protein
CRO.S002720	NUP50 (Nucleoporin 50 kDa) protein	-0.0749366	-0.0891315	-0.035225	-0.0264245	-0.0891315	0.0808659	-0.033835	-0.0331654	-0.03592	-0.03453	-0.03453	0.00853726
CRO.S002730	hypothetical protein
CRO.S002740	Coatomer, beta' subunit	-0.0788204	-0.0937511	-0.106864	-0.100487	0.0484669	-0.101993	-0.106864	-0.0348843	-0.106864	-0.106864	-0.106864	0.0799909
CRO.S002750	sulfate transporter 3;4	-0.0166859	-0.0198467	-0.0226226	-0.0212728	-0.0198467	-0.0502637	-0.0226226	-0.00738485	-0.0226226	-0.0226226	-0.0226226	-0.0183264
CRO.S002760	structural molecules	0.0504498	0.00700704	0.0672551	0.0852843	-0.00912987	-0.164446	0.0674827	0.0629562	0.0668192	0.0661174	0.0683133	0.0026417
CRO.S002770	MAR binding filament-like protein	-0.0265899	-0.0316267	0.115377	0.123776	0.150057	-0.0800978	0.118548	-0.0117681	0.113792	0.116963	0.116963	-0.029204
CRO.S002780	Protein of unknown function (DUF581)
CRO.S002790	Alcohol dehydrogenase transcription factor Myb/SANT-like family protein	0.0033138	-0.0376718	-0.0106576	-0.0437609	0.0789865	-0.0641067	-0.00858457	0.0518149	-0.0106576	-0.0119213	-0.00886132	-0.0167576
CRO.S002800	AUX/IAA transcriptional regulator family protein	-0.00451304	0.0146583	-0.0225511	-0.00820721	0.112267	-0.331727	-0.0255061	-0.0590189	-0.0225511	-0.0251608	-0.0230994	-0.146463
CRO.S002810	indole-3-acetic acid inducible	-0.0237207	0.171331	0.142934	0.159785	0.165222	0.0183265	0.142934	-0.0104983	0.14112	0.148378	0.137491	0.183449
CRO.S002820	tetratricopeptide repeat (TPR)-containing protein	0.132758	0.0892045	0.0565343	-0.000220964	0.0886912	-0.0882463	0.0581083	-0.0296092	0.0581754	0.058996	0.0606372	-0.0734788
CRO.S002830	centromere protein C	0.157641	0.122326	0.0981616	-0.037232	-0.034736	-0.0879725	0.0996509	-0.0129251	0.0981616	0.0981616	0.0981616	-0.0320752
CRO.S002840	centromere protein C	-0.029204	-0.034736	-0.0395944	-0.037232	-0.034736	-0.00659734	-0.0395944	-0.0129251	-0.0395944	-0.0395944	-0.0395944	-0.0320752
CRO.S002850	UDP-Glycosyltransferase superfamily protein	0.155704	0.119138	0.102538	0.107838	0.132405	-0.0111795	0.10111	-0.0129251	0.102538	0.103967	0.0996813	0.14167
CRO.S002860	Galactose oxidase/kelch repeat superfamily protein	-0.0337444	0.000787072	0.0037478	0.0261139	-0.0178967	-0.0831898	0.00401791	0.119124	0.00306001	0.00486826	0.00234972	-0.0545732
CRO.S002870	2-oxoglutarate (2OG) and Fe(II)-dependent oxygenase superfamily protein	-0.0204893	-0.0243705	-0.027779	-0.0261216	-0.0243705	0.0475823	-0.027779	0.568269	-0.027779	-0.027779	-0.027779	-0.0225036
CRO.S002880	2-oxoglutarate (2OG) and Fe(II)-dependent oxygenase superfamily protein	-0.0166859	-0.0198467	-0.0226226	-0.0212728	-0.0198467	-0.0502637	-0.0226226	-0.00738485	-0.0226226	-0.0226226	-0.0226226	-0.0183264
CRO.S002890	2-oxoglutarate (2OG) and Fe(II)-dependent oxygenase superfamily protein
CRO.S002900	pleiotropic drug resistance	0.128969	0.0914945	0.0592172	0.0751717	0.00285072	-0.106699	0.0564217	-0.0277509	0.0607912	0.0587121	0.0638686	-0.0688671
CRO.S002910	Protein of unknown function (DUF2921)
CRO.S002920	Protein of unknown function (DUF2921)
CRO.S002930	sulfate transmembrane transporters
CRO.S002940	conserved hypothetical protein	-0.0117681	-0.0139973	-0.0159551	-0.0150031	-0.0139973	-0.0354496	-0.0159551	-0.00520833	-0.0159551	-0.0159551	-0.0159551	-0.0129251
CRO.S002950	Tetratricopeptide repeat (TPR)-like superfamily protein	-0.0204893	-0.0243705	-0.027779	-0.0261216	-0.0243705	-0.0617206	-0.027779	-0.00906812	-0.027779	-0.027779	-0.027779	-0.0225036
CRO.S002960	Phototropic-responsive NPH3 family protein
CRO.S002970	nucleotide transporter	-0.0845979	-0.0709088	-0.0790043	-0.0846761	-0.0271234	-0.217169	-0.0798096	-0.0851193	-0.0794023	-0.0808802	-0.0787902	-0.024876
CRO.S002980	ATPase, F0/V0 complex, subunit C protein	0.0115996	-0.0295647	0.0373321	0.0599713	-0.0972428	0.0649053	0.0408058	0.0492421	0.0381953	0.0387058	0.0426796	0.125794
CRO.S002990	lysophospholipase	-0.0668997	-0.0795723	-0.0907017	-0.0852899	0.161618	-0.162412	-0.0907017	-0.0296084	-0.0907017	-0.0907017	-0.0907017	-0.0734769
CRO.S003000	alpha/beta-Hydrolases superfamily protein	0.11062	0.0869501	0.0639116	0.0727437	0.214438	0.0119181	0.0581276	-0.0159551	0.0639116	0.0592844	0.0650684	0.102576
CRO.S003010	histone H2A protein	-0.0441546	-0.0114272	-0.00782506	0.00581447	0.0342209	0.00373569	-0.00990905	0.0670884	-0.00818808	-0.0108879	-0.00690003	0.0230852
CRO.S003020	Transducin/WD40 repeat-like superfamily protein	0.0935909	0.0214476	0.0172914	0.0134334	-0.0549228	0.00683277	0.0151356	-0.0134034	0.0177382	0.0156627	0.0175963	0.0974944
CRO.S003030	regulatory particle triple-A ATPase 6A	0.0722436	0.0426247	0.0267823	0.0326686	0.0383622	0.186614	0.0258459	-0.0216712	0.0267823	0.0277186	0.0249095	-0.0537798
CRO.S003040	HCO3- transporter family	-0.0265899	-0.0316267	-0.0360502	-0.0338992	-0.0316267	-0.0800978	-0.0360502	-0.0117681	-0.0360502	-0.0360502	-0.0360502	-0.029204
CRO.S003050	HCO3- transporter family	-0.0166859	-0.0198467	-0.0226226	-0.0212728	0.246622	-0.0502637	-0.0226226	-0.00738485	-0.0226226	-0.0226226	-0.0226226	-0.0183264
CRO.S003060	conserved hypothetical protein	-0.0166859	-0.0198467	-0.0226226	-0.0212728	0.243875	-0.0502637	-0.0226226	-0.00738485	-0.0226226	-0.0226226	-0.0226226	-0.0183264
CRO.S003070	Protein of unknown function, DUF642	-0.0627028	-0.0745804	-0.0850116	-0.0799393	-0.0745804	-0.0769127	-0.0850116	-0.027751	-0.0850116	-0.0850116	-0.0850116	0.027585
CRO.S003080	hypothetical protein	-0.034305	-0.0645053	-0.0433492	-0.0833092	-0.0657078	-0.187189	-0.0418613	-0.045255	-0.0438223	-0.042876	-0.042876	-0.112306
CRO.S003090	Cytochrome C1 family	0.0825616	0.0449945	0.083374	0.035199	-0.030052	0.124487	0.0853746	-0.0354496	0.083374	0.0816169	0.0854865	-0.0879725
CRO.S003100	Cytochrome P450 superfamily protein
CRO.S003110	DNA photolyase family protein
CRO.S003120	Rubredoxin-like superfamily protein	0.0246947	-0.0144905	0.0633778	0.029527	0.00826161	0.0430194	0.0658027	-0.0484373	0.0627385	0.0624767	0.0655988	0.0317635
CRO.S003130	alpha/beta-Hydrolases superfamily protein	-0.0166859	-0.0198467	-0.0226226	-0.0212728	-0.0198467	0.0550064	-0.0226226	-0.00738485	-0.0226226	-0.0226226	-0.0226226	0.282492
CRO.S003140	Protein of unknown function (DUF1644)	-0.0568521	-0.0676214	-0.00402755	0.00358556	0.0230005	-0.0872446	-0.00249767	-0.0251616	-0.00479249	-0.00326261	-0.00326261	-0.0624414
CRO.S003150	Dip2/Utp12 Family domain containing protein	-0.0265899	-0.0316267	-0.0360502	-0.0338992	0.135618	-0.00178238	-0.0360502	-0.0117681	-0.0360502	-0.0360502	-0.0360502	-0.029204
CRO.S003160	Late embryogenesis abundant protein (LEA) family protein
CRO.S003170	hypothetical protein	-0.0117681	-0.0139973	-0.0159551	-0.0150031	-0.0139973	0.169785	-0.0159551	-0.00520833	-0.0159551	-0.0159551	-0.0159551	-0.0129251
CRO.S003180	Mov34/MPN/PAD-1 family protein	0.148194	0.115156	0.0897572	0.105189	0.115188	0.058508	0.0911607	-0.0139973	0.0925643	0.0939679	0.096775	-0.034736
CRO.S003190	Single hybrid motif superfamily protein	-0.0265899	-0.0316267	-0.0360502	-0.0338992	-0.0316267	0.0824393	-0.0360502	-0.0117681	-0.0360502	-0.0360502	-0.0360502	-0.029204
CRO.S003200	partner of SLD five	-0.0166859	-0.0198467	-0.0226226	-0.0212728	-0.0198467	-0.0502637	-0.0226226	-0.00738485	-0.0226226	-0.0226226	-0.0226226	-0.0183264
CRO.S003210	DUF4666 domain containing protein	0.00121378	-0.0252932	-0.0422934	-0.0351489	-0.0159455	0.104787	-0.0428715	-0.0325846	-0.0422934	-0.0417152	-0.0434497	0.00323755
CRO.S003220	SNARE-like superfamily protein	-0.0668996	-0.0795721	-0.0907015	-0.0852897	-0.0795721	-0.0520984	-0.0907015	-0.0296084	-0.0907015	-0.0907015	-0.0907015	-0.0734767
CRO.S003230	Pectin lyase-like superfamily protein
CRO.S003240	peptide deformylase 1A	-0.0117681	-0.0139973	-0.0159551	-0.0150031	-0.0139973	0.15859	-0.0159551	-0.00520833	-0.0159551	-0.0159551	-0.0159551	-0.0129251
CRO.S003250	NB-ARC domain-containing disease resistance protein	-0.0204893	-0.0243705	-0.027779	-0.0261216	-0.0243705	0.0389309	-0.027779	-0.00906812	-0.027779	-0.027779	-0.027779	-0.0225036
CRO.S003260	peptide deformylase 1A	-0.110637	-0.131595	-0.10366	-0.0927982	-0.0715977	-0.170758	-0.10269	-0.0489658	-0.104145	-0.103175	-0.103175	-0.121514
CRO.S003270	NB-ARC domain-containing disease resistance protein
CRO.S003280	hypothetical protein
CRO.S003290	peptide deformylase 1A	0.0104752	-0.0114986	0.030465	0.0417412	-0.00320004	-0.0954037	0.028668	-0.0302145	0.0298109	0.0286349	0.0317402	-0.0749808
CRO.S003300	Cotton fibre expressed protein domain containing protein	-0.0736242	-0.0875706	-0.0998187	-0.0938629	-0.0136631	0.0170866	-0.0998187	-0.0325846	-0.0998187	-0.0998187	-0.0998187	0.00730035
CRO.S003310	NB-ARC domain-containing disease resistance protein	0.113692	0.0817311	0.0662254	0.0715201	-0.0428792	0.0658754	0.0650686	-0.0159551	0.0662254	0.0673822	0.0639118	0.108549
CRO.S003320	NB-ARC domain-containing disease resistance protein	0.0425042	0.0156015	0.000183559	0.00621383	-0.0658161	0.121194	-0.000572271	-0.0244898	0.000183559	0.000939389	-0.0013281	0.248755
CRO.S003330	NB-ARC domain-containing disease resistance protein	-0.0338995	-0.0403209	-0.0459604	-0.0432181	0.0971723	0.0873575	-0.0459604	-0.0150032	-0.0459604	-0.0459604	-0.0459604	-0.0372322
CRO.S003340	hypothetical protein	-0.029204	-0.034736	-0.0395944	-0.037232	-0.034736	-0.00979605	-0.0395944	-0.0129251	-0.0395944	-0.0395944	-0.0395944	-0.0320752
CRO.S003350	NB-ARC domain-containing disease resistance protein	-0.0360503	-0.0428792	0.0657783	0.0734252	-0.0428792	-0.0437733	0.0681795	-0.0159551	0.0645778	0.0669789	0.0669789	-0.0395945
CRO.S003360	hypothetical protein	-0.0117681	-0.0139973	-0.0159551	-0.0150031	-0.0139973	-0.0354496	-0.0159551	-0.00520833	-0.0159551	-0.0159551	-0.0159551	-0.0129251
CRO.S003370	hypothetical protein	-0.0316267	-0.0376176	-0.042879	-0.0403206	-0.0376176	0.122721	-0.042879	-0.0139973	-0.042879	-0.042879	-0.042879	-0.034736
CRO.S003380	NB-ARC domain-containing disease resistance protein	-0.0316267	-0.0376176	-0.042879	-0.0403206	0.108983	-0.022963	-0.042879	0.36793	-0.042879	-0.042879	-0.042879	-0.034736
CRO.S003390	NB-ARC domain-containing disease resistance protein	-0.0316267	-0.0376176	-0.042879	-0.0403206	-0.0376176	0.0458704	-0.042879	-0.0139973	-0.042879	-0.042879	-0.042879	-0.034736
CRO.S003400	Lactoylglutathione lyase / glyoxalase I family protein	-0.0455604	-0.0541907	-0.0617702	-0.0580846	-0.0541907	0.127988	-0.0617702	-0.0201641	-0.0617702	-0.0617702	-0.0617702	0.189257
CRO.S003410	Alba DNA/RNA-binding protein	0.0866332	0.0571029	0.0419576	0.0473942	-0.0499058	0.0309286	0.0409642	0.290925	0.0419576	0.042951	0.0399708	-0.0460829
CRO.S003420	O-fucosyltransferase family protein	-0.0316267	-0.0376176	0.0883536	0.0977648	0.108983	-0.0952704	0.096775	-0.0139973	0.0883536	0.0897572	0.0911607	-0.034736
CRO.S003430	Pentatricopeptide repeat (PPR) superfamily protein	0.0271499	0.00495508	-0.0159158	-0.00721936	0.0864048	-0.00177189	-0.0194591	-0.0277509	-0.0159158	-0.0187504	-0.0152071	0.0275849
CRO.S003440	Tetratricopeptide repeat (TPR)-like superfamily protein	0.257425	0.201867	0.170819	0.0661916	0.0763459	0.0597489	0.170879	-0.0168625	0.170819	0.171949	0.168559	-0.0418463
CRO.S003450	TRAF-like family protein
CRO.S003460	Putative thiol-disulphide oxidoreductase DCC	-0.0204893	-0.0243705	-0.027779	-0.0261216	-0.0243705	0.056155	-0.027779	-0.00906812	-0.027779	-0.027779	-0.027779	-0.0225036
CRO.S003470	Pectin lyase-like superfamily protein	-0.0117681	-0.0139973	-0.0159551	-0.0150031	-0.0139973	-0.0354496	-0.0159551	-0.00520833	-0.0159551	-0.0159551	-0.0159551	-0.0129251
CRO.S003480	Embryo-specific protein 3, (ATS3)	-0.0166859	-0.0198467	-0.0226226	-0.0212728	-0.0198467	-0.0502637	-0.0226226	-0.00738485	-0.0226226	-0.0226226	-0.0226226	-0.0183264
CRO.S003490	SNARE-like superfamily protein	0.103562	0.0725686	0.057235	0.0625672	-0.0453177	-0.114771	0.0561406	-0.0168625	0.057235	0.0583294	0.0550462	-0.0418462
CRO.S003500	Integrase-type DNA-binding superfamily protein	0.140965	0.115156	0.0898418	0.0993615	-0.0376176	0.198747	0.0830356	-0.0139973	0.0898418	0.0843969	0.0912031	-0.034736
CRO.S003510	phospholipase D alpha	-0.00416762	-0.0280589	-0.0502061	-0.040664	-0.0250675	-0.0618001	-0.0532004	-0.0354497	-0.0502061	-0.0526015	-0.0496072	0.126737
CRO.S003520	conserved hypothetical protein	0.0539076	-0.00899575	0.0399581	0.0383095	0.0321236	-0.0358892	0.0428731	0.0081689	0.0405464	0.0416005	0.0434085	0.0827019
CRO.S003530	DUF4050 domain containing protein	0.0922794	0.0943847	0.0913961	0.0687519	-0.0564602	-0.0971404	0.0902914	-0.0759413	0.0916592	0.088772	0.091261	-0.0844915
CRO.S003540	HSP20-like chaperones superfamily protein	0.157641	0.122326	0.0981616	-0.037232	-0.034736	-0.0214713	0.0996509	-0.0129251	0.0981616	0.0981616	0.0981616	-0.0320752
CRO.S003550	Epidermal patterning factor proteins domain containing protein	-0.0117681	-0.0139973	-0.0159551	-0.0150031	0.363931	-0.0354496	-0.0159551	-0.00520833	-0.0159551	-0.0159551	-0.0159551	-0.0129251
CRO.S003560	hypothetical protein
CRO.S003570	hypothetical protein
CRO.S003580	hypothetical protein
CRO.S003590	Cysteine proteinases superfamily protein	0.119735	0.119545	0.0813718	0.0529683	-0.0636299	-0.00473728	0.0797773	-0.0793418	0.0812424	0.0821502	0.0786414	0.115473
CRO.S003600	conserved hypothetical protein	-0.0419878	-0.103582	-0.108674	-0.107538	0.00516569	0.116652	-0.109895	0.0635261	-0.108399	-0.110187	-0.10657	0.168833
CRO.S003610	hypothetical protein	-0.0764816	-0.10974	-0.0768822	-0.0602566	-0.106067	0.0931523	-0.0765762	0.0483539	-0.0771982	-0.0781613	-0.0753773	-0.100984
CRO.S003620	hypothetical protein
CRO.S003630	hypothetical protein
CRO.S003640	far-red elongated hypocotyls	-0.0381385	-0.0671513	-0.0903411	-0.0784965	0.03509	0.0310312	-0.0923022	-0.045255	-0.0903411	-0.0918119	-0.0923022	0.141636
CRO.S003650	UDP-Glycosyltransferase superfamily protein	-0.0696252	-0.082814	-0.0943968	-0.0887646	-0.082814	0.452814	-0.0943968	0.156128	-0.0943968	-0.0943968	-0.0943968	0.244326
CRO.S003660	hypothetical protein
CRO.S003670	hypothetical protein
CRO.S003680	hypothetical protein
CRO.S003690	monogalactosyldiacylglycerol synthase type C
CRO.S003700	ATPase subunit 6-1
CRO.S003710	Nucleic acid-binding, OB-fold-like protein	-0.0117681	-0.0139973	-0.0159551	-0.0150031	-0.0139973	-0.0354496	-0.0159551	-0.00520833	-0.0159551	-0.0159551	-0.0159551	-0.0129251
CRO.S003720	hypothetical protein	-0.0117681	-0.0139973	-0.0159551	-0.0150031	-0.0139973	-0.0354496	-0.0159551	-0.00520833	-0.0159551	-0.0159551	-0.0159551	-0.0129251
CRO.S003730	NADH dehydrogenase 5B	-0.000776541	-0.0234868	-0.0445695	-0.0355165	0.211975	0.0814051	-0.047494	0.144366	-0.0445695	-0.0469091	-0.0439846	0.266937
CRO.S003740	NADH-Ubiquinone/plastoquinone (complex I) protein	0.0685456	0.045777	0.113316	0.126681	0.0511388	0.0377351	0.114414	-0.0216712	0.113316	0.110564	0.116153	0.0554516
CRO.S003750	NADH dehydrogenase subunit	0.145633	0.0648025	0.0555345	0.0581618	0.0531691	0.114731	0.0528292	0.121808	0.0561955	0.0539246	0.0552938	0.248857
CRO.S003760	hypothetical protein
CRO.S003770	hypothetical protein
CRO.S003780	hypothetical protein	-0.0166859	-0.0198467	-0.0226226	-0.0212728	-0.0198467	-0.0502637	-0.0226226	-0.00738485	-0.0226226	-0.0226226	-0.0226226	-0.0183264
CRO.S003790	hypothetical protein	-0.019033	-0.0475893	-0.0221282	-0.0114965	-0.105707	0.0375039	-0.0198006	-0.0393329	-0.0221282	-0.0211108	-0.0222515	-0.0976093
CRO.S003800	hypothetical protein	-0.0204893	-0.0243705	-0.027779	-0.0261216	-0.0243705	0.0640938	-0.027779	-0.00906812	-0.027779	-0.027779	-0.027779	-0.0225036
CRO.S003810	Ubiquitin carboxyl-terminal hydrolase family protein	-0.0117681	-0.0139973	-0.0159551	-0.0150031	-0.0139973	0.123141	-0.0159551	-0.00520833	-0.0159551	-0.0159551	-0.0159551	-0.0129251
CRO.S003820	Ubiquitin carboxyl-terminal hydrolase family protein	-0.0117681	-0.0139973	-0.0159551	-0.0150031	-0.0139973	0.123141	-0.0159551	-0.00520833	-0.0159551	-0.0159551	-0.0159551	-0.0129251
CRO.S003830	GDSL-like Lipase/Acylhydrolase superfamily protein
CRO.S003840	ribosomal protein L5	0.0219241	-0.0185117	-0.0065931	0.0118878	0.00512538	0.159093	-0.00849367	0.12598	-0.0065931	-0.00988028	-0.00715524	0.229619
CRO.S003850	hypothetical protein	-0.0166859	-0.0198467	-0.0226226	-0.0212728	-0.0198467	-0.0502637	-0.0226226	-0.00738485	-0.0226226	-0.0226226	-0.0226226	-0.0183264
CRO.S003860	hypothetical protein
CRO.S003870	sucrose synthase
CRO.S003880	cytochrome P450, family 71, subfamily B, polypeptide	-0.0117681	-0.0139973	-0.0159551	-0.0150031	-0.0139973	0.119409	-0.0159551	-0.00520833	-0.0159551	-0.0159551	-0.0159551	0.39637
CRO.S003890	alpha/beta-Hydrolases superfamily protein
CRO.S003900	RNA helicase family protein	-0.0204893	-0.0243705	-0.027779	-0.0261216	-0.0243705	0.0454784	-0.027779	-0.00906812	-0.027779	-0.027779	-0.027779	0.220036
CRO.S003910	hypothetical protein	-0.0522138	-0.0621044	0.0172754	0.0260979	-0.0621044	0.0861799	0.0229267	-0.0231087	0.0172754	0.0182173	0.0191592	-0.0573471
CRO.S003920	RNA helicase family protein	-0.0360503	-0.0428792	-0.0488765	-0.0459602	-0.0428792	0.0825088	-0.0488765	-0.0159551	-0.0488765	-0.0488765	-0.0488765	-0.0395945
CRO.S003930	hypothetical protein	-0.0237207	-0.028214	-0.0321602	-0.0302413	0.354628	0.139324	-0.0321602	-0.0104983	-0.0321602	-0.0321602	-0.0321602	-0.0260528
CRO.S003940	RNA helicase family protein	-0.0316267	-0.0376176	-0.042879	-0.0403206	-0.0376176	0.112644	-0.042879	-0.0139973	-0.042879	-0.042879	-0.042879	-0.034736
CRO.S003950	hypothetical protein	-0.0265899	-0.0316267	-0.0360502	-0.0338992	-0.0316267	0.159095	-0.0360502	-0.0117681	-0.0360502	-0.0360502	-0.0360502	-0.029204
CRO.S003960	hypothetical protein	-0.0360502	-0.042879	-0.0488763	-0.0459601	0.0925643	0.100892	-0.0488763	-0.0159551	-0.0488763	-0.0488763	-0.0488763	-0.0395944
CRO.S003970	Nucleic acid-binding, OB-fold-like protein	-0.0682689	-0.0812008	0.0386545	0.0503327	0.221119	-0.0795983	0.0443285	-0.0302144	0.0379893	0.0400436	0.0407676	-0.0749807
CRO.S003980	Plant mitochondrial ATPase, F0 complex, subunit 8 protein	-0.0444197	-0.0130781	-0.0101982	0.0157967	0.072226	0.138038	-0.0109497	-0.00412357	-0.0108818	-0.0107024	-0.0121375	0.134456
CRO.S003990	cytochrome c oxidase subunit	-0.0553333	-0.0658149	-0.0750202	-0.070544	0.107009	0.038873	-0.0750202	-0.0244894	-0.0750202	-0.0750202	-0.0750202	0.0348896
CRO.S004000	NSP-interacting kinase	-0.0117681	-0.0139973	-0.0159551	-0.0150031	-0.0139973	0.169785	-0.0159551	-0.00520833	-0.0159551	-0.0159551	-0.0159551	-0.0129251
CRO.S004010	hypothetical protein	-0.0117681	-0.0139973	-0.0159551	-0.0150031	-0.0139973	-0.0354496	-0.0159551	-0.00520833	-0.0159551	-0.0159551	-0.0159551	-0.0129251
CRO.S004020	cytochrome C biogenesis	0.0347303	0.00782165	0.065215	0.00344019	0.00952084	-0.0369057	0.0709538	-0.0271169	0.065215	0.066044	0.0668729	-0.0672937
CRO.S004030	NADH dehydrogenase subunit	-0.0419579	-0.0499058	-0.0568859	-0.0534917	0.0594671	0.140218	-0.0568859	-0.0185697	-0.0568859	-0.0568859	-0.0568859	-0.0460829
CRO.S004040	NADH dehydrogenase subunit	-0.0489657	-0.0582411	-0.066387	-0.062426	0.0395046	0.259852	-0.066387	-0.0216712	-0.066387	-0.066387	-0.066387	0.273682
CRO.S004050	HOPW1-1-interacting
CRO.S004060	hypothetical protein	-0.0166859	-0.0198467	-0.0226226	-0.0212728	-0.0198467	0.0984303	-0.0226226	-0.00738485	-0.0226226	-0.0226226	-0.0226226	-0.0183264
CRO.S004070	hypothetical protein
CRO.S004080	hypothetical protein
CRO.S004090	NB-ARC domain-containing disease resistance protein	0.183615	0.14245	0.108777	0.0316982	-0.0582411	-0.0941794	0.105118	-0.0216712	0.108777	0.105108	0.109694	-0.0537797
CRO.S004100	Putative late blight resistance protein homolog R1B-12	-0.029204	-0.034736	-0.0395944	-0.037232	-0.034736	0.0796798	-0.0395944	-0.0129251	-0.0395944	-0.0395944	-0.0395944	-0.0320752
CRO.S004110	Disease resistance protein (CC-NBS-LRR class) family	-0.0237207	-0.028214	-0.0321602	-0.0302413	-0.028214	-0.0714548	-0.0321602	-0.0104983	-0.0321602	-0.0321602	-0.0321602	-0.0260528
CRO.S004120	hypothetical protein	0.112115	0.0749656	0.0446809	-0.0186134	-0.0779266	0.111887	0.0422945	-0.0289961	0.0446809	0.0421505	0.0453135	0.00878695
CRO.S004130	alpha/beta-Hydrolases superfamily protein	-0.0117681	-0.0139973	-0.0159551	-0.0150031	-0.0139973	0.175382	-0.0159551	-0.00520833	-0.0159551	-0.0159551	-0.0159551	-0.0129251
CRO.S004140	NB-ARC domain-containing disease resistance protein	-0.0292042	-0.0347362	-0.0395946	-0.0372321	-0.0347362	-0.0166574	-0.0395946	-0.0129252	-0.0395946	-0.0395946	-0.0395946	-0.0320753
CRO.S004150	hypothetical protein	-0.0437869	-0.0520813	-0.0593656	-0.0558235	-0.0520813	-0.0202233	-0.0593656	-0.0193792	-0.0593656	-0.0593656	-0.0593656	-0.0480917
CRO.S004160	ATP synthase subunit alpha	-0.0360502	-0.042879	-0.0488763	-0.0459601	0.0843404	-0.055734	-0.0488763	-0.0159551	-0.0488763	-0.0488763	-0.0488763	-0.0395944
CRO.S004170	ATPase, F0 complex, subunit A protein	-0.0215443	-0.0311787	-0.0714392	-0.0864691	0.0671382	-0.523685	-0.0729427	-0.0725536	-0.0718962	-0.0702145	-0.0735824	-0.213485
CRO.S004180	ribosomal protein S2	0.0896926	0.088532	0.0507602	0.0666642	0.0813011	-0.150857	0.0454584	-0.045255	0.0507602	0.0464846	0.0482462	0.0171728
CRO.S004190	RNA polymerase subunit beta	-0.0338992	-0.0403206	-0.0459601	-0.0432178	-0.0403206	-0.029365	-0.0459601	-0.0150031	-0.0459601	-0.0459601	-0.0459601	-0.037232
CRO.S004200	hypothetical protein	-0.0166859	-0.0198467	-0.0226226	-0.0212728	-0.0198467	-0.0502637	-0.0226226	-0.00738485	-0.0226226	-0.0226226	-0.0226226	-0.0183264
CRO.S004210	Zinc-finger domain of monoamine-oxidase A repressor R1 protein	-0.0166859	-0.0198467	-0.0226226	-0.0212728	-0.0198467	-0.0502637	-0.0226226	-0.00738485	-0.0226226	-0.0226226	-0.0226226	-0.0183264
CRO.S004220	hypothetical protein
CRO.S004230	hypothetical protein	-0.0612701	-0.0728763	-0.0830692	-0.0781128	-0.0728763	0.00886677	-0.0830692	0.189818	-0.0830692	-0.0830692	-0.0830692	0.0199615
CRO.S004240	hypothetical protein	-0.0285995	0.0435294	0.0571014	0.0644906	0.0155595	0.14991	0.0601308	0.112702	0.0574669	0.0582026	0.0595962	0.128184
CRO.S004250	cytochrome C biogenesis	-0.0341742	-0.0602604	-0.0246699	-0.0109843	0.119634	0.117253	-0.0233945	0.135082	-0.0246699	-0.0260673	-0.022889	-0.055256
CRO.S004260	hypothetical protein	-0.029204	-0.034736	0.0968244	0.104815	-0.034736	-0.000199919	0.0996813	-0.0129251	0.0953959	0.0982528	0.0982528	-0.0320752
CRO.S004270	ATP synthase subunit	-0.0338993	-0.0403208	0.0752642	0.0843366	-0.0403208	0.0833576	0.0830433	-0.0150031	0.0752642	0.0765607	0.0778572	-0.0372321
CRO.S004280	hypothetical protein	-0.0117681	-0.0139973	-0.0159551	-0.0150031	-0.0139973	-0.0354496	-0.0159551	-0.00520833	-0.0159551	-0.0159551	-0.0159551	-0.0129251
CRO.S004290	hypothetical protein	-0.0265899	-0.0316267	-0.0360502	-0.0338992	0.142753	-0.0800978	-0.0360502	-0.0117681	-0.0360502	-0.0360502	-0.0360502	-0.029204
CRO.S004300	hypothetical protein	-0.0455604	-0.0541907	0.0237296	0.0318799	0.159174	-0.0242738	0.0292162	-0.0201641	0.0237296	0.0246441	0.0255585	-0.0500396
CRO.S004310	hypothetical protein
CRO.S004320	hypothetical protein	-0.0265899	-0.0316267	-0.0360502	-0.0338992	-0.0316267	-0.00843134	-0.0360502	-0.0117681	-0.0360502	-0.0360502	-0.0360502	-0.029204
CRO.S004330	hypothetical protein
CRO.S004340	Nucleic acid-binding, OB-fold-like protein	-0.0117681	-0.0139973	-0.0159551	-0.0150031	-0.0139973	-0.0354496	-0.0159551	-0.00520833	-0.0159551	-0.0159551	-0.0159551	-0.0129251
CRO.S004350	hypothetical protein	-0.0166862	-0.019847	-0.0226229	-0.0212731	0.256593	-0.0502644	-0.0226229	-0.00738495	-0.0226229	-0.0226229	-0.0226229	-0.0183266
CRO.S004360	photosystem II reaction center protein C	0.0846393	0.0558396	0.035259	0.0464358	-0.056242	-0.0969193	0.0312237	-0.0209274	0.035259	0.0322325	0.0312237	-0.0519337
CRO.S004370	Photosystem I, PsaA/PsaB protein	0.17111	0.0912499	0.103217	0.0850778	0.113006	-0.185483	0.101608	0.0381217	0.103695	0.101904	0.103791	-0.00981807
CRO.S004380	chloroplast ribosomal protein S4	-0.0350444	-0.0837585	-0.0969333	-0.119832	0.0727223	-0.204971	-0.0965116	-0.00136648	-0.0969333	-0.097425	-0.0967189	-0.14652
CRO.S004390	ATP synthase subunit beta	-0.0397791	-0.0878351	-0.122695	-0.135102	0.0965786	-0.44338	-0.124646	-0.084214	-0.122514	-0.124598	-0.122596	-0.12632
CRO.S004400	ribulose-bisphosphate carboxylases	-0.00488992	-0.0102357	-0.00615469	-0.0156047	0.104149	-0.406945	-0.00696397	-0.00912548	-0.00667429	-0.00823767	-0.0076721	-0.155784
CRO.S004410	acetyl-CoA carboxylase carboxyl transferase subunit beta	-0.0419579	-0.0499058	0.0380386	0.0463895	0.0677293	-0.0178196	0.04413	-0.0185697	0.0380386	0.0390538	0.040069	-0.0460829
CRO.S004420	photosynthetic electron transfer A	-0.099844	-0.070762	-0.0901149	-0.0820389	-0.0639935	0.00741514	-0.0901149	0.111291	-0.0901149	-0.0910154	-0.0901149	-0.0530167
CRO.S004430	plastid-encoded CLP P	-0.0731076	-0.0961405	-0.0932442	-0.121759	-0.0595679	-0.386395	-0.0913803	0.0229173	-0.0934796	-0.0929994	-0.093161	-0.18567
CRO.S004440	photosystem II reaction center protein B	0.0388782	-0.00825537	-0.021761	0.0121995	0.0858374	-0.236014	-0.0229513	0.0248032	-0.0209966	-0.0204073	-0.0209552	-0.0465796
CRO.S004450	photosynthetic electron transfer B	0.091549	0.0770739	0.0425087	0.0265196	-0.044215	-0.452393	0.0396276	-0.103888	0.0420918	0.0426919	0.0388626	-0.189251
CRO.S004460	RNA polymerase subunit alpha	-0.0583465	-0.0693989	0.000761783	0.00877699	0.111843	-0.133917	0.00243439	-0.025823	-7.45222e-05	0.00159809	0.00159809	-0.0640828
CRO.S004470	AGAMOUS-like	0.237675	0.192643	0.162559	-0.0261216	-0.0243705	0.0465107	0.164617	-0.00906812	0.162559	0.162559	0.162559	-0.0225036
CRO.S004480	Coatomer, alpha subunit	0.0238466	-0.0233452	-0.0288303	-0.0125525	0.0278898	-0.166329	-0.031805	0.0288824	-0.0291487	-0.0302871	-0.0291512	0.0721547
CRO.S004490	AGAMOUS-like	0.201601	0.161192	0.133964	-0.0302413	-0.028214	0.0331358	0.13576	-0.0104983	0.133964	0.133964	0.133964	-0.0260528
CRO.S004500	Metallo-hydrolase/oxidoreductase superfamily protein	0.0426135	0.00185865	0.0668702	0.0837561	0.101888	-0.136623	0.0670166	0.102219	0.0662448	0.066211	0.0676532	0.0520604
CRO.S004510	hypothetical protein	0.0970632	0.0478834	0.0108136	-0.0326943	-0.000162037	-0.0591629	0.00813203	-0.046318	0.0108136	0.00892636	0.0105657	0.0269099
CRO.S004520	Plant stearoyl-acyl-carrier-protein desaturase family protein	-0.0360502	-0.042879	-0.0488763	-0.0459601	0.0857158	-0.0409104	-0.0488763	-0.0159551	-0.0488763	-0.0488763	-0.0488763	-0.0395944
CRO.S004530	Arabidopsis phospholipase-like protein (PEARLI 4) family
CRO.S004540	O-Glycosyl hydrolases family 17 protein
CRO.S004550	hypothetical protein
CRO.S004560	hypothetical protein
CRO.S004570	tRNA synthetase class I (I, L, M and V) family protein	0.0636998	0.0414876	0.099762	0.112419	-0.0582411	0.0405558	0.100421	-0.0216712	0.099762	0.097058	0.102351	0.0577156
CRO.S004580	protein arginine methyltransferase 4A	-0.0888719	-0.105707	-0.120491	-0.113302	0.0589293	-0.0995167	-0.120491	-0.0393329	-0.120491	-0.120491	-0.120491	0.116311
CRO.S004590	Peptidase family C54 protein	0.0123214	-0.0276242	-0.0190726	-0.0555198	0.0622955	-0.0593455	-0.0182106	0.0667847	-0.0190726	-0.0205288	-0.0176967	0.0788012
CRO.S004600	hypothetical protein
CRO.S004610	elicitor-activated gene 3-1	0.218624	0.148203	0.20998	0.174027	0.0252412	0.00630644	0.208474	0.118515	0.209294	0.20726	0.20859	0.104564
CRO.S004620	Heavy metal transport/detoxification superfamily protein
CRO.S004630	hypothetical protein
CRO.S004640	hypothetical protein
CRO.S004650	cinnamyl alcohol dehydrogenase	0.0738244	0.0272792	-0.00566591	-0.041966	0.186088	-0.0928699	-0.00511173	0.14075	-0.00481155	-0.00398028	-0.00433819	-0.10966
CRO.S004660	cinnamyl alcohol dehydrogenase	-0.0430829	-0.0777223	-0.105361	-0.151699	0.042604	-0.0826016	-0.104756	0.133913	-0.105361	-0.105361	-0.105361	-0.130688
CRO.S004670	Nucleic acid-binding, OB-fold-like protein	-0.0117681	-0.0139973	-0.0159551	-0.0150031	-0.0139973	-0.0354496	-0.0159551	-0.00520833	-0.0159551	-0.0159551	-0.0159551	-0.0129251
CRO.S004680	Coatomer, alpha subunit	0.0188668	-0.0239486	0.00558955	0.0219206	0.00347593	-0.131751	0.00358953	0.123851	0.00493691	0.00457375	0.00571061	0.0485999
CRO.S004690	Coatomer, alpha subunit	-0.00500669	-0.0437444	-0.0283425	-0.0130009	-0.0598521	-0.100054	-0.0305268	0.122359	-0.028832	-0.0297583	-0.0279846	0.118472
CRO.S004700	AGAMOUS-like	-0.0117681	-0.0139973	-0.0159551	-0.0150031	-0.0139973	-0.0354496	-0.0159551	-0.00520833	-0.0159551	-0.0159551	-0.0159551	-0.0129251
CRO.S004710	photosystem II reaction center protein B	-0.0117681	-0.0139973	-0.0159551	-0.0150031	-0.0139973	-0.0354496	-0.0159551	-0.00520833	-0.0159551	-0.0159551	-0.0159551	-0.0129251
CRO.S004720	Stabilizer of iron transporter SufD / Polynucleotidyl transferase	-0.0237207	-0.028214	-0.0321602	-0.0302413	0.169295	0.00721953	-0.0321602	-0.0104983	-0.0321602	-0.0321602	-0.0321602	-0.0260528
CRO.S004730	GRAS family transcription factor family protein	-0.0117681	-0.0139973	-0.0159551	-0.0150031	-0.0139973	-0.0354496	-0.0159551	-0.00520833	-0.0159551	-0.0159551	-0.0159551	-0.0129251
CRO.S004740	GRAS family transcription factor family protein	-0.0237207	-0.028214	-0.0321602	-0.0302413	-0.028214	0.0353377	-0.0321602	-0.0104983	-0.0321602	-0.0321602	-0.0321602	-0.0260528
CRO.S004750	GRAS family transcription factor family protein
CRO.S004760	RNA polymerase subunit beta	-0.104555	-0.119982	-0.118502	-0.139068	0.0313914	-0.352566	-0.117338	-0.0689614	-0.119011	-0.11875	-0.118192	-0.0502026
CRO.S004770	photosystem II reaction center protein C	0.0797343	0.0511012	0.0305516	0.0416848	-0.0582412	-0.103547	0.026615	-0.0216712	0.0305516	0.0275992	0.026615	-0.0537798
CRO.S004780	Photosystem I, PsaA/PsaB protein	0.139509	0.0605443	0.0834093	0.067931	0.0882132	-0.234058	0.0821169	0.0228173	0.0836555	0.0822636	0.0840626	-0.0397828
CRO.S004790	chloroplast ribosomal protein S4	-0.0350444	-0.0837585	-0.0969333	-0.119832	0.0727223	-0.204971	-0.0965116	-0.00136648	-0.0969333	-0.097425	-0.0967189	-0.14652
CRO.S004800	ATP synthase subunit beta	-0.101236	-0.0606387	-0.0929188	-0.0906713	0.0322894	-0.559162	-0.0941068	-0.0997491	-0.0938281	-0.0916713	-0.0951075	-0.178296
CRO.S004810	ribulose-bisphosphate carboxylases	-0.017547	-0.0264392	-0.0250428	-0.0331301	0.0922424	-0.406787	-0.0258534	-0.0156249	-0.0255296	-0.0270888	-0.0264642	-0.166413
CRO.S004820	acetyl-CoA carboxylase carboxyl transferase subunit beta	0.0330041	-0.00795341	-0.0365007	-0.0871751	0.0569371	-0.151632	-0.0362655	-0.0447224	-0.0365007	-0.0360906	-0.037321	-0.110984
CRO.S004830	photosynthetic electron transfer A	0.050846	0.0592375	0.0181992	0.0129269	0.0807	-0.421858	0.0156438	-0.0375863	0.0178975	0.0188941	0.0159546	-0.0865032
CRO.S004840	AGAMOUS-like
CRO.S004850	AGAMOUS-like
CRO.S004860	hypothetical protein
CRO.S004870	hypothetical protein
CRO.S004880	hypothetical protein
CRO.S004890	hypothetical protein	-0.0400656	-0.0476551	0.0493481	0.0580026	-0.0476551	-0.00790206	0.0560006	-0.0177322	0.0493481	0.0504568	0.0515656	-0.0440046
CRO.S004900	ATPase subunit 6-1	-0.0419579	-0.0499058	-0.0568859	-0.0534917	0.173322	-0.0143154	-0.0568859	-0.0185697	-0.0568859	-0.0568859	-0.0568859	-0.0460829
CRO.S004910	hypothetical protein
CRO.S004920	hypothetical protein	-0.0265899	-0.0316267	-0.0360502	-0.0338992	0.142753	-0.0800978	-0.0360502	-0.0117681	-0.0360502	-0.0360502	-0.0360502	-0.029204
CRO.S004930	hypothetical protein	-0.0117681	-0.0139973	-0.0159551	-0.0150031	-0.0139973	-0.0354496	-0.0159551	-0.00520833	-0.0159551	-0.0159551	-0.0159551	-0.0129251
CRO.S004940	ATP synthase subunit	0.0347702	0.042883	0.0338704	0.0325891	0.0124875	0.176375	0.0320685	0.0350082	0.0331706	0.0337149	0.0310943	0.16733
CRO.S004950	ATPase subunit 6-1	-0.0419579	-0.0499058	-0.0568859	-0.0534917	0.173322	-0.0143154	-0.0568859	-0.0185697	-0.0568859	-0.0568859	-0.0568859	-0.0460829
CRO.S004960	Photosystem I, PsaA/PsaB protein
CRO.S004970	Photosystem I, PsaA/PsaB protein	-0.0117681	-0.0139973	-0.0159551	-0.0150031	-0.0139973	-0.0354496	-0.0159551	-0.00520833	-0.0159551	-0.0159551	-0.0159551	-0.0129251
CRO.S004980	ATP synthase subunit beta	-0.114526	-0.0378942	-0.0466308	-0.0249789	-0.0532149	-0.411083	-0.047266	-0.0759422	-0.0475718	-0.0463131	-0.0481431	-0.18846
CRO.S004990	ribulose-bisphosphate carboxylases
CRO.S005000	hypothetical protein	-0.0166859	-0.0198467	-0.0226226	-0.0212728	0.258022	-0.0502637	-0.0226226	-0.00738485	-0.0226226	-0.0226226	-0.0226226	-0.0183264
CRO.S005010	Glucose-methanol-choline (GMC) oxidoreductase family protein	-0.0316267	-0.0376176	-0.042879	-0.0403206	-0.0376176	-0.0164753	-0.042879	-0.0139973	-0.042879	-0.042879	-0.042879	-0.034736
CRO.S005020	hypothetical protein	-0.0117681	-0.0139973	-0.0159551	-0.0150031	0.375928	-0.0354496	-0.0159551	-0.00520833	-0.0159551	-0.0159551	-0.0159551	-0.0129251
CRO.S005030	Coatomer, alpha subunit	0.0115396	-0.0265886	-0.056067	-0.0436381	-0.000208726	-0.0976946	-0.0590058	0.105704	-0.056067	-0.0575939	-0.0564864	0.127444
CRO.S005040	plastid-encoded CLP P	-0.0110295	0.0277978	-0.0112758	-0.0340336	0.14774	-0.313413	-0.0127634	-0.0500225	-0.0119517	-0.0107791	-0.0129208	-0.124137
CRO.S005050	photosystem II reaction center protein B	0.00314383	-0.0397617	-0.0535775	-0.02113	0.115889	-0.248088	-0.0545016	0.0196014	-0.0528031	-0.052462	-0.0523145	-0.0558852
CRO.S005060	photosynthetic electron transfer B	0.0792384	0.0643514	0.0277822	0.013189	0.0055618	-0.468342	0.0248788	-0.104514	0.0273609	0.0278875	0.0240912	-0.194871
CRO.S005070	RNA polymerase subunit alpha	-0.050106	-0.0895841	-0.0913386	-0.117843	0.0698888	-0.3409	-0.0916379	-0.062225	-0.0916678	-0.0921268	-0.0907301	-0.119869
CRO.S005080	ribosomal protein L16	0.194631	0.119165	0.140215	0.129673	-0.103435	-0.111803	0.140129	0.111253	0.141329	0.140021	0.142018	0.0436795
CRO.S005090	Chloroplast Ycf2;ATPase, AAA type, core	-0.0851451	-0.101274	-0.115439	-0.108551	0.0293745	0.0133194	-0.115439	0.157912	-0.115439	-0.115439	-0.115439	-0.0144362
CRO.S005100	DNA-directed RNA polymerase family protein	-0.0400656	-0.0476551	-0.0543204	-0.0510793	0.078058	-0.000957463	-0.0543204	-0.0177322	-0.0543204	-0.0543204	-0.0543204	-0.0440046
CRO.S005110	Chloroplast Ycf2;ATPase, AAA type, core	0.0768281	0.0400714	0.00812681	0.0236968	0.0360446	0.0438345	0.00554687	-0.0365721	0.00935228	0.00741088	0.011829	0.15102
CRO.S005120	Chloroplast Ycf2;ATPase, AAA type, core	0.0562208	0.139813	0.151369	0.175279	0.0705441	-0.111366	0.153159	-0.0415054	0.152089	0.152176	0.151835	-0.103001
CRO.S005130	AGAMOUS-like	-0.0117681	-0.0139973	-0.0159551	-0.0150031	-0.0139973	-0.0354496	-0.0159551	-0.00520833	-0.0159551	-0.0159551	-0.0159551	-0.0129251
CRO.S005140	NADH dehydrogenase 2B	0.0410442	0.019496	-0.00090698	0.00745647	0.0168313	-0.00349548	-0.00470766	0.217956	-0.00090698	-0.00394752	-0.000146844	0.0483353
CRO.S005150	hypothetical protein	-0.0381004	-0.0453177	-0.051656	-0.0485739	-0.0453177	-0.00446316	-0.051656	-0.0168625	-0.051656	-0.051656	-0.051656	0.23723
CRO.S005160	NADH dehydrogenase 1A	0.0133532	-0.0268612	0.0509403	0.0685495	0.141101	0.233441	0.052853	0.0873145	0.0503784	0.0509673	0.0519345	0.151781
CRO.S005170	hypothetical protein	0.137948	0.0995417	0.138209	0.158384	0.0849233	0.115637	0.140154	0.164961	0.139931	0.138751	0.144745	0.205068
CRO.S005180	hypothetical protein
CRO.S005190	hypothetical protein	-0.0237207	-0.028214	-0.0321602	-0.0302413	-0.028214	0.117325	-0.0321602	-0.0104983	-0.0321602	-0.0321602	-0.0321602	-0.0260528
CRO.S005200	CLP protease regulatory subunit X	-0.0860342	-0.136583	-0.0628865	-0.0601674	0.009697	-0.32111	-0.059366	-0.00529857	-0.0634823	-0.0623048	-0.0615082	-0.0311864
CRO.S005210	ATP-dependent Clp protease	-0.0204893	-0.0243705	0.166696	0.176377	-0.0243705	0.147123	0.170768	-0.00906812	0.164659	0.168732	0.168732	-0.0225036
CRO.S005220	conserved hypothetical protein	-0.0117681	-0.0139973	-0.0159551	-0.0150031	0.375928	-0.0354496	-0.0159551	-0.00520833	-0.0159551	-0.0159551	-0.0159551	-0.0129251
CRO.S005230	Glycosyl hydrolase family protein	-0.0166859	-0.0198467	-0.0226226	-0.0212728	-0.0198467	-0.0502637	-0.0226226	-0.00738485	-0.0226226	-0.0226226	-0.0226226	-0.0183264
CRO.S005240	MLP-like protein	0.265875	0.352845	0.417188	0.382906	-0.105707	0.518969	0.416142	0.143347	0.415782	0.414928	0.413497	0.349401
CRO.S005250	hypothetical protein	0.245871	0.197285	0.176963	0.182851	-0.0243705	0.0279906	0.174905	-0.00906812	0.176963	0.179021	0.172847	-0.0225036
CRO.S005260	ribulose-bisphosphate carboxylases
CRO.S005270	ATP synthase subunit beta	-0.0723021	-0.085998	-0.0980261	-0.0921773	-0.085998	-0.172065	-0.0980261	-0.0319994	-0.0980261	-0.0980261	-0.0980261	-0.0794103
CRO.S005280	hypothetical protein
CRO.S005290	hypothetical protein
CRO.S005300	hypothetical protein	-0.0117681	-0.0139973	-0.0159551	-0.0150031	-0.0139973	-0.0354496	-0.0159551	-0.00520833	-0.0159551	-0.0159551	-0.0159551	-0.0129251
CRO.S005310	Zinc-binding dehydrogenase family protein	-0.0237207	-0.028214	-0.0321602	-0.0302413	0.169295	0.0322102	-0.0321602	-0.0104983	-0.0321602	-0.0321602	-0.0321602	-0.0260528
CRO.S005320	F-box and associated interaction domains-containing protein	-0.0419579	-0.0499058	-0.0568859	-0.0534917	-0.0499058	-0.0747537	-0.0568859	-0.0185697	-0.0568859	-0.0568859	-0.0568859	-0.0460829
CRO.S005330	hypothetical protein	0.226652	0.182785	0.145195	0.163882	-0.0499058	-0.0285733	0.141341	-0.0185697	0.147422	0.144562	0.151756	-0.0460829
CRO.S005340	hypothetical protein
CRO.S005350	hypothetical protein	-0.0204893	-0.0243705	-0.027779	-0.0261216	0.201927	-0.0617206	-0.027779	-0.00906812	-0.027779	-0.027779	-0.027779	-0.0225036
CRO.S005360	hypothetical protein	0.0229498	-0.00330338	-0.0191733	-0.0127405	-0.07458	0.0132912	-0.019835	-0.0277508	-0.0191733	-0.0185116	-0.0204967	0.0146631
CRO.S005370	hypothetical protein
CRO.S005380	Ferritin-like domain containing protein
CRO.S005390	FAD-binding Berberine family protein	-0.0381009	-0.0453182	0.0562305	0.0649463	0.0776547	-0.00214084	0.0631537	-0.0168627	0.0562305	0.0573843	0.0585382	0.0941009
CRO.S005400	beta-xylosidase	-0.0166859	-0.0198467	-0.0226226	-0.0212728	-0.0198467	-0.0502637	-0.0226226	-0.00738485	-0.0226226	-0.0226226	-0.0226226	-0.0183264
CRO.S005410	conserved hypothetical protein	-0.0338992	-0.0403206	-0.0459601	-0.0432178	-0.0403206	0.0898701	-0.0459601	-0.0150031	-0.0459601	-0.0459601	-0.0459601	0.263678
CRO.S005420	hypothetical protein	-0.0204893	-0.0243705	-0.027779	-0.0261216	0.204272	-0.0617206	-0.027779	-0.00906812	-0.027779	-0.027779	-0.027779	-0.0225036
CRO.S005430	hypothetical protein	-0.0166859	-0.0198467	-0.0226226	-0.0212728	-0.0198467	0.0640804	-0.0226226	-0.00738485	-0.0226226	-0.0226226	-0.0226226	-0.0183264
CRO.S005440	NHL domain-containing protein	-0.0338992	-0.0403206	-0.0459601	-0.0432178	0.233239	0.00696182	-0.0459601	-0.0150031	-0.0459601	-0.0459601	-0.0459601	0.114011
CRO.S005450	hypothetical protein	-0.0166859	-0.0198467	-0.0226226	-0.0212728	-0.0198467	-0.0502637	-0.0226226	-0.00738485	-0.0226226	-0.0226226	-0.0226226	-0.0183264
CRO.S005460	Photosystem I, PsaA/PsaB protein	-0.0237207	-0.028214	-0.0321602	-0.0302413	-0.028214	0.0163876	-0.0321602	-0.0104983	-0.0321602	-0.0321602	-0.0321602	-0.0260528
CRO.S005470	hypothetical protein
CRO.S005480	hypothetical protein
CRO.S005490	hypothetical protein
CRO_01G000010	ATP-dependent Clp protease	-0.0117681	-0.0139973	-0.0159551	-0.0150031	-0.0139973	-0.0354496	-0.0159551	-0.00520833	-0.0159551	-0.0159551	-0.0159551	-0.0129251
CRO_01G000020	Tetratricopeptide repeat (TPR)-like superfamily protein	-0.135101	-0.104983	-0.061213	-0.0493536	-0.00633784	-0.263804	-0.0590601	0.00523911	-0.0626544	-0.0585843	-0.0623241	-0.0165325
CRO_01G000030	Mitochondrial substrate carrier family protein	-0.0335496	-0.0582301	-0.0808294	-0.0708137	0.0101083	0.0542962	-0.0832046	0.0965634	-0.0808294	-0.0827296	-0.0803544	0.0321298
CRO_01G000040	coenzyme Q biosynthesis Coq4 family protein / ubiquinone biosynthesis Coq4 family protein	0.000120221	-0.0222938	0.0223438	0.0346919	-0.0875704	-0.0280371	0.0236359	0.173784	0.0223438	0.0207174	0.0243255	0.159355
CRO_01G000050	vacuolar protein sorting-associated protein 20.2	0.0119544	-0.0280252	-0.0199644	-0.00543572	0.0666303	0.0323134	-0.0202021	-0.0505505	-0.0199644	-0.020683	-0.0198563	0.146838
CRO_01G000060	Pentatricopeptide repeat (PPR) superfamily protein	-0.00166005	0.0557225	0.0947458	0.106945	-0.0937498	0.0735274	0.0930797	0.143306	0.0940574	0.0914769	0.0960427	0.153546
CRO_01G000070	Mitochondrial substrate carrier family protein	0.124976	0.088032	0.0562102	0.0719409	0.00937578	-0.119364	0.0534773	-0.0277508	0.0577528	0.0557208	0.0607676	0.0220517
CRO_01G000080	Polyketide cyclase/dehydrase and lipid transport superfamily protein	0.0745356	0.0224456	0.0909941	0.112747	0.00969724	-0.128699	0.0907372	0.0995768	0.0904253	0.089521	0.0901972	0.00440167
CRO_01G000090	Inorganic H pyrophosphatase family protein	0.143424	0.0834283	0.0778247	0.0516719	0.114878	-0.0410431	0.0763722	-0.0521343	0.0785869	0.0755194	0.0785176	0.095303
CRO_01G000100	hypothetical protein	-0.0117681	-0.0139973	-0.0159551	-0.0150031	-0.0139973	-0.0354496	-0.0159551	-0.00520833	-0.0159551	-0.0159551	-0.0159551	-0.0129251
CRO_01G000110	Mitochondrial transcription termination factor family protein	0.0395898	0.0118457	-0.00881575	0.00215027	-0.076263	-0.0229928	-0.0119879	-0.028377	-0.00881575	-0.0111949	-0.0119879	0.0921265
CRO_01G000120	Leucine-rich repeat protein kinase family protein	-0.0166859	-0.0198467	-0.0226226	-0.0212728	-0.0198467	-0.0502637	-0.0226226	-0.00738485	-0.0226226	-0.0226226	-0.0226226	-0.0183264
CRO_01G000130	Tetratricopeptide repeat (TPR)-like superfamily protein	0.0931994	0.0429387	0.0578039	0.0774855	-0.0150873	-0.110836	0.0569313	-0.0479079	0.0584715	0.0591253	0.06066	-0.0703964
CRO_01G000140	SAUR-like auxin-responsive protein family	-0.0237207	-0.028214	-0.0321602	-0.0302413	0.169295	0.140074	-0.0321602	-0.0104983	-0.0321602	-0.0321602	-0.0321602	-0.0260528
CRO_01G000150	P-loop containing nucleoside triphosphate hydrolases superfamily protein	-0.0419579	-0.0499058	0.0359972	0.0442415	-0.0499058	0.0468869	0.0419576	-0.0185697	0.0359972	0.0369906	0.037984	-0.0460829
CRO_01G000160	P-loop containing nucleoside triphosphate hydrolases superfamily protein	-0.0455604	-0.0541907	-0.0617702	-0.0580846	0.0474921	0.075698	-0.0617702	0.273656	-0.0617702	-0.0617702	-0.0617702	-0.0500396
CRO_01G000170	pumilio	0.0650917	0.0297514	0.000565961	-0.0480923	0.186711	0.0915633	-0.00144123	-0.0354496	0.000565961	-0.00153994	0.00109244	0.264997
CRO_01G000180	Protein of unknown function (DUF1666)	-0.0204893	-0.0243705	-0.027779	-0.0261216	-0.0243705	0.0608117	-0.027779	-0.00906812	-0.027779	-0.027779	-0.027779	-0.0225036
CRO_01G000190	lipid-binding serum glycoprotein family protein	0.0382399	0.016097	-0.00483153	0.00378409	0.00891477	0.106448	-0.00864044	-0.025823	-0.00483153	-0.00787866	-0.00406974	0.12891
CRO_01G000200	vacuolar ATP synthase subunit A	0.10756	0.0738442	0.0805009	0.0647085	-0.063229	0.0429254	0.0806428	0.0934593	0.0813067	0.0803773	0.0830236	0.142125
CRO_01G000210	Ergosterol biosynthesis ERG4/ERG24 family	-0.0547263	-0.118575	-0.0615813	-0.0504006	-0.0372027	-0.203102	-0.0609278	0.0221817	-0.0622486	-0.0627089	-0.0612868	-0.0535814
CRO_01G000220	mediator subunit	0.320799	0.244598	0.299526	0.266134	-0.0344826	-0.0266888	0.298937	-0.0376835	0.300114	0.29857	0.301323	-0.0176049
CRO_01G000230	RING/FYVE/PHD zinc finger superfamily protein	-0.0095206	-0.0354668	-0.059471	-0.0490812	-0.0435971	-0.0399601	-0.0626003	-0.0393329	-0.059471	-0.0619744	-0.0588452	0.0440862
CRO_01G000240	conserved hypothetical protein	-0.11595	-0.153499	-0.13802	-0.162671	0.0192826	-0.126688	-0.136323	-0.0351563	-0.138344	-0.139022	-0.136636	-0.0148589
CRO_01G000250	conserved hypothetical protein	-0.0442792	-0.038564	0.019263	0.0308488	-0.0847698	0.0296542	0.019633	0.0221526	0.0186356	0.0157331	0.0187252	0.147637
CRO_01G000260	conserved hypothetical protein	-0.0265899	-0.0316267	-0.0360502	-0.0338992	-0.0316267	0.17732	-0.0360502	-0.0117681	-0.0360502	-0.0360502	-0.0360502	0.161545
CRO_01G000270	Ubiquitin-specific protease family C19-related protein	-0.0316267	-0.0376176	-0.042879	-0.0403206	-0.0376176	-0.0392676	-0.042879	-0.0139973	-0.042879	-0.042879	-0.042879	0.125686
CRO_01G000280	Galactose oxidase/kelch repeat superfamily protein	0.146282	0.100719	0.0731169	0.0859781	0.0794979	-0.0304396	0.0690054	-0.028377	0.0731169	0.0714076	0.0682201	-0.070421
CRO_01G000290	Pyridoxamine 5'-phosphate oxidase family protein	0.0200093	-0.0230339	0.0388473	0.0612844	0.0996525	-0.137865	0.0399062	-0.0542471	0.0390387	0.0384122	0.0410517	-0.0794404
CRO_01G000300	Core-2/I-branching beta-1,6-N-acetylglucosaminyltransferase family protein	0.066916	0.0364685	0.0198559	0.0261243	0.12188	-0.0185811	0.0189234	-0.0238055	0.0198559	0.0207884	0.017991	-0.0590762
CRO_01G000310	B-box	-0.0736241	-0.0875704	-0.0998185	-0.0938627	0.0589951	-0.123579	-0.0998185	-0.0325845	-0.0998185	-0.0998185	-0.0998185	0.00335181
CRO_01G000320	alpha-mannosidase	0.0186651	-0.0211903	0.0549629	0.0230461	0.0770883	0.0519829	0.0575942	0.133269	0.0544009	0.0540281	0.0572484	0.0662722
CRO_01G000330	Cation efflux family protein	0.0587566	0.0311147	0.010914	0.021748	0.0195983	-0.0445321	0.00742428	-0.0244894	0.010914	0.0082967	0.00742428	0.127677
CRO_01G000340	exocyst subunit exo70 family protein G1	-0.0204893	-0.0243705	-0.027779	-0.0261216	-0.0243705	0.0542475	-0.027779	-0.00906812	-0.027779	-0.027779	-0.027779	-0.0225036
CRO_01G000350	autoinhibited Ca(2+)-ATPase	-0.0237207	-0.028214	-0.0321602	-0.0302413	-0.028214	0.0287222	-0.0321602	-0.0104983	-0.0321602	-0.0321602	-0.0321602	-0.0260528
CRO_01G000360	O-fucosyltransferase family protein	-0.0381004	-0.0453177	-0.051656	-0.0485739	-0.0453177	0.0611134	-0.051656	-0.0168625	-0.051656	-0.051656	-0.051656	0.095473
CRO_01G000370	S-adenosyl-L-methionine-dependent methyltransferases superfamily protein	0.00658388	-0.0416344	0.00181841	-0.0170793	0.00337183	-0.0363124	0.00346565	0.111126	0.00191268	0.00208137	0.00511785	0.123124
CRO_01G000380	Ribosomal protein S8e family protein	-0.058757	-0.117115	-0.104244	-0.137281	0.022157	0.0306998	-0.102988	0.0420563	-0.104564	-0.104754	-0.10334	0.0399321
CRO_01G000390	conserved hypothetical protein	0.168928	0.11601	0.0773237	0.0348064	0.0388206	-0.0560734	0.0756476	0.158391	0.078461	0.0768648	0.0772805	0.0372854
CRO_01G000400	ATP synthase epsilon chain, mitochondrial	-0.0721799	-0.0997316	-0.0405433	-0.0252326	0.0320805	0.0711838	-0.0387178	0.107291	-0.0409724	-0.0410923	-0.0388324	0.148533
CRO_01G000410	exocyst complex component 84B	0.0287086	-0.0226801	0.044714	0.013456	0.0389743	-0.112477	0.0466793	0.0183846	0.0441753	0.0432874	0.0449335	0.0427809
CRO_01G000420	Tetratricopeptide repeat (TPR)-like superfamily protein	-0.0176466	-0.0445346	-0.0195135	-0.0599801	0.0327656	0.106319	-0.0160133	0.125611	-0.0195135	-0.0190198	-0.0185261	0.0580293
CRO_01G000430	MAP kinase kinase	0.0350452	-0.0505047	0.021185	-0.0194669	0.0369111	-0.128898	0.0240323	-0.0596985	0.0208623	0.0206746	0.0234761	-0.13001
CRO_01G000440	hypothetical protein	-0.0166859	-0.0198467	-0.0226226	-0.0212728	-0.0198467	-0.0502637	-0.0226226	-0.00738485	-0.0226226	-0.0226226	-0.0226226	-0.0183264
CRO_01G000450	zinc ion binding	0.019553	-0.0064175	0.0531166	-0.00103385	0.0997597	-0.155915	0.0554538	-0.028996	0.0522871	0.0539462	0.0539462	-0.0719571
CRO_01G000460	Glucose-methanol-choline (GMC) oxidoreductase family protein	-0.0237207	-0.028214	-0.0321602	-0.0302413	0.167206	-0.0714548	-0.0321602	-0.0104983	-0.0321602	-0.0321602	-0.0321602	-0.0260528
CRO_01G000470	D-3-phosphoglycerate dehydrogenase	-0.0509482	-0.114181	-0.0694084	-0.0432635	-0.00313845	-0.247088	-0.0676388	-0.0209313	-0.069503	-0.0684486	-0.0679941	-0.00400903
CRO_01G000480	Small nuclear ribonucleoprotein family protein	-0.00352393	0.0093844	0.0284994	0.0143774	-0.00869554	-0.064626	0.0292416	0.0825769	0.0282034	0.0263665	0.0277383	0.0105893
CRO_01G000490	PEP1 receptor	0.0601328	-0.0129691	0.0553163	0.0235284	-0.05638	-0.0161682	0.0588291	0.00198123	0.0555027	0.0560245	0.059104	-0.0584113
CRO_01G000500	PEP1 receptor	0.053175	0.0228793	0.0752222	0.0854836	0.10366	-0.00321756	0.0788072	-0.0264745	0.0752222	0.0768381	0.0749624	-0.0656995
CRO_01G000510	cation exchanger	0.0531247	0.0233633	0.00657866	0.0130691	0.00738773	0.0668058	0.00571751	-0.025823	0.00657866	0.0074398	0.00485637	0.122189
CRO_01G000520	Leucine-rich receptor-like protein kinase family protein	0.14121	0.092565	0.120254	0.0752319	-0.0202612	0.0450427	0.121473	-0.036572	0.120254	0.119145	0.121093	-0.0201501
CRO_01G000530	Calcineurin-like metallo-phosphoesterase superfamily protein	-0.0110842	-0.0368508	-0.00267142	0.0100485	0.137515	0.0582133	-0.0045243	0.160828	-0.00327877	-0.00451814	-0.00145055	0.0373204
CRO_01G000540	phytoene desaturase	0.0487593	0.0148889	-0.0145544	-0.00018748	0.0319767	-0.138193	-0.0166937	-0.0376834	-0.0135164	-0.0151241	-0.0114277	0.0627977
CRO_01G000550	Ribosomal RNA processing Brix domain protein	0.104424	0.0569471	0.0239117	-0.00624237	0.048509	-0.0405117	0.0245067	0.136354	0.0250771	0.0261192	0.0259064	0.0368334
CRO_01G000560	autoinhibited H(+)-ATPase isoform	0.71005	0.591753	0.728972	0.659435	-0.0453177	-0.0548787	0.728567	-0.0168625	0.730054	0.727556	0.73229	-0.0418462
CRO_01G000570	alpha/beta-Hydrolases superfamily protein	-0.0237207	-0.028214	-0.0321602	-0.0302413	-0.028214	-0.0714548	-0.0321602	-0.0104983	-0.0321602	-0.0321602	-0.0321602	-0.0260528
CRO_01G000580	ABC-2 type transporter family protein	-0.0166859	-0.0198467	-0.0226226	-0.0212728	-0.0198467	-0.0502637	-0.0226226	-0.00738485	-0.0226226	-0.0226226	-0.0226226	-0.0183264
CRO_01G000590	STRUBBELIG-receptor family	0.175122	0.120546	0.192021	0.149341	0.0319196	0.0655112	0.193495	0.163295	0.191508	0.191198	0.193071	0.0480924
CRO_01G000600	regulatory particle triple-A 1A	0.0101419	0.0148312	0.0848966	0.0910973	-0.0670353	0.0314633	0.0870431	0.0495176	0.0845726	0.0836763	0.0855608	0.0764994
CRO_01G000610	Mitochondrial K+-H+ exchange-related domain containing protein	0.0251465	-0.0107895	0.0211676	-0.0163105	0.0794405	-0.0757756	0.0208132	0.125198	0.0205197	0.0200607	0.0222542	-0.0569576
CRO_01G000620	O-fucosyltransferase family protein	-0.0668995	-0.079572	-0.0907014	-0.0852896	-0.00326046	0.0476587	-0.0907014	-0.0296083	-0.0907014	-0.0907014	-0.0907014	0.196364
CRO_01G000630	hypothetical protein	-0.0265899	-0.0316267	-0.0360502	-0.0338992	0.135599	-0.0800978	-0.0360502	-0.0117681	-0.0360502	-0.0360502	-0.0360502	-0.029204
CRO_01G000640	conserved hypothetical protein	0.0759856	0.0479163	0.0277281	0.0386523	0.130046	-0.10499	0.0239062	-0.0216712	0.0277281	0.0248617	0.0239062	0.0454202
CRO_01G000650	RING/U-box superfamily protein	0.179961	0.133208	0.185406	0.202287	0.0305235	-0.106434	0.185958	-0.0231087	0.185406	0.184346	0.181693	-0.057347
CRO_01G000660	hypothetical protein	0.028753	-0.00792211	0.0110051	-0.0319817	-0.00908053	-0.0143999	0.0127134	-0.0436545	0.0110051	0.00989238	0.0124664	0.0816061
CRO_01G000670	RING/U-box superfamily protein	0.0161762	-0.0264767	-0.0043851	-0.0469823	0.0445231	-0.0528226	-0.002435	-0.0542471	-0.0043851	-0.00566682	-0.00267876	0.047017
CRO_01G000680	pumilio	-0.0278793	-0.0825618	-0.027987	-0.0547342	0.0664095	-0.148602	-0.026082	0	-0.0284938	-0.0292341	-0.0269591	-0.0935731
CRO_01G000690	pectin methylesterase	-0.0788193	-0.0937498	-0.106862	-0.100486	0.105777	0.0566159	-0.106862	-0.0348838	-0.106862	-0.106862	-0.106862	-0.00566131
CRO_01G000700	pectin methylesterase	0.123216	0.0668435	0.125527	0.0968404	0.0595176	0.0572477	0.126664	-0.0468485	0.124986	0.125039	0.123121	0.165322
CRO_01G000710	alanine aminotransferase	-0.0234644	-0.0287186	0.03948	0.0354335	-0.048873	0.067531	0.0419316	-0.0713219	0.0391323	0.0381352	0.0422015	0.126972
CRO_01G000720	disease resistance family protein / LRR family protein
CRO_01G000730	disease resistance family protein / LRR family protein	-0.0117681	-0.0139973	-0.0159551	-0.0150031	-0.0139973	-0.0354496	-0.0159551	-0.00520833	-0.0159551	-0.0159551	-0.0159551	-0.0129251
CRO_01G000740	20S proteasome alpha subunit E2	-0.0699877	-0.12345	-0.103339	-0.112755	-0.0720049	0.0191333	-0.103246	0.0475068	-0.103719	-0.104896	-0.102874	0.0913925
CRO_01G000750	Remorin family protein	-0.0117681	-0.0139973	-0.0159551	-0.0150031	-0.0139973	-0.0354496	-0.0159551	-0.00520833	-0.0159551	-0.0159551	-0.0159551	-0.0129251
CRO_01G000760	hypothetical protein	-0.0117681	-0.0139973	-0.0159551	-0.0150031	-0.0139973	-0.0354496	-0.0159551	-0.00520833	-0.0159551	-0.0159551	-0.0159551	-0.0129251
CRO_01G000770	conserved hypothetical protein	-0.029204	-0.034736	-0.0395944	-0.037232	-0.034736	-0.0879725	-0.0395944	-0.0129251	-0.0395944	-0.0395944	-0.0395944	-0.0320752
CRO_01G000780	phosphatidylinositol-4-phosphate 5-kinase family protein	-0.0223324	-0.0479293	-0.0157585	-0.00252845	0.0749668	-0.0663878	-0.0149518	-0.0409647	-0.0157585	-0.017378	-0.0140126	-0.0172138
CRO_01G000790	Eukaryotic translation initiation factor 2B (eIF-2B) family protein	0.0128987	-0.0334544	-0.0187329	-0.0451772	0.0626736	0.0682626	-0.0179053	0.0849296	-0.0187329	-0.0205049	-0.0186974	0.149048
CRO_01G000800	senescence-associated gene	-0.0237207	-0.028214	-0.0321602	-0.0302413	0.165222	0.0154328	-0.0321602	-0.0104983	-0.0321602	-0.0321602	-0.0321602	-0.0260528
CRO_01G000810	Protein of unknown function (DUF581)	-0.000905081	-0.0289124	0.006197	0.016587	-0.0323746	-0.155356	0.00900702	-0.0348838	0.006197	0.00736756	0.00613049	0.0542572
CRO_01G000820	ARID/BRIGHT DNA-binding domain-containing protein	0.197492	0.143969	0.160879	0.179679	-0.0875705	-0.0903464	0.157515	-0.0325845	0.160879	0.157483	0.158298	-0.00081256
CRO_01G000830	RING/U-box superfamily protein	-0.0437869	-0.0520813	-0.0593656	-0.0558235	0.16447	0.0782784	-0.0593656	-0.0193792	-0.0593656	-0.0593656	-0.0593656	-0.0480917
CRO_01G000840	Subtilase family protein	-0.0117681	-0.0139973	-0.0159551	-0.0150031	-0.0139973	-0.0354496	-0.0159551	-0.00520833	-0.0159551	-0.0159551	-0.0159551	-0.0129251
CRO_01G000850	related to AP2	0.0091478	0.056828	0.0840949	0.0952311	-0.142154	-0.082746	0.0832405	-0.0803148	0.0830988	0.082153	0.0815088	-0.0386873
CRO_01G000860	Late embryogenesis abundant (LEA) hydroxyproline-rich glycoprotein family
CRO_01G000870	GDSL-motif lipase	-0.0193215	-0.0955029	-0.0640797	-0.0778798	0.0270952	0.0834522	-0.0619155	0.0675968	-0.0640843	-0.0622319	-0.062452	-0.117321
CRO_01G000880	GDSL lipase	-0.00874897	-0.0874545	-0.0513211	-0.0649324	0.0253721	0.0961492	-0.0489793	0.0701585	-0.0512936	-0.0493918	-0.0494972	-0.0340295
CRO_01G000890	Dormancy/auxin associated family protein	-0.0496457	-0.0569076	-0.047204	-0.0400489	-0.01046	0.168384	-0.0444995	0.110294	-0.0471008	-0.0450995	-0.0463415	0.123718
CRO_01G000900	Chaperone DnaJ-domain superfamily protein	-0.0775332	-0.0922201	-0.0543882	-0.0460231	-0.0278845	0.0798974	-0.0533258	-0.0343146	-0.0549194	-0.053857	-0.053857	-0.0138903
CRO_01G000910	NADH:ubiquinone oxidoreductase intermediate-associated protein	0.0237604	-0.0132804	-0.0444534	-0.0804326	-0.123051	0.0304723	-0.0464537	-0.0457868	-0.0444534	-0.0464594	-0.0439519	0.0821541
CRO_01G000920	HSP20-like chaperones superfamily protein	0.0221856	0.000560868	-0.0197332	-0.011237	0.0781661	-0.0460918	-0.0230808	0.188706	-0.0197332	-0.0224112	-0.0190637	0.111082
CRO_01G000930	CCAAT-binding factor	-0.0297771	-0.0588185	-0.082939	-0.0700303	0.0765175	0.0532624	-0.0824015	-0.0436545	-0.081864	-0.0813266	-0.0802516	0.0894291
CRO_01G000940	Phosphoinositide phosphatase family protein	0.175077	0.0897071	0.0812825	0.0447563	0.122912	-0.0737474	0.0789707	0.0214455	0.0815449	0.0791764	0.0800699	-0.0448867
CRO_01G000950	GDSL lipase
CRO_01G000960	GDSL lipase	-0.0406467	-0.0739923	-0.0911326	-0.0992053	0.0160419	0.0799681	-0.0904843	-0.0200521	-0.0910808	-0.0889637	-0.0910973	0.0327476
CRO_01G000970	sequence-specific DNA binding transcription factors	-0.0328761	-0.0923459	-0.0181635	0.0083266	-0.0340886	-0.0673327	-0.0153799	0	-0.0183173	-0.0172411	-0.0158737	-0.0920666
CRO_01G000980	conserved hypothetical protein	-0.037825	-0.0671498	-0.0428972	-0.0314951	-0.00916212	-0.0795582	-0.0405013	0.132576	-0.0428972	-0.0419389	-0.0428972	-0.109668
CRO_01G000990	ATP binding cassette subfamily B19	-0.0204893	-0.0243705	-0.027779	-0.0261216	-0.0243705	0.152363	-0.027779	-0.00906812	-0.027779	-0.027779	-0.027779	-0.0225036
CRO_01G001000	hypothetical protein	0.151143	0.110719	0.0828311	0.0931576	0.0210746	-0.0821674	0.0780809	-0.0251616	0.0828311	0.0805447	0.0819309	-0.0624414
CRO_01G001010	2-oxoglutarate-dependent dioxygenase family protein	0.124402	0.0852731	0.0580069	0.0683362	0.00755552	-0.0694605	0.0537646	-0.028377	0.0580069	0.0560128	0.0571446	-0.070421
CRO_01G001020	hypothetical protein	0.307004	0.249516	0.226187	0.232678	-0.0198467	-0.0502637	0.223686	-0.00738485	0.226187	0.228687	0.221185	-0.0183264
CRO_01G001030	SAP domain-containing protein	0.0604105	0.0227864	0.0538866	0.0718871	0.11938	-0.215032	0.0527277	-0.0398787	0.0538866	0.0505903	0.0528561	-0.0989638
CRO_01G001040	Aldolase-type TIM barrel family protein	0.012891	-0.0346551	-0.0253597	-0.0503684	0.103253	-0.262613	-0.0249924	-0.0606188	-0.0253597	-0.0273016	-0.0255534	-0.0806894
CRO_01G001050	PHL domain containing protein	0.0768863	0.0229107	0.027026	0.0479894	0.00170076	0.000387218	0.0273229	0.0512397	0.0280226	0.0276276	0.0297628	-0.0436219
CRO_01G001060	Nuclear pore protein 84 / 107 domain containing protein	-0.0522137	-0.0621043	-0.0707906	-0.0665668	0.0229029	0.0246201	-0.0707906	0.233655	-0.0707906	-0.0707906	-0.0707906	0.155864
CRO_01G001070	oligouridylate binding protein 1B	0.0623351	0.0071344	0.02759	-0.000150809	0.136273	-0.0253139	0.0247739	-0.0616888	0.0269122	0.0246288	0.0264095	0.0480693
CRO_01G001080	jasmonate-zim-domain protein	0.0644052	-0.00526398	0.0317178	0.00779137	0.0434149	-0.278574	0.032675	-0.0782031	0.0315929	0.0321328	0.0333422	-0.160099
CRO_01G001090	Leucine-rich repeat protein kinase family protein	-0.0166859	-0.0198467	-0.0226226	-0.0212728	-0.0198467	-0.0502637	-0.0226226	-0.00738485	-0.0226226	-0.0226226	-0.0226226	-0.0183264
CRO_01G001100	exocyst subunit exo70 family protein D1	-0.0111951	0.0211035	0.0875888	0.0514893	0.0481068	-0.0191288	0.0903484	0.113013	0.0869295	0.0858205	0.0895308	-0.0155311
CRO_01G001110	exocyst subunit exo70 family protein D1	7.22324e-05	-0.0231319	-0.0446813	-0.0354361	-0.031221	-0.020381	-0.0476907	-0.0337418	-0.0446813	-0.0470888	-0.0440795	-0.0168006
CRO_01G001120	exocyst subunit exo70 family protein D1	0.0620105	0.00406873	0.0600291	0.0321162	-0.0327456	-0.0980017	0.0637243	0.0413634	0.0601272	0.0628414	0.0619862	-0.150433
CRO_01G001130	Lung seven transmembrane receptor family protein	0.110878	0.0805849	0.0593723	0.071025	0.192413	0.0499916	0.0547554	0.280491	0.0593723	0.0559096	0.0547554	0.077376
CRO_01G001140	Small nuclear ribonucleoprotein family protein	-0.055477	-0.0920775	-0.0326502	-0.0153671	0.130811	-0.0097909	-0.0308179	0.0430493	-0.0331285	-0.0326983	-0.0315164	0.0256532
CRO_01G001150	photosystem II reaction center protein C
CRO_01G001160	conserved hypothetical protein	-0.0166859	-0.0198467	-0.0226226	-0.0212728	0.246695	-0.0502637	-0.0226226	-0.00738485	-0.0226226	-0.0226226	-0.0226226	-0.0183264
CRO_01G001170	inter-alpha-trypsin inhibitor heavy chain-related	-0.0249712	-0.0495184	-0.00607895	0.00656016	0.0166142	0.032166	-0.00726538	0.13524	-0.00677001	-0.00744273	-0.00487417	0.0531863
CRO_01G001180	Mono-/di-acylglycerol lipase, N-terminal;Lipase, class	-0.057792	-0.0126343	0.00406579	0.0233659	-0.0335717	-0.0221452	0.00287456	-0.0510785	0.00285573	0.0047972	0.00305203	-0.0305939
CRO_01G001190	exocyst subunit exo70 family protein D1	0.059521	0.0827167	0.150012	0.132041	0.00863678	0.121005	0.153024	0.0668738	0.148771	0.152375	0.148958	-0.0356535
CRO_01G001200	exocyst subunit exo70 family protein D1	0.0511659	0.0749594	0.132799	0.112816	0.0282432	0.113062	0.135359	0.02455	0.131571	0.135015	0.131676	-0.0245416
CRO_01G001210	exocyst subunit exo70 family protein D1	-0.0382822	-0.0670082	0.0263495	-0.00559994	0.0446629	0.21403	0.031493	-0.0441889	0.0256683	0.0275791	0.0281275	0.0294756
CRO_01G001220	Protein of unknown function (DUF1677)	-0.0109221	-0.0541767	-0.0163481	-0.0396032	0.0342742	-0.0453579	-0.0155505	-0.0611534	-0.0167394	-0.0178229	-0.0145874	0.0902865
CRO_01G001230	aldehyde dehydrogenase 7B4	-0.0123052	-0.0360337	-0.0579519	-0.0484306	0.0937727	0.083501	-0.0607253	-0.036572	-0.0579519	-0.0601706	-0.0573972	0.225225
CRO_01G001240	cation calcium exchanger	0.00445826	-0.0188531	-0.040544	-0.0312798	-0.0180109	-0.0538416	-0.043675	-0.0331652	-0.040544	-0.0430488	-0.0399178	0.000476613
CRO_01G001250	Subtilase family protein	0.0146517	-0.01167	0.0307579	0.0459612	0.0485765	-0.0629915	0.0355218	-0.0314095	0.0320945	0.0334454	0.0354646	0.00419067
CRO_01G001260	Cytochrome P450 superfamily protein	-0.0166859	-0.0198467	0.213618	0.227304	-0.0198467	0.0892191	0.228778	-0.00738485	0.213618	0.216145	0.218672	-0.0183264
CRO_01G001270	hypothetical protein	-0.0166859	-0.0198467	-0.0226226	-0.0212728	-0.0198467	0.0523746	-0.0226226	-0.00738485	-0.0226226	-0.0226226	-0.0226226	-0.0183264
CRO_01G001280	lipoxygenase	-0.0181671	-0.0567257	-0.0228528	-0.0510602	0.036725	-0.211047	-0.018754	-0.0521345	-0.0228528	-0.0218561	-0.0221919	-0.129378
CRO_01G001290	lipoxygenase	-0.00103472	0.0825648	0.0954375	0.118821	-0.071386	-0.000251451	0.0960201	-0.0579562	0.0949315	0.0944307	0.091763	0.00366394
CRO_01G001300	Cytochrome P450 superfamily protein	-0.00494519	-0.0295188	0.0670043	0.0824781	0.0564404	0.0472167	0.0693327	-0.0365721	0.066456	0.0658175	0.0695971	-0.090758
CRO_01G001310	Cytochrome P450 superfamily protein	-0.0265899	-0.0316267	-0.0360502	-0.0338992	0.140927	0.00927448	-0.0360502	-0.0117681	-0.0360502	-0.0360502	-0.0360502	-0.029204
CRO_01G001320	hypothetical protein	0.113692	0.0817311	0.0662254	0.0715201	-0.0428792	-0.0580342	0.0650686	-0.0159551	0.0662254	0.0673822	0.0639118	-0.0395945
CRO_01G001330	lipoxygenase	-0.0898195	-0.0443702	-0.0220066	0.0058243	-0.0156954	-0.33795	-0.0195028	-0.0971524	-0.0220843	-0.0210837	-0.0214675	-0.0857283
CRO_01G001340	Cytochrome P450 superfamily protein	0.0763027	0.0275859	0.0952718	0.0646986	0.0509133	0.0659587	0.0982862	0.0518408	0.0955541	0.0952422	0.0995608	-0.0604428
CRO_01G001350	cytochrome P450, family 71, subfamily B, polypeptide
CRO_01G001360	cytochrome P450, family 76, subfamily C, polypeptide	-0.0117681	-0.0139973	-0.0159551	-0.0150031	-0.0139973	0.164188	-0.0159551	-0.00520833	-0.0159551	-0.0159551	-0.0159551	-0.0129251
CRO_01G001370	hypothetical protein
CRO_01G001380	myb domain protein
CRO_01G001390	Ubiquitin-like superfamily protein	0.0185137	-0.00973701	0.0336009	0.0498133	-0.0891311	-0.128052	0.0385829	-0.0331652	0.0350597	0.0364979	0.0386655	0.0557971
CRO_01G001400	myb domain protein	-0.0166859	-0.0198467	-0.0226226	-0.0212728	-0.0198467	-0.0502637	-0.0226226	-0.00738485	-0.0226226	-0.0226226	-0.0226226	-0.0183264
CRO_01G001410	hypothetical protein	-0.0117681	-0.0139973	-0.0159551	-0.0150031	-0.0139973	-0.0354496	-0.0159551	-0.00520833	-0.0159551	-0.0159551	-0.0159551	-0.0129251
CRO_01G001420	Ubiquitin-like superfamily protein	-0.0117681	-0.0139973	-0.0159551	-0.0150031	-0.0139973	-0.0354496	-0.0159551	-0.00520833	-0.0159551	-0.0159551	-0.0159551	-0.0129251
CRO_01G001430	Duplicated homeodomain-like superfamily protein
CRO_01G001440	hypothetical protein
CRO_01G001450	Protein kinase superfamily protein	0.0976295	0.0742292	0.0515656	0.0603604	-0.0476551	0.207016	0.0461355	-0.0177322	0.0515656	0.0472215	0.0526516	0.0852732
CRO_01G001460	ARM repeat superfamily protein	0.0105423	-0.0410244	-0.0840973	-0.113321	-0.0275427	-0.172588	-0.0856122	-0.067088	-0.0834777	-0.0850316	-0.0820823	-0.0520036
CRO_01G001470	RELA/SPOT homolog	-0.0681788	-0.0793306	-0.00524316	0.0106389	0.00407669	-0.477513	-0.000865864	-0.102338	-0.00575491	-0.00237827	-0.00369877	-0.203295
CRO_01G001480	TATA binding protein associated factor 21kDa subunit	0.0500251	0.0105175	-0.0220813	-0.0735801	-0.0618629	0.108246	-0.0239523	-0.0436545	-0.0220813	-0.024115	-0.0215729	-0.0332588
CRO_01G001490	hypothetical protein	0.0266109	-0.0219189	-0.0129673	-0.0285995	0.0936781	-0.153168	-0.0142432	-0.0584868	-0.0134435	-0.01366	-0.013059	-0.0921378
CRO_01G001500	alpha/beta-Hydrolases superfamily protein	-0.0360502	-0.042879	-0.0488763	-0.0459601	0.222506	-0.0458955	-0.0488763	-0.0159551	-0.0488763	-0.0488763	-0.0488763	-0.0395944
CRO_01G001510	E3 Ubiquitin ligase family protein	-0.0749362	-0.0891311	-0.035882	-0.0271087	0.050249	-0.0333029	-0.0345058	-0.0331652	-0.0365701	-0.0351939	-0.0351939	0.0626286
CRO_01G001520	GRAS family transcription factor	-0.0419579	-0.0499058	-0.0568859	-0.0534917	-0.0499058	-0.0819976	-0.0568859	-0.0185697	-0.0568859	-0.0568859	-0.0568859	-0.0460829
CRO_01G001530	germin-like protein	0.349179	0.278946	0.295672	0.245726	0.0191974	-0.0601572	0.294312	-0.0264745	0.297125	0.29285	0.2981	0.0209723
CRO_01G001540	hypothetical protein	0.0543213	0.019268	0.0496488	0.0670447	0.040533	-0.0872439	0.048733	-0.0382354	0.0501224	0.0497554	0.05361	-0.0257899
CRO_01G001550	Integrase-type DNA-binding superfamily protein	-0.0166859	-0.0198467	-0.0226226	-0.0212728	-0.0198467	-0.0502637	-0.0226226	-0.00738485	-0.0226226	-0.0226226	-0.0226226	-0.0183264
CRO_01G001560	myb domain protein	-0.0117681	-0.0139973	-0.0159551	-0.0150031	-0.0139973	-0.0354496	-0.0159551	-0.00520833	-0.0159551	-0.0159551	-0.0159551	-0.0129251
CRO_01G001570	Ubiquitin-like superfamily protein	-0.00500202	-0.0287975	-0.000391566	0.0117516	-0.0390524	-0.113481	-0.000115167	-0.0354496	-0.000391566	-0.00222107	0.00127999	0.0591361
CRO_01G001580	Duplicated homeodomain-like superfamily protein	-0.0117681	-0.0139973	-0.0159551	-0.0150031	-0.0139973	-0.0354496	-0.0159551	-0.00520833	-0.0159551	-0.0159551	-0.0159551	-0.0129251
CRO_01G001590	hypothetical protein
CRO_01G001600	ELF4-like	-0.00107193	-0.0369283	0.022177	-0.00725271	-0.0140925	-0.0201008	0.0243815	-0.048437	0.02167	0.0215984	0.0239351	0.147177
CRO_01G001610	NAD(P)-binding Rossmann-fold superfamily protein	0.140074	0.0978301	0.0679588	0.0092085	-0.0711498	-0.145487	0.0654782	-0.0264745	0.0679588	0.065535	0.0647271	0.0152889
CRO_01G001620	Ribosomal protein S3 family protein	-0.0769606	-0.0657693	-0.0613068	-0.0746412	0.00345666	-0.113041	-0.0597517	0.027232	-0.0612794	-0.0635755	-0.061316	0.172114
CRO_01G001630	P-loop containing nucleoside triphosphate hydrolases superfamily protein	0.0100622	-0.0208527	-0.0318582	-0.00948825	0.0461365	-0.0810942	-0.0349886	-0.00407726	-0.0324503	-0.0326947	-0.0347321	-0.0209588
CRO_01G001640	conserved hypothetical protein	0.025647	0	-0.0207189	-0.00910606	0.170216	-0.0787103	-0.0200183	-0.028377	-0.0193177	-0.018617	-0.0172157	-0.070421
CRO_01G001650	Kinase-related protein of unknown function (DUF1296)	0.193406	0.131651	0.195844	0.154266	0.0274234	-0.00597613	0.197953	-0.0436544	0.196289	0.196785	0.199972	0.15242
CRO_01G001660	BREVIS RADIX-like	-0.0117681	-0.0139973	-0.0159551	-0.0150031	0.375928	-0.0354496	-0.0159551	-0.00520833	-0.0159551	-0.0159551	-0.0159551	-0.0129251
CRO_01G001670	phospholipid:diacylglycerol acyltransferase	-0.0442668	-0.076424	0.00832615	0.0265155	0.0317184	-0.105339	0.0104442	-0.0505505	0.00763996	0.0078885	0.00783447	0.0800663
CRO_01G001680	CTC-interacting domain	-0.0246106	-0.0121812	0.00302479	-0.00845493	-0.0553235	-0.0232398	0.00290956	-0.00784057	0.00280586	0.00110045	0.00470946	-0.0528131
CRO_01G001690	nuclear factor Y, subunit A5	-0.0166859	-0.0198467	-0.0226226	-0.0212728	-0.0198467	0.0999792	-0.0226226	-0.00738485	-0.0226226	-0.0226226	-0.0226226	-0.0183264
CRO_01G001700	alfin-like	0.0266152	-0.0303238	0.0191433	0.0171218	0.0293819	-0.0329939	0.021023	0.0901878	0.0192421	0.0192397	0.0216906	-0.0160506
CRO_01G001710	Mitochondrial substrate carrier family protein	-0.0309474	-0.0551823	-0.0260539	-0.013549	0.0645441	0.120823	-0.0251408	0.0911656	-0.0260539	-0.0274099	-0.0244795	0.185421
CRO_01G001720	Pyridoxal-5'-phosphate-dependent enzyme family protein	-0.02417	-0.0736398	-0.0123129	-0.0164292	0.113053	-0.145745	-0.0097269	0.0217837	-0.0122385	-0.0121328	-0.00862239	-0.0143667
CRO_01G001730	Bifunctional inhibitor/lipid-transfer protein/seed storage 2S albumin superfamily protein
CRO_01G001740	Bifunctional inhibitor/lipid-transfer protein/seed storage 2S albumin superfamily protein	-0.0775332	-0.0922201	-0.0435052	-0.0340158	0.137974	0.00936972	-0.0395514	0.165854	-0.0435052	-0.0428462	-0.0421873	0.0541069
CRO_01G001750	Ribosomal protein L7Ae/L30e/S12e/Gadd45 family protein	0.0375727	0.0800035	0.0927405	0.0671697	0.0223179	0.1322	0.0914329	-0.0425824	0.0914682	0.0931233	0.0917303	0.0586823
CRO_01G001760	hydroxyproline-rich glycoprotein family protein	-0.110637	-0.131595	-0.0973767	-0.0862555	0.0681684	0.126628	-0.0962746	-0.0489658	-0.0979277	-0.0968257	-0.0968257	0.0795205
CRO_01G001770	conserved hypothetical protein	-0.0455604	-0.0541907	-0.0617702	-0.0580846	0.257728	0.00128855	-0.0617702	-0.0201641	-0.0617702	-0.0617702	-0.0617702	0.292608
CRO_01G001780	DNA binding;DNA-directed RNA polymerases	0.0655057	0.00583355	0.0143771	-0.00401294	0.0558796	-0.078675	0.0152348	0.0555797	0.0151172	0.0149726	0.017651	-0.0248371
CRO_01G001790	homology to ABI1	0.0609851	0.0118823	0.077288	0.0984896	-0.0528008	-0.0646602	0.0769353	-0.0537186	0.0767564	0.0755458	0.0769248	0.0158994
CRO_01G001800	Protein kinase protein with adenine nucleotide alpha hydrolases-like domain	0.139064	0.101607	0.0694051	0.0853699	0.181074	0.104361	0.0665816	0.18663	0.0710446	0.0689497	0.0742325	0.0315635
CRO_01G001810	S-adenosyl-L-methionine-dependent methyltransferases superfamily protein	0.161439	0.177585	0.232554	0.210355	0.0593836	0.0510252	0.234947	0.10367	0.232227	0.235354	0.233928	0.0605673
CRO_01G001820	translocase inner membrane subunit 23-2	-0.0813815	-0.0759424	-0.115102	-0.124975	0.0763892	-0.150573	-0.116096	-0.00778988	-0.114775	-0.117335	-0.114079	0.0273335
CRO_01G001830	Dihydrolipoamide acetyltransferase, long form protein	0.0513823	0.065059	0.0342044	0.0296734	0.0602183	-0.0395983	0.0335274	0.0577142	0.0340387	0.036117	0.0333096	0.0135131
CRO_01G001840	Homeodomain-like/winged-helix DNA-binding family protein	-0.029204	-0.034736	-0.0395944	-0.037232	0.119138	0.240071	-0.0395944	-0.0129251	-0.0395944	-0.0395944	-0.0395944	-0.0320752
CRO_01G001850	phloem protein 2-B10	-0.0489658	-0.0582412	-0.0663871	-0.0624261	0.0436863	0.0303918	-0.0663871	-0.0216712	-0.0663871	-0.0663871	-0.0663871	0.0588652
CRO_01G001860	HOPW1-1-interacting	-0.064118	-0.0762636	-0.0174449	-0.00939121	0.151046	0.0335961	-0.0159898	-0.0283773	-0.0181725	-0.0167173	-0.0167173	0.113702
CRO_01G001870	phloem protein 2-B11	-0.108924	-0.144892	-0.147504	-0.130653	-0.0220645	0.104445	-0.146564	0.0798865	-0.147093	-0.146153	-0.145449	0.0173383
CRO_01G001880	HOPW1-1-interacting	-0.080039	-0.119894	-0.0483064	-0.0264833	0.109825	-0.0254309	-0.0454758	-0.0692743	-0.0483765	-0.0473992	-0.0449073	0.0637245
CRO_01G001890	eukaryotic translation initiation factor 4A1	-0.0536694	-0.126448	-0.138244	-0.145734	0.0801273	0.00485924	-0.136701	-0.0233748	-0.137933	-0.13742	-0.137759	-0.0646698
CRO_01G001900	Protein of unknown function (DUF3511)	-0.0850426	-0.0638303	-0.0418383	-0.0568792	-0.0443812	-0.00883039	-0.0398598	-0.0380075	-0.0418522	-0.0431882	-0.0393651	0.0549485
CRO_01G001910	casein kinase 1-like protein	0.0528431	-0.0233416	0.00712861	0.00791825	0.0157317	-0.110116	0.00807292	0.0275596	0.00737858	0.0069666	0.00827197	-0.0325594
CRO_01G001920	ATPase E1-E2 type family protein / haloacid dehalogenase-like hydrolase family protein	-0.0682689	-0.0812008	-0.092558	-0.0870354	-0.0812008	0.107681	-0.092558	-0.0302144	-0.092558	-0.092558	-0.092558	0.0887836
CRO_01G001930	SNARE-like superfamily protein	-0.0419579	-0.0499058	-0.0568859	-0.0534917	0.284246	-0.0166649	-0.0568859	-0.0185697	-0.0568859	-0.0568859	-0.0568859	0.205994
CRO_01G001940	Epidermal patterning factor proteins domain containing protein	-0.0204893	-0.0243705	-0.027779	-0.0261216	-0.0243705	-0.0617206	-0.027779	-0.00906812	-0.027779	-0.027779	-0.027779	-0.0225036
CRO_01G001950	conserved hypothetical protein	0.0265418	-0.013307	-0.000297325	-0.0321689	-0.0223835	-0.0270345	-0.00181941	-0.0494942	-0.000788319	-0.00220675	0.000793775	-0.0585093
CRO_01G001960	calmodulin-binding family protein	-0.029204	-0.034736	-0.0395944	-0.037232	0.122326	0.076681	-0.0395944	-0.0129251	-0.0395944	-0.0395944	-0.0395944	-0.0320752
CRO_01G001970	IQ-domain	-0.0117681	-0.0139973	-0.0159551	-0.0150031	-0.0139973	0.169785	-0.0159551	-0.00520833	-0.0159551	-0.0159551	-0.0159551	-0.0129251
CRO_01G001980	myb domain protein	-0.0166859	-0.0198467	-0.0226226	-0.0212728	-0.0198467	0.0999792	-0.0226226	-0.00738485	-0.0226226	-0.0226226	-0.0226226	-0.0183264
CRO_01G001990	Ribosomal protein L34	0.0869411	0.0444146	0.0639438	0.0794076	0.020032	-0.0764413	0.0635697	-0.036572	0.0639438	0.0629634	0.060951	-0.0147188
CRO_01G002000	Survival protein SurE-like phosphatase/nucleotidase	0.146031	0.0729851	0.0712034	0.0359183	0.0629181	0.0723706	0.0707936	-0.0670881	0.0718914	0.0696031	0.0713888	0.101944
CRO_01G002010	glyoxylate reductase	0.00388535	-0.0355057	-0.0220379	-0.04687	0.133087	-0.220088	-0.023412	-0.0531904	-0.0225321	-0.023774	-0.0209862	-0.0655608
CRO_01G002020	RNA-binding (RRM/RBD/RNP motifs) family protein	-0.024134	-0.0686558	-0.0298452	-0.0627011	-0.0704236	-0.0518435	-0.0285666	0.107762	-0.0303437	-0.0307189	-0.0283149	-0.0414666
CRO_01G002030	SMAD/FHA domain-containing protein	0.0829757	0.0469542	0.0172064	-0.0348103	0.2074	-0.0576401	0.0149081	-0.0331652	0.0172064	0.0148393	0.0177982	-0.014984
CRO_01G002040	nucleosome assembly protein 1;3	-0.130161	-0.19524	-0.202055	-0.191717	0.0173323	0.0144897	-0.201472	0.0181547	-0.202215	-0.201147	-0.202071	-0.00422407
CRO_01G002050	Glycosyl hydrolases family 32 protein	0.0879458	0.00727546	0.057086	0.060569	-0.0389495	-0.00164777	0.0579872	0.0415021	0.057468	0.0581817	0.0604186	0.128185
CRO_01G002060	Pre-mRNA-splicing factor of RES complex domain containing protein	0.0957691	0.0224811	0.0638972	0.0500066	-0.0733412	0.0741469	0.0641433	-0.0214751	0.0638025	0.0638877	0.0645647	0.00605183
CRO_01G002070	beta-galactosidase	-0.0232634	-0.0752526	0.00947465	-0.0118672	0.0778604	0.0198975	0.0146901	0.071193	0.0088855	0.0113725	0.0102473	0.0326525
CRO_01G002080	LOB domain-containing protein	-0.0381004	-0.0453177	-0.051656	-0.0485739	-0.0453177	0.0823212	-0.051656	-0.0168625	-0.051656	-0.051656	-0.051656	-0.0418462
CRO_01G002090	heat shock protein 60-3A	-0.0437869	-0.0520813	-0.0593656	-0.0558235	0.057161	-0.0752957	-0.0593656	-0.0193792	-0.0593656	-0.0593656	-0.0593656	-0.0480917
CRO_01G002100	Late embryogenesis abundant (LEA) hydroxyproline-rich glycoprotein family	0.078105	0.0263753	0.0207908	0.0393956	0.132813	0.0339795	0.0165397	-0.0526623	0.0204564	0.018238	0.0178294	0.128837
CRO_01G002110	Protein kinase superfamily protein	-0.0338993	-0.0403208	-0.0459602	-0.043218	0.108159	-0.0278335	-0.0459602	-0.0150031	-0.0459602	-0.0459602	-0.0459602	-0.0372321
CRO_01G002120	Glucose-methanol-choline (GMC) oxidoreductase family protein	-0.029204	-0.034736	-0.0395944	-0.037232	0.117527	-0.0188804	-0.0395944	-0.0129251	-0.0395944	-0.0395944	-0.0395944	-0.0320752
CRO_01G002130	Root hair defective 3 GTP-binding protein (RHD3)	0.000446256	-0.0566353	-0.0432869	-0.0659876	0.043993	0.11477	-0.0422786	0.00805314	-0.0428514	-0.0435568	-0.0399399	0.0462401
CRO_01G002140	Transducin family protein / WD-40 repeat family protein	0.0111479	-0.0188824	0.0167055	0.0273519	-0.0239199	0.0866397	0.0195022	-0.0348838	0.0167055	0.0179824	0.0164793	0.0535743
CRO_01G002150	transmembrane nine	0.0657322	0.0118747	0.0598362	0.0825753	0.0642932	0.060471	0.0618702	0.0970751	0.060475	0.061119	0.062969	0.173283
CRO_01G002160	conserved hypothetical protein	0.110431	0.071082	0.0997161	0.113381	0.147892	-0.113631	0.0992229	-0.0314095	0.0997161	0.0983581	0.10012	0.00759533
CRO_01G002170	Dihydrolipoamide succinyltransferase	-0.0434369	-0.114377	-0.0923717	-0.0948253	-0.0206298	-0.0308007	-0.0903686	-0.0233924	-0.0919844	-0.0926903	-0.0904075	0.0760199
CRO_01G002180	beta galactosidase	-0.0204893	-0.0243705	-0.027779	-0.0261216	0.204248	0.0531535	-0.027779	-0.00906812	-0.027779	-0.027779	-0.027779	-0.0225036
CRO_01G002190	DEA(D/H)-box RNA helicase family protein	0.052015	-0.0111092	0.0356645	0.0199029	-0.0118771	-0.0376433	0.0367395	0.0541797	0.0356024	0.035913	0.038125	0.111673
CRO_01G002200	conserved hypothetical protein	-0.00248497	-0.0288625	-0.00100737	0.0122486	0.0701713	0.00247381	-0.00100737	0.100489	-0.00100737	-0.00313404	0.000783509	0.152506
CRO_01G002210	cytochrome P450, family 90, subfamily D, polypeptide	-0.0506073	-0.0601937	-0.0686127	-0.0645189	0.0274825	0.130386	-0.0686127	-0.0223978	-0.0686127	-0.0686127	-0.0686127	0.0490267
CRO_01G002220	Protein FLX-like	0.0713514	0.0054397	0.0141618	-0.0256827	0.0474474	0.0791321	0.0141233	0.104834	0.0142026	0.0148461	0.0157441	0.0691113
CRO_01G002230	calcineurin B-like protein	0.0393177	0.00881797	0.122864	0.136071	0.0778346	-0.0246478	0.127429	-0.0296084	0.122118	0.125079	0.123266	0.0162073
CRO_01G002240	atypical CYS HIS rich thioredoxin	0.0329906	0.0114505	-0.00886815	-0.000464252	0.0144486	0.0787839	-0.0124701	-0.025823	-0.00886815	-0.0117497	-0.00814776	0.302021
CRO_01G002250	phospholipase D alpha
CRO_01G002260	PRA1 (Prenylated rab acceptor) family protein	0.00674264	-0.0501117	-0.0388942	-0.0537838	-0.0144712	-0.089037	-0.0397551	0.0567963	-0.0392066	-0.0406542	-0.0395286	0.0376913
CRO_01G002270	RNA-binding (RRM/RBD/RNP motifs) family protein	0.0797343	0.0511012	0.117238	0.131948	0.0352799	0.0725642	0.115117	-0.0216712	0.11633	0.115193	0.114209	0.268365
CRO_01G002280	Protein kinase protein with adenine nucleotide alpha hydrolases-like domain	-0.0568522	-0.0676215	0.00646607	0.0145122	0.020126	-0.0172621	0.00821571	-0.0251616	0.00559125	0.00734089	0.00734089	0.125638
CRO_01G002290	Pyridoxal phosphate phosphatase-related protein	-0.0237207	-0.028214	-0.0321602	-0.0302413	0.165222	0.0314308	-0.0321602	-0.0104983	-0.0321602	-0.0321602	-0.0321602	-0.0260528
CRO_01G002300	Protein phosphatase 2A, regulatory subunit PR55	-0.0765145	-0.128684	-0.0967907	-0.0731717	-0.0319968	-0.166922	-0.0953008	0.0317293	-0.0966344	-0.0961192	-0.0944474	0.0353384
CRO_01G002310	Pectin lyase-like superfamily protein	0.291447	0.232757	0.188023	0.122317	0.023858	0.0605446	0.180796	-0.0231087	0.188023	0.181729	0.18508	0.148578
CRO_01G002320	ubiquitin-specific protease	0.00680634	-0.0155606	0.0241268	0.0477146	-0.0145604	-0.0910231	0.0246074	-0.067088	0.0242902	0.0233827	0.0253587	0.106038
CRO_01G002330	dentin sialophosphoprotein-related	-0.0709693	-0.0844127	-0.0962192	-0.0904781	0.0493545	-0.0390511	-0.0962192	-0.0314095	-0.0962192	-0.0962192	-0.0962192	0.00588866
CRO_01G002340	Amino acid dehydrogenase family protein	-0.00674508	-0.0329507	-0.0544902	-0.0427595	0.0291946	0.139669	-0.0539177	0.151127	-0.0533451	-0.0527726	-0.0516275	0.225661
CRO_01G002350	vacuolar protein sorting 46.1	0.0589166	0.136416	0.136327	0.119432	-0.0840277	-0.0975815	0.136336	-0.0143229	0.136139	0.13697	0.136143	-0.0307584
CRO_01G002360	RNI-like superfamily protein	-0.0130535	-0.0497501	-0.037931	-0.0234585	0.0801943	-0.160524	-0.0377865	-0.0516064	-0.037931	-0.0387501	-0.0374438	-0.0751516
CRO_01G002370	conserved hypothetical protein
CRO_01G002380	conserved hypothetical protein	-0.0281443	-0.054659	-0.0318489	-0.0676225	0.0864188	-0.14264	-0.0304462	-0.0393329	-0.0323083	-0.0313896	-0.0313896	-0.0976093
CRO_01G002390	pescadillo-related	-0.0114812	-0.0535174	-0.0343748	-0.0714919	0.120924	0.0426845	-0.0346499	0.0375471	-0.0349427	-0.0353859	-0.0334121	0.117308
CRO_01G002400	Transducin/WD40 repeat-like superfamily protein
CRO_01G002410	LOB domain-containing protein	-0.0166859	-0.0198467	-0.0226226	-0.0212728	-0.0198467	-0.0502637	-0.0226226	-0.00738485	-0.0226226	-0.0226226	-0.0226226	-0.0183264
CRO_01G002420	Oleosin family protein	-0.02659	-0.0316269	-0.0360504	-0.0338994	0.137351	-0.0800982	-0.0360504	-0.0117682	-0.0360504	-0.0360504	-0.0360504	-0.0292042
CRO_01G002430	Oleosin family protein
CRO_01G002440	Transducin/WD40 repeat-like superfamily protein	0.14801	0.110275	0.079143	0.0153202	-0.0639769	-0.0694339	0.0758374	-0.0238055	0.079143	0.0758728	0.0799606	-0.0590762
CRO_01G002450	ARM repeat superfamily protein	0.046322	0.0193309	0.00402599	0.00996727	0.0287721	0.00136045	0.00325261	0.199215	0.00402599	0.00479937	0.00247923	0.139423
CRO_01G002460	Protein of unknown function (DUF1421)	-0.0583511	-0.0300541	0.0231398	0.0438346	-0.0553893	-0.0174519	0.0245352	0.0553563	0.0225445	0.0218493	0.0238685	0.098509
CRO_01G002470	zinc finger (CCCH-type) family protein / RNA recognition motif (RRM)-containing protein	0.0254362	-0.00905371	-0.038923	-0.0242166	-0.0133256	0.0345486	-0.0406723	0.103534	-0.0379158	-0.0392145	-0.0359544	0.0288509
CRO_01G002480	Raffinose synthase family protein	0.00937077	0.110949	0.104672	0.127993	-0.000249794	0.0828922	0.102281	0.116452	0.103509	0.104362	0.102254	-0.0214861
CRO_01G002490	Core-2/I-branching beta-1,6-N-acetylglucosaminyltransferase family protein	0.108197	0.0841815	0.0608453	0.0698281	-0.0453177	-0.052813	0.055076	-0.0168625	0.0608453	0.0562298	0.0619991	-0.0418462
CRO_01G002500	F-box/RNI-like superfamily protein	-0.0150997	-0.0400288	-0.0162314	-0.00377261	-0.0478354	0.0510683	-0.0160884	-0.0387853	-0.0162314	-0.0180192	-0.0146582	-0.0207567
CRO_01G002510	F-box/RNI-like superfamily protein	0.0139779	-0.00881061	-0.030107	-0.0211027	-0.0094522	0.0652483	-0.0334039	-0.0308147	-0.030107	-0.0327445	-0.0294476	-0.000457853
CRO_01G002520	hypothetical protein	-0.0117681	-0.0139973	-0.0159551	-0.0150031	-0.0139973	-0.0354496	-0.0159551	-0.00520833	-0.0159551	-0.0159551	-0.0159551	-0.0129251
CRO_01G002530	hypothetical protein	-0.0117681	-0.0139973	-0.0159551	-0.0150031	-0.0139973	-0.0354496	-0.0159551	-0.00520833	-0.0159551	-0.0159551	-0.0159551	-0.0129251
CRO_01G002540	hypothetical protein	-0.0166859	-0.0198467	-0.0226226	-0.0212728	0.258022	-0.0502637	-0.0226226	-0.00738485	-0.0226226	-0.0226226	-0.0226226	-0.0183264
CRO_01G002550	hypothetical protein	-0.0117681	-0.0139973	-0.0159551	-0.0150031	0.375928	-0.0354496	-0.0159551	-0.00520833	-0.0159551	-0.0159551	-0.0159551	-0.0129251
CRO_01G002560	hypothetical protein
CRO_01G002570	hypothetical protein
CRO_01G002580	hypothetical protein
CRO_01G002590	hypothetical protein
CRO_01G002600	Root hair defective 3 GTP-binding protein (RHD3)
CRO_01G002610	hypothetical protein
CRO_01G002620	Pentatricopeptide repeat (PPR) superfamily protein	-0.0186889	-0.0420673	-0.0635994	-0.054183	0.034993	0.0277493	-0.0661707	0.148516	-0.0635994	-0.0656564	-0.0630851	0.0350489
CRO_01G002630	ATP binding;ATP-dependent helicases;DNA helicases	-0.0381004	-0.0453177	-0.051656	-0.0485739	-0.0453177	-0.0654952	-0.051656	-0.0168625	-0.051656	-0.051656	-0.051656	-0.0418462
CRO_01G002640	high affinity nitrate transporter 2.7	-0.0316267	-0.0376176	-0.042879	-0.0403206	-0.0376176	0.017058	-0.042879	-0.0139973	-0.042879	-0.042879	-0.042879	0.124006
CRO_01G002650	cysteine-rich RLK (RECEPTOR-like protein kinase)	0.0818552	0.011541	0.0583853	0.023616	0.0720897	0.00744726	0.0598226	0.121971	0.0584303	0.0583428	0.0613803	-0.0310418
CRO_01G002660	polyribonucleotide nucleotidyltransferase, putative	-0.0123951	-0.0386127	-0.0602254	-0.0485125	0.0751411	-0.0636762	-0.0596772	-0.036572	-0.0591289	-0.0585807	-0.0574842	-0.0303467
CRO_01G002670	Isocitrate/isopropylmalate dehydrogenase family protein	0.0342035	-0.00589267	0.0298453	-0.00453898	0.042085	-0.145228	0.0323176	-0.0447224	0.0301923	0.0321226	0.0331723	0.0153834
CRO_01G002680	Glutaredoxin family protein	0.0610297	0.141816	0.202001	0.17147	0.0658706	-0.0552607	0.203865	-0.00906748	0.200439	0.201284	0.199712	-0.0565355
CRO_01G002690	tryptophan biosynthesis	0.10687	0.113766	0.0936966	0.0942963	-0.0313804	0.0420139	0.0914102	0.0152844	0.0943582	0.0903247	0.0930447	0.0733471
CRO_01G002700	phosphoenolpyruvate (pep)/phosphate translocator	0.0704185	0.0325335	0.00141778	-0.0533446	0.0937918	-0.16783	-0.000575974	-0.0376834	0.00141778	-0.000734208	0.00195578	-0.0935159
CRO_01G002710	myb domain protein	0.132004	0.0941796	0.0672419	0.0773725	0.108943	-0.0258125	0.0626754	-0.025823	0.0672419	0.0648779	0.0665795	0.0325395
CRO_01G002720	shaggy-like kinase	0.0243848	0.0350346	0.0604596	0.0662199	0.0572481	-0.0782773	0.0610242	-0.0158084	0.0594002	0.0617072	0.0570095	0.00154709
CRO_01G002730	ADP-ribosylation factor A1F	-0.0269555	-0.101081	-0.100244	-0.0838805	-0.0189047	-0.278592	-0.102241	-0.00130032	-0.100631	-0.10178	-0.103303	-0.110403
CRO_01G002740	myb domain protein	-0.0166859	-0.0198467	-0.0226226	-0.0212728	-0.0198467	-0.0502637	-0.0226226	-0.00738485	-0.0226226	-0.0226226	-0.0226226	-0.0183264
CRO_01G002750	monodehydroascorbate reductase	0.0646228	0.00578516	-0.0371037	-0.0150773	-0.00509498	0.0130864	-0.0393771	0.0366698	-0.0359545	-0.0367977	-0.0374892	0.114951
CRO_01G002760	ribosomal protein L12-A	0.0103122	-0.0383661	-0.0785737	-0.0582712	0.0405095	-0.192285	-0.08163	0.077366	-0.07776	-0.0800324	-0.0780378	0.0638771
CRO_01G002770	Tudor/PWWP/MBT superfamily protein	0.0122359	-0.03605	-0.0372339	-0.0684884	0.000761679	0.056004	-0.0355858	0.0794155	-0.0365787	-0.0371889	-0.0344328	0.177264
CRO_01G002780	Adenine nucleotide alpha hydrolases-like superfamily protein	0.0912528	0.0117402	0.0146764	0.015892	0.0389983	0.184326	0.0132917	0.0895812	0.0151108	0.0134241	0.0145951	0.102128
CRO_01G002790	conserved hypothetical protein
CRO_01G002800	NAD(P)-binding Rossmann-fold superfamily protein	-0.0564865	-0.0851829	-0.0608987	-0.0462565	0.00697166	-0.19957	-0.0594713	0.0749993	-0.0605791	-0.0591517	-0.058325	-0.120202
CRO_01G002810	Proteasome assembly chaperone 3 domain containing protein	0.0200482	-0.0374199	0.00760574	-0.0178305	0.0469992	-0.0105638	0.00955055	0.076523	0.0071358	0.00782022	0.0081311	0.0392201
CRO_01G002820	Protein kinase superfamily protein	0.0468005	-0.00363228	0.0489086	0.0706004	-0.05806	-0.0330225	0.0502957	-0.0574242	0.0491932	0.0499086	0.0516546	0.0529476
CRO_01G002830	hypothetical protein	0.0441543	0.00651251	0.0686471	0.0841421	-0.000759934	-0.10403	0.0694956	-0.0415054	0.06819	0.0682378	0.0694	-0.0279293
CRO_01G002840	ATPase E1-E2 type family protein / haloacid dehalogenase-like hydrolase family protein	0.0755406	0.0476067	0.116814	0.0358783	0.148189	-0.0368973	0.12351	0.270775	0.116814	0.117769	0.118724	0.0695962
CRO_01G002850	Protein of unknown function (DUF1645)	-0.00295118	0.0256127	-0.0147934	-0.0353054	0.0478039	0.019509	-0.0149632	0.0685642	-0.0154623	-0.0122103	-0.0179527	-0.100335
CRO_01G002860	like SEX4	-0.0391227	-0.0624552	-0.120902	-0.128306	0.00841063	-0.486743	-0.123651	0.0065338	-0.120821	-0.121692	-0.122066	-0.174617
CRO_01G002870	DegP protease	0.170401	0.120883	0.0824225	0.0426449	-0.0185983	-0.152239	0.0770566	-0.0337418	0.0824225	0.0778081	0.0800388	0.0493564
CRO_01G002880	conserved hypothetical protein	0.0770273	0.00444713	0.0324478	-0.00474677	-0.0584069	-0.0419153	0.0336425	0.0106678	0.0325725	0.0332192	0.0346937	-0.196896
CRO_01G002890	L-aspartate oxidase	-0.000379088	-0.0649978	-0.0131091	-0.0247002	0.0417041	-0.182957	-0.0128026	-0.0868755	-0.0134016	-0.0145994	-0.0113308	-0.193251
CRO_01G002900	Tetratricopeptide repeat (TPR)-like superfamily protein	-0.0472849	-0.0562419	-0.0641082	-0.0602831	-0.0562419	0.0126059	-0.0641082	-0.0209273	-0.0641082	-0.0641082	-0.0641082	0.0634924
CRO_01G002910	Exonuclease family protein	-0.0204893	-0.0243705	-0.027779	-0.0261216	-0.0243705	-0.0617206	-0.027779	-0.00906812	-0.027779	-0.027779	-0.027779	-0.0225036
CRO_01G002920	conserved hypothetical protein	-0.0655161	-0.0779266	-0.0888258	-0.0835259	0.17006	-0.135889	-0.0888258	-0.0289961	-0.0888258	-0.0888258	-0.0888258	0.103915
CRO_01G002930	Prenyltransferase family protein	0.0823512	0.0480993	0.0184328	0.0329769	0.0660858	-0.12736	0.0160484	-0.0319994	0.0196602	0.0178755	0.022101	0.00123436
CRO_01G002940	formate dehydrogenase	-0.0341013	-0.0699242	-0.0478079	-0.0297434	-0.0657407	0.167185	-0.0456908	0.0737396	-0.0470537	-0.047449	-0.0444475	0.206666
CRO_01G002950	hypothetical protein	-0.00690397	-0.0527899	-0.00502808	0.0136407	0.0432447	0.0388223	-0.0051029	0.0551539	-0.00562167	-0.00548201	-0.00453924	-0.0187841
CRO_01G002960	Nucleic acid-binding, OB-fold-like protein	-0.0240573	-0.073651	-0.0345231	-0.0142349	0.0153597	0.0101037	-0.0350379	0.0613776	-0.0350812	-0.0353314	-0.0339458	-0.0059044
CRO_01G002970	conserved hypothetical protein	0.0432918	-0.00468518	-0.000836203	-0.0367487	0.168378	-0.0392004	0.00105468	0.0825883	-7.15259e-05	-0.000695752	0.00236296	0.00258214
CRO_01G002980	conserved hypothetical protein	-0.0419579	-0.0499058	-0.0568859	-0.0534917	0.0571645	-0.0765862	-0.0568859	-0.0185697	-0.0568859	-0.0568859	-0.0568859	-0.0460829
CRO_01G002990	HD domain-containing metal-dependent phosphohydrolase family protein	0.0476153	0.0253127	0.00414619	0.0127747	0.119349	-0.120683	8.6379e-05	-0.0244894	0.00414619	0.000898342	0.00495816	-0.0607734
CRO_01G003000	Protein kinase superfamily protein	-0.0204893	-0.0243705	-0.027779	-0.0261216	-0.0243705	0.132132	-0.027779	-0.00906812	-0.027779	-0.027779	-0.027779	0.467588
CRO_01G003010	cyclophilin	-0.0287604	-0.0554731	-0.0776748	-0.0658068	-0.0385698	-0.105241	-0.0771864	-0.0404225	-0.076698	-0.0762095	-0.0752327	0.0323171
CRO_01G003020	Nodulin MtN3 family protein
CRO_01G003030	cyclophilin
CRO_01G003040	homeobox	0.000910597	-0.0467416	0.0117447	-0.00631642	0.0199387	0.055333	0.0142537	0.0565682	0.0112858	0.0117497	0.0128969	-0.00695236
CRO_01G003050	hypothetical protein	-0.0237207	-0.028214	-0.0321602	-0.0302413	0.161244	-0.0714548	-0.0321602	-0.0104983	-0.0321602	-0.0321602	-0.0321602	-0.0260528
CRO_01G003060	ARM repeat superfamily protein	0.0853796	0.0628101	0.0410351	0.0495653	-0.0499058	-0.126391	0.0360135	-0.0185697	0.0410351	0.0370179	0.0420395	-0.0460829
CRO_01G003070	TOXICOS EN LEVADURA
CRO_01G003080	UDP-Glycosyltransferase superfamily protein	0.162355	0.104821	0.115526	0.0743622	0.144727	-0.223459	0.113872	-0.0447224	0.11596	0.114526	0.117285	-0.110984
CRO_01G003090	Leucine-rich repeat protein kinase family protein	0.0805168	0.0511881	0.0301165	-0.0602832	-0.056242	-0.0450324	0.0311352	-0.0209274	0.0301165	0.0301165	0.0301165	-0.0519337
CRO_01G003100	cyclic nucleotide-gated channel	0.103457	0.0717793	0.0560006	0.0615213	-0.0476551	-0.0074353	0.0548918	-0.0177322	0.0560006	0.0571093	0.0537831	-0.0440046
CRO_01G003110	Potassium transporter family protein	-0.041958	-0.0499059	-0.056886	-0.0534919	-0.0499059	-0.0258735	-0.056886	-0.0185697	-0.056886	-0.056886	-0.056886	-0.046083
CRO_01G003120	NHL domain-containing protein	-0.0166859	-0.0198467	-0.0226226	-0.0212728	0.258022	-0.0502637	-0.0226226	-0.00738485	-0.0226226	-0.0226226	-0.0226226	-0.0183264
CRO_01G003130	NHL domain-containing protein	-0.029204	-0.034736	-0.0395944	-0.037232	0.119121	-0.0119712	-0.0395944	-0.0129251	-0.0395944	-0.0395944	-0.0395944	-0.0320752
CRO_01G003140	RING/U-box superfamily protein	-0.0338992	-0.0403206	-0.0459601	-0.0432178	-0.0403206	0.0859089	-0.0459601	-0.0150031	-0.0459601	-0.0459601	-0.0459601	0.262135
CRO_01G003150	transducin family protein / WD-40 repeat family protein	0.105653	0.067712	0.102429	0.0451635	0.0635761	-0.102298	0.104173	-0.0314095	0.102429	0.100545	0.104484	-0.00591471
CRO_01G003160	Leucine-rich repeat protein kinase family protein	0.161606	0.124049	0.107074	0.112468	-0.034736	-0.0214713	0.1056	-0.0129251	0.107074	0.108548	0.104126	-0.0320752
CRO_01G003170	hypoxia-responsive family protein / zinc finger (C3HC4-type RING finger) family protein	0.0288386	0.0454811	0.0877188	0.0741701	-0.0419483	-0.0207842	0.088933	0.00534722	0.0869361	0.0890603	0.0868701	0.0654579
CRO_01G003180	5'-3' exonuclease family protein	0.00875822	-0.0304101	-0.0648165	-0.0483169	0.00692907	0.0267436	-0.0672525	0.111343	-0.0639567	-0.0658196	-0.0620939	0.0268535
CRO_01G003190	nodulin MtN21 /EamA-like transporter family protein	-0.0723021	-0.085998	-0.0980261	-0.0921773	0.194767	-0.0159176	-0.0980261	-0.0319994	-0.0980261	-0.0980261	-0.0980261	0.00545175
CRO_01G003200	nodulin MtN21 /EamA-like transporter family protein	-0.0641174	-0.076263	-0.0869295	-0.0817428	0.0779434	0.148758	-0.0869295	-0.028377	-0.0869295	-0.0869295	-0.0869295	0.223856
CRO_01G003210	nodulin MtN21 /EamA-like transporter family protein	-0.0522137	-0.0621043	-0.0707906	-0.0665668	0.124536	0.152057	-0.0707906	-0.0231087	-0.0707906	-0.0707906	-0.0707906	0.148688
CRO_01G003220	nodulin MtN21 /EamA-like transporter family protein	-0.0265899	-0.0316267	-0.0360502	-0.0338992	0.311805	0.00508939	-0.0360502	-0.0117681	-0.0360502	-0.0360502	-0.0360502	-0.029204
CRO_01G003230	Peroxidase superfamily protein	-0.0123063	-0.0553818	-0.0444094	-0.0286345	-0.0666026	0.0193956	-0.0438389	-0.0584868	-0.0444094	-0.0445622	-0.0444374	0.0336712
CRO_01G003240	Peroxidase superfamily protein	-0.0715197	-0.05132	-0.0205803	-0.00380088	-0.0437803	-0.0141443	-0.0180779	-0.067633	-0.020831	-0.0204415	-0.0207093	0.00638323
CRO_01G003250	RNA ligase/cyclic nucleotide phosphodiesterase family protein	0.0590515	0.0222149	0.048642	-0.00195424	0.0839456	0.0860489	0.0481025	0.133379	0.0480492	0.0473153	0.0497146	0.110001
CRO_01G003260	TRICHOME BIREFRINGENCE-LIKE	-0.0166859	-0.0198467	-0.0226226	-0.0212728	-0.0198467	-0.0502637	-0.0226226	-0.00738485	-0.0226226	-0.0226226	-0.0226226	-0.0183264
CRO_01G003270	TRICHOME BIREFRINGENCE-LIKE	-0.0117681	-0.0139973	-0.0159551	-0.0150031	-0.0139973	-0.0354496	-0.0159551	-0.00520833	-0.0159551	-0.0159551	-0.0159551	-0.0129251
CRO_01G003280	Cellulose-synthase-like C4	0.116908	0.0564873	0.0614406	0.028169	0.0877011	-0.0860008	0.0616098	0.0479462	0.0614406	0.0604973	0.0584917	-0.0922341
CRO_01G003290	nodulin MtN21 /EamA-like transporter family protein	-0.0537881	-0.0639769	0.010129	0.0188172	-0.0639769	0.0862034	0.0154587	-0.0238055	0.010129	0.0110173	0.0119056	0.0393734
CRO_01G003300	Polynucleotidyl transferase, ribonuclease H-like superfamily protein	-0.0160074	-0.0548349	-0.0488234	-0.0339669	0.0452491	0.0612187	-0.048954	0.122875	-0.0488234	-0.0496067	-0.0485258	0.0449238
CRO_01G003310	Heavy metal transport/detoxification superfamily protein	-0.0876344	-0.104235	-0.0705562	-0.0609472	0.0937523	-0.171105	-0.0674595	0.123407	-0.0705562	-0.0700401	-0.069524	-0.0962501
CRO_01G003320	hypothetical protein
CRO_01G003330	Gibberellin-regulated family protein	0.16829	0.215974	0.175783	0.192964	-0.0676217	0.0390568	0.172199	-0.0251617	0.177532	0.173184	0.181049	-0.0624418
CRO_01G003340	transferases;sulfuric ester hydrolases;catalytics;transferases	-0.00166005	-0.0254503	0.0124954	0.0244601	0.0386856	-0.0755451	0.0107097	-0.0348838	0.0118669	0.0106897	0.0137325	-0.0865683
CRO_01G003350	senescence-associated gene	-0.0437869	-0.0520813	0.039556	0.0471797	0.167892	-0.0762032	0.0416277	-0.0193792	0.0385202	0.0405919	0.0405919	-0.0480917
CRO_01G003360	Peroxidase superfamily protein	-0.0316267	-0.0376176	0.0884665	0.0964442	-0.0376176	-0.0184981	0.0912172	-0.0139973	0.0870911	0.0898418	0.0898418	-0.034736
CRO_01G003370	RING/U-box superfamily protein with ARM repeat domain	-0.0316267	-0.0376176	-0.042879	-0.0403206	0.115188	0.122446	-0.042879	-0.0139973	-0.042879	-0.042879	-0.042879	0.125583
CRO_01G003380	zinc finger (AN1-like) family protein	-0.0611817	-0.04798	-0.0614512	-0.0794223	0.0303308	-0.0253766	-0.0605017	-0.0470435	-0.0619951	-0.05946	-0.0626081	0.080767
CRO_01G003390	Sterile alpha motif (SAM) domain-containing protein	-0.029204	-0.034736	-0.0395944	-0.037232	-0.034736	0.116369	-0.0395944	-0.0129251	-0.0395944	-0.0395944	-0.0395944	0.317096
CRO_01G003400	ferredoxin thioredoxin reductase catalytic beta chain family protein	-0.0711243	-0.0984343	-0.123117	-0.11185	0.108368	-0.237258	-0.12491	-0.0516064	-0.123117	-0.124551	-0.122758	-0.0139933
CRO_01G003410	hypothetical protein	0.0129967	-0.0126193	-0.0334546	-0.0219075	-0.0143847	-0.118028	-0.0328097	-0.0308147	-0.0321649	-0.03152	-0.0302302	0.00466658
CRO_01G003420	CRM family member	0.111801	0.0613932	0.0712778	0.0908841	-0.0605975	-0.0791217	0.0714887	-0.0452551	0.0723267	0.0717395	0.0742821	0.0356481
CRO_01G003430	Pyridoxamine 5'-phosphate oxidase family protein	0.0988445	0.0611503	0.0289114	0.0450962	0.273964	-0.00316119	0.0267644	-0.0331652	0.0304665	0.0289045	0.0333841	0.15852
CRO_01G003440	Family of unknown function (DUF716)	0.0316277	-0.00420626	0.0201986	0.0378157	0.132176	0.0275437	0.0196663	0.0779458	0.0207426	0.0206607	0.024036	-0.0554572
CRO_01G003450	Major facilitator superfamily protein	-0.0204893	-0.0243705	-0.027779	-0.0261216	-0.0243705	-0.0617206	-0.027779	-0.00906812	-0.027779	-0.027779	-0.027779	-0.0225036
CRO_01G003460	hypothetical protein
CRO_01G003470	Cation efflux family protein	0.0481334	-0.00664815	0.0599421	0.0440437	0.068004	0.0965159	0.0608007	0.0519122	0.0592616	0.0589301	0.061308	0.0408525
CRO_01G003480	golgi alpha-mannosidase II	0.0395335	0.00999152	-0.00725664	-0.000423538	0.151367	0.0931502	-0.00805737	-0.028377	-0.00725664	-0.0064559	-0.0088581	0.291077
CRO_01G003490	transducin family protein / WD-40 repeat family protein	0.00727688	0.017362	0.0601421	0.0637955	0.0973022	-0.0958632	0.0622251	0.0208582	0.0592179	0.0624918	0.0584592	0.0416489
CRO_01G003500	DP-E2F-like	-0.0204893	-0.0243705	-0.027779	-0.0261216	0.201927	0.0240071	-0.027779	-0.00906812	-0.027779	-0.027779	-0.027779	0.222471
CRO_01G003510	DUF760 domain containing protein	-0.0106442	-0.0777551	-0.074066	-0.0923895	0.0695473	-0.119451	-0.0719644	-0.0892409	-0.0733207	-0.0725754	-0.0710016	-0.00532674
CRO_01G003520	SIN3-like	0.118714	0.0277629	0.0156856	0.00224344	0.0370068	0.00787351	0.0148438	0.0091295	0.0166195	0.014462	0.0163389	0.114839
CRO_01G003530	ABC transporter family protein	-0.0166859	-0.0198467	-0.0226226	-0.0212728	-0.0198467	-0.0502637	-0.0226226	-0.00738485	-0.0226226	-0.0226226	-0.0226226	-0.0183264
CRO_01G003540	ABC transporter family protein	-0.0901052	-0.107173	-0.122163	-0.114874	0.0342943	-0.154963	-0.122163	0.0901605	-0.122163	-0.122163	-0.122163	-0.0989638
CRO_01G003550	conserved hypothetical protein	-0.0338992	-0.0403206	-0.0459601	-0.0432178	-0.0403206	-0.0387077	-0.0459601	-0.0150031	-0.0459601	-0.0459601	-0.0459601	-0.037232
CRO_01G003560	DNAse I-like superfamily protein	-0.0631332	-0.107477	-0.0811913	-0.0627273	-0.00843243	-0.198221	-0.0823006	-0.0714779	-0.081842	-0.0818252	-0.0808455	-0.0107896
CRO_01G003570	Putative membrane lipoprotein	-0.0117681	-0.0139973	-0.0159551	-0.0150031	-0.0139973	0.175382	-0.0159551	-0.00520833	-0.0159551	-0.0159551	-0.0159551	-0.0129251
CRO_01G003580	conserved hypothetical protein	0.252838	0.199917	0.164036	0.071025	0.0742292	-0.00904204	0.16055	-0.0177322	0.164036	0.160573	0.159419	-0.0440046
CRO_01G003590	Leucine-rich repeat protein kinase family protein	0.1087	0.0437642	0.0832984	0.109579	0.0841543	0.0979035	0.082015	0.121757	0.0835156	0.082943	0.0843153	0.12572
CRO_01G003600	CLAVATA3/ESR-RELATED	-0.0419579	-0.0499058	-0.0568859	-0.0534917	-0.0499058	-0.0829282	-0.0568859	-0.0185697	-0.0568859	-0.0568859	-0.0568859	-0.0460829
CRO_01G003610	methyltransferases	0.0580757	0.127749	0.0573484	0.0249697	-0.0701438	-0.17233	0.0547821	-0.0886473	0.0571284	0.0566373	0.055748	-0.0826791
CRO_01G003620	Protein of unknown function (DUF1336)	0.100574	0.0271319	0.0616612	0.057465	0.104593	0.00359123	0.0594212	0.0161291	0.0610094	0.0595468	0.0592102	0.0278336
CRO_01G003630	hypothetical protein	-0.0265899	-0.0316267	-0.0360502	-0.0338992	-0.0316267	0.0119044	-0.0360502	-0.0117681	-0.0360502	-0.0360502	-0.0360502	-0.029204
CRO_01G003640	Duplicated homeodomain-like superfamily protein	-0.0381004	-0.0453177	-0.051656	-0.0485739	-0.0453177	0.0726437	-0.051656	-0.0168625	-0.051656	-0.051656	-0.051656	-0.0418462
CRO_01G003650	Oxoglutarate/iron-dependent oxygenase	-0.0432299	-0.0690104	-0.0381011	-0.024752	-0.0465138	0.37132	-0.0368879	0.0992023	-0.0381011	-0.039343	-0.0364806	0.155235
CRO_01G003660	glycerol-3-phosphate acyltransferase
CRO_01G003670	Protein kinase superfamily protein	-0.0204893	-0.0243705	-0.027779	-0.0261216	-0.0243705	0.0606378	-0.027779	-0.00906812	-0.027779	-0.027779	-0.027779	-0.0225036
CRO_01G003680	Pathogenesis-related thaumatin superfamily protein
CRO_01G003690	P-loop containing nucleoside triphosphate hydrolases superfamily protein	-0.0342436	-0.0626132	-0.0862335	-0.0736445	0.00399955	-0.0314492	-0.0857309	-0.0436544	-0.0852283	-0.0847257	-0.0837204	0.0835971
CRO_01G003700	Core-2/I-branching beta-1,6-N-acetylglucosaminyltransferase family protein	0.0632114	0.0266511	-0.0047469	0.0109258	0.10225	-0.0796634	-0.00664127	-0.0382354	-0.00342335	-0.00480649	-0.000926798	0.0374406
CRO_01G003710	Tetratricopeptide repeat (TPR)-like superfamily protein	0.115377	0.0911607	0.0675696	0.0765935	-0.042879	0.028331	0.061598	-0.0159551	0.0675696	0.0627923	0.0687639	-0.0395944
CRO_01G003720	hypothetical protein	0.151911	0.125583	0.0996813	0.109349	-0.034736	-0.00352658	0.0925389	-0.0129251	0.0996813	0.0939674	0.10111	-0.0320752
CRO_01G003730	Protein of unknown function (DUF569)	-0.0166859	-0.0198467	-0.0226226	-0.0212728	-0.0198467	0.090535	-0.0226226	-0.00738485	-0.0226226	-0.0226226	-0.0226226	-0.0183264
CRO_01G003740	Actin cross-linking protein	0.0544493	0.0531024	0.108191	0.102071	0.00968678	-0.095225	0.110158	0.050596	0.10728	0.110291	0.106909	-0.0187053
CRO_01G003750	Tetratricopeptide repeat (TPR)-like superfamily protein	-0.0204893	-0.0243705	-0.027779	-0.0261216	-0.0243705	0.0520594	-0.027779	-0.00906812	-0.027779	-0.027779	-0.027779	-0.0225036
CRO_01G003760	IBR domain-containing protein	-0.00846878	-0.0797108	-0.00886406	-0.0259744	-0.121562	-0.130787	-0.00534329	-0.033925	-0.00900673	-0.00825195	-0.00594619	0.110647
CRO_01G003770	FAD/NAD(P)-binding oxidoreductase family protein	-0.0419579	-0.0499058	-0.0568859	-0.0534917	0.0629641	-0.0260687	-0.0568859	-0.0185697	-0.0568859	-0.0568859	-0.0568859	0.078715
CRO_01G003780	Phosphoglycerate mutase-like family protein	-0.068269	-0.081201	-0.0925582	-0.0870356	-0.081201	-0.12614	-0.0925582	-0.0302145	-0.0925582	-0.0925582	-0.0925582	-0.0749808
CRO_01G003790	Pyridoxal phosphate (PLP)-dependent transferases superfamily protein	-0.093156	-0.157425	-0.127164	-0.0996053	-0.0903596	-0.209686	-0.124533	-0.0675968	-0.126903	-0.126165	-0.125917	-0.0125361
CRO_01G003800	RNA cyclase family protein	-0.0419579	-0.0499058	-0.0568859	-0.0534917	-0.0499058	-0.126391	-0.0568859	-0.0185697	-0.0568859	-0.0568859	-0.0568859	-0.0460829
CRO_01G003810	SPFH/Band 7/PHB domain-containing membrane-associated protein family	0.11693	0.0857158	0.0639116	-0.0459601	0.0898136	-0.108595	0.0651309	-0.0159551	0.0639116	0.0639116	0.0639116	-0.0395944
CRO_01G003820	SPFH/Band 7/PHB domain-containing membrane-associated protein family	-0.00328068	-0.0634069	-0.00876614	-0.041845	-0.05934	0.116133	-0.00741317	0.011987	-0.00936746	-0.010307	-0.00867219	-0.0420832
CRO_01G003830	voltage dependent anion channel	0.0297364	-0.0541278	-0.0581151	-0.0934301	-0.032791	-0.0564713	-0.0599926	0.0129831	-0.0582776	-0.0602926	-0.0586119	0.122522
CRO_01G003840	hypothetical protein	-0.0237207	-0.028214	-0.0321602	-0.0302413	-0.028214	-0.0714548	-0.0321602	-0.0104983	-0.0321602	-0.0321602	-0.0321602	-0.0260528
CRO_01G003850	Auxin efflux carrier family protein	-0.0204893	-0.0243705	-0.027779	-0.0261216	-0.0243705	0.0258025	-0.027779	-0.00906812	-0.027779	-0.027779	-0.027779	0.227602
CRO_01G003860	hypothetical protein	-0.0166859	-0.0198467	-0.0226226	-0.0212728	-0.0198467	0.0561029	-0.0226226	-0.00738485	-0.0226226	-0.0226226	-0.0226226	0.285626
CRO_01G003870	Pectate lyase family protein	-0.0204893	-0.0243705	-0.027779	-0.0261216	-0.0243705	0.0249048	-0.027779	-0.00906812	-0.027779	-0.027779	-0.027779	0.225036
CRO_01G003880	Pectate lyase family protein	0.135976	0.0868667	0.0985706	0.0664816	-0.0386269	-0.0269419	0.0966212	-0.0376834	0.0980896	0.0976085	0.0981719	0.0350944
CRO_01G003890	high mobility group	0.0146973	-0.0286173	0.0433256	0.0616617	0.0653014	0.0436919	0.0450241	0.0951185	0.042804	0.0433073	0.0441801	0.0547536
CRO_01G003900	high mobility group	-0.0409627	-0.0795035	-0.0672983	-0.0510956	0.0485838	-0.0275437	-0.0670611	0.0743908	-0.0672983	-0.0683832	-0.0664657	0.120197
CRO_01G003910	Integrase-type DNA-binding superfamily protein	0.243111	0.208962	0.174926	0.187216	-0.0243705	-0.0617206	0.164531	-0.00906812	0.174926	0.16661	0.177005	-0.0225036
CRO_01G003920	conserved hypothetical protein	0.112367	0.0733087	0.0455228	0.0562022	0.131509	-0.045943	0.0413201	-0.0308147	0.0455228	0.0434649	0.0447692	0.174953
CRO_01G003930	Transducin/WD40 repeat-like superfamily protein	0.055867	0.0284103	0.0132304	0.0190155	-0.0601937	-0.115471	0.0124079	-0.0223978	0.0132304	0.014053	0.0115853	0.050077
CRO_01G003940	stomatal cytokinesis defective / SCD1 protein (SCD1)	-0.00676059	-0.0446408	0.0314136	0.0525103	-0.0679423	0.0172438	0.0339452	0.107437	0.0316241	0.0316241	0.0355979	0.0852337
CRO_01G003950	ATPase, V0/A0 complex, subunit C/D	0.0364808	0.10599	0.0778303	0.0825236	0.0252551	-0.118679	0.0791932	0.0144568	0.0785905	0.0803753	0.0799766	0.0946846
CRO_01G003960	Protein of unknown function (DUF1637)	-0.00826338	-0.0351025	0.0081139	0.0228166	0.0162599	0.0633368	0.0100618	0.162746	0.00859119	0.010539	0.0117	0.0704275
CRO_01G003970	WRKY DNA-binding protein	-0.0166859	-0.0198467	-0.0226226	-0.0212728	-0.0198467	-0.0502637	-0.0226226	-0.00738485	-0.0226226	-0.0226226	-0.0226226	-0.0183264
CRO_01G003980	Small GTP-binding protein	0.0508107	0.00422294	0.0332754	-0.00767206	-0.0187337	0.03413	0.0344444	0.0785376	0.0326465	0.0345718	0.032569	0.12887
CRO_01G003990	ubiquitin carrier protein	0.0178122	0.0181025	0.0631282	0.069239	-0.0278745	-0.0106181	0.0634689	-0.0337041	0.0617931	0.0633591	0.0591571	-0.0288526
CRO_01G004000	hypothetical protein	-0.0565407	-0.0260464	0.00909639	0.0337542	-0.0499712	0.0949699	0.0109011	0.0699602	0.00812869	0.0111431	0.00785047	0.0934629
CRO_01G004010	IQ-domain	-0.0736258	-0.0875725	0.0133516	0.0246158	0.0580792	-0.012089	0.0182415	-0.0325853	0.0127769	0.0145497	0.0151731	0.0917114
CRO_01G004020	PQQ-like domain containing protein	-0.0360502	-0.042879	-0.0488763	-0.0459601	0.0804401	0.0751379	-0.0488763	-0.0159551	-0.0488763	-0.0488763	-0.0488763	0.10114
CRO_01G004030	Galactose mutarotase-like superfamily protein	-0.0166859	-0.0198467	-0.0226226	-0.0212728	-0.0198467	0.0627508	-0.0226226	-0.00738485	-0.0226226	-0.0226226	-0.0226226	-0.0183264
CRO_01G004040	Galactose mutarotase-like superfamily protein
CRO_01G004050	3-dehydroquinate synthase II domain containing protein	-0.0419579	-0.0499058	-0.0568859	-0.0534917	0.062921	-0.126391	-0.0568859	-0.0185697	-0.0568859	-0.0568859	-0.0568859	-0.0460829
CRO_01G004060	Calcineurin-like metallo-phosphoesterase superfamily protein	0.0993977	0.0362302	0.051376	0.0290048	0.0336504	-0.060775	0.0486972	-0.0627618	0.0507368	0.0495479	0.0493364	0.223766
CRO_01G004070	Protein kinase superfamily protein	-0.0265899	-0.0316267	-0.0360502	-0.0338992	0.148231	-0.0800978	-0.0360502	-0.0117681	-0.0360502	-0.0360502	-0.0360502	-0.029204
CRO_01G004080	homeobox protein
CRO_01G004090	Glutaredoxin family protein	-0.0736256	-0.0875722	-0.0405527	-0.0315019	-0.0220742	0.171864	-0.0367494	-0.0325852	-0.0405527	-0.0399188	-0.0392849	0.0930653
CRO_01G004100	RNA-binding (RRM/RBD/RNP motifs) family protein	-0.0237207	-0.028214	-0.0321602	-0.0302413	-0.028214	0.0258188	-0.0321602	-0.0104983	-0.0321602	-0.0321602	-0.0321602	-0.0260528
CRO_01G004110	basic helix-loop-helix (bHLH) DNA-binding family protein	-0.0166859	-0.0198467	-0.0226226	-0.0212728	-0.0198467	-0.0502637	-0.0226226	-0.00738485	-0.0226226	-0.0226226	-0.0226226	-0.0183264
CRO_01G004120	ATP binding cassette subfamily B19	-0.0166859	-0.0198467	-0.0226226	-0.0212728	-0.0198467	-0.0502637	-0.0226226	-0.00738485	-0.0226226	-0.0226226	-0.0226226	-0.0183264
CRO_01G004130	tubulin alpha-2 chain	0.0311139	0.0322372	0.0324159	0.0582767	0.0739001	-0.255658	0.0324677	-0.0787718	0.0329057	0.0309513	0.0305887	-0.0705167
CRO_01G004140	hypothetical protein	0.0882174	0.106382	0.0892139	0.0839161	0.119412	-0.203696	0.0878443	-0.0579553	0.0889993	0.0915136	0.0890913	-0.102017
CRO_01G004150	Ribosomal protein S4	0.0390122	-0.0381536	-0.0128922	-0.0342602	0.0195016	-0.09461	-0.0128369	0.0130608	-0.0127586	-0.0140024	-0.0118234	0.0914365
CRO_01G004160	basic helix-loop-helix (bHLH) DNA-binding superfamily protein	0.115998	0.0795501	0.0479385	0.0633657	0.0803747	0.0317615	0.0450218	-0.028996	0.04934	0.0471468	0.0521659	0.0214587
CRO_01G004170	THADA/TRM732, DUF2428 domain containing protein	-0.0237207	-0.028214	-0.0321602	-0.0302413	-0.028214	-0.0714548	-0.0321602	-0.0104983	-0.0321602	-0.0321602	-0.0321602	-0.0260528
CRO_01G004180	NAP1-related protein	0.0350311	-0.000648723	-0.0303148	-0.07204	0.065297	-0.0938938	-0.0320715	0.0880929	-0.0303148	-0.0321671	-0.0298517	-0.103
CRO_01G004190	lipid transfer protein	-0.0117681	-0.0139973	-0.0159551	-0.0150031	-0.0139973	-0.0354496	-0.0159551	-0.00520833	-0.0159551	-0.0159551	-0.0159551	-0.0129251
CRO_01G004200	lipid transfer protein	-0.0166859	-0.0198467	-0.0226226	-0.0212728	-0.0198467	-0.0502637	-0.0226226	-0.00738485	-0.0226226	-0.0226226	-0.0226226	-0.0183264
CRO_01G004210	Trypsin family protein with PDZ domain	-0.047285	-0.056242	-0.0641083	-0.0602832	0.138808	-0.049432	-0.0641083	-0.0209274	-0.0641083	-0.0641083	-0.0641083	-0.0519337
CRO_01G004220	NAC (No Apical Meristem) domain transcriptional regulator superfamily protein	0.0554834	0.0184811	-0.0138259	0.00180239	0.0115477	-0.0954742	-0.0163846	-0.0409647	-0.0127423	-0.0146809	-0.0104966	0.0187355
CRO_01G004230	Protein of unknown function (DUF1666)	0.0384223	-0.0218062	0.0129043	0.038022	0.164108	-0.178786	0.0125364	0.067725	0.0131479	0.0128613	0.0155941	-0.0158953
CRO_01G004240	myb domain protein	-0.0655161	-0.0779266	-0.0888258	-0.0835259	0.0592594	0.470466	-0.0888258	0.191159	-0.0888258	-0.0888258	-0.0888258	0.200493
CRO_01G004250	mini zinc finger
CRO_01G004260	homeobox protein	-0.0762391	-0.0906808	-0.0458851	-0.0373462	-0.0286397	0.0138784	-0.0446813	-0.0337418	-0.046487	-0.0452832	-0.0452832	-0.000768547
CRO_01G004270	GAST1 protein homolog	-0.0360502	-0.042879	-0.0488763	-0.0459601	-0.042879	0.279572	-0.0488763	-0.0159551	-0.0488763	-0.0488763	-0.0488763	-0.0395944
CRO_01G004280	structural maintenance of chromosome	-0.0204893	-0.0243705	0.16661	0.178419	0.201927	0.0518687	0.179085	-0.00906812	0.16661	0.168689	0.170768	-0.0225036
CRO_01G004290	starch synthase	0.176735	0.128102	0.0888529	0.108714	-0.0875704	0.0999572	0.0834546	-0.0325845	0.0900719	0.086011	0.089842	0.00502771
CRO_01G004300	Domain of unknown function (DUF298)	-0.0161192	-0.0601972	-0.0565634	-0.0930418	-0.0301267	0.0258973	-0.0555159	-0.0622249	-0.0565634	-0.0578255	-0.0552715	0.104231
CRO_01G004310	RING/U-box superfamily protein	0.0519487	0.0134022	0.0634842	0.0512994	0.0247624	-0.123604	0.0682984	-0.0714779	0.0644086	0.0667305	0.0675325	-0.0487546
CRO_01G004320	Ribosomal protein L34e superfamily protein	0.107206	0.0553047	0.0749726	0.0934015	0.0646636	0.0362046	0.0711068	-0.0473785	0.0743822	0.072867	0.0726999	0.138295
CRO_01G004330	cycling DOF factor	-0.00410927	-0.0291618	-0.0523878	-0.0423834	-0.0363315	0.111367	-0.0555341	-0.037129	-0.0523878	-0.0549048	-0.0517585	-0.0060666
CRO_01G004340	Calcium-binding EF-hand family protein	0.0299013	-0.00642281	-0.0334865	-0.022285	0.049592	-0.154798	-0.036296	-0.0425824	-0.0334865	-0.0347852	-0.0340843	-0.105673
CRO_01G004350	expansin A15	-0.0166859	-0.0198467	-0.0226226	-0.0212728	-0.0198467	-0.0502637	-0.0226226	-0.00738485	-0.0226226	-0.0226226	-0.0226226	-0.0183264
CRO_01G004360	polypyrimidine tract-binding protein	-0.0237694	-0.0812273	-0.125221	-0.105249	0.0575543	-0.0335763	-0.127466	0.101223	-0.124741	-0.125399	-0.124859	0.0389093
CRO_01G004370	RNA-binding KH domain-containing protein	0.0500312	-0.0215732	0.0144467	-0.0176701	0.0100343	0.0518496	0.0162689	0.0741799	0.0144537	0.0148882	0.0156124	-0.00418146
CRO_01G004380	hypothetical protein	0.0965415	0.0440348	0.103461	0.0677775	-0.0634185	0.106506	0.105861	0.108269	0.10309	0.103292	0.104383	0.0258141
CRO_01G004390	Pentatricopeptide repeat (PPR) superfamily protein	-0.0437869	-0.0520813	-0.0593656	-0.0558235	-0.0520813	-0.0254887	-0.0593656	-0.0193792	-0.0593656	-0.0593656	-0.0593656	-0.0480917
CRO_01G004400	conserved hypothetical protein	-0.0117681	-0.0139973	-0.0159551	-0.0150031	-0.0139973	0.179114	-0.0159551	-0.00520833	-0.0159551	-0.0159551	-0.0159551	-0.0129251
CRO_01G004410	conserved hypothetical protein
CRO_01G004420	hypothetical protein
CRO_01G004430	NAC domain containing protein	-0.0573135	-0.0866973	-0.111407	-0.0984573	0.0592371	0.108451	-0.110981	0.116002	-0.110556	-0.11013	-0.109279	0.0234077
CRO_01G004440	myb domain protein	-0.0553333	-0.0658149	-0.0750202	-0.070544	0.0170846	-0.0819187	-0.0750202	-0.0244894	-0.0750202	-0.0750202	-0.0750202	-0.0607734
CRO_01G004450	SPX domain gene	0.0286969	-0.020743	0.0615619	0.0828148	-0.112291	-0.0632778	0.0626033	0.0285275	0.0608852	0.0609154	0.0627593	0.0365435
CRO_01G004460	EXS (ERD1/XPR1/SYG1) family protein	-0.029204	-0.034736	-0.0395944	-0.037232	-0.034736	-0.0879725	-0.0395944	-0.0129251	-0.0395944	-0.0395944	-0.0395944	-0.0320752
CRO_01G004470	conserved hypothetical protein	-0.0304714	-0.0235069	0.00651491	0.0195872	0.018405	0.0733025	0.00729597	-0.00390772	0.00646897	0.00417634	0.00668031	-0.0344743
CRO_01G004480	pectin methylesterase	0.0185321	-0.0035292	-0.0241937	-0.0155038	-0.00961343	0.0605072	-0.0275081	0.18042	-0.0241937	-0.0268453	-0.0235308	0.00878694
CRO_01G004490	Protein of unknown function (DUF1997)	-0.0400656	-0.0476551	-0.0543204	-0.0510793	0.0632814	-0.0730574	-0.0543204	-0.0177322	-0.0543204	-0.0543204	-0.0543204	0.0921133
CRO_01G004500	Pentatricopeptide repeat (PPR) superfamily protein	-0.0117681	-0.0139973	-0.0159551	-0.0150031	-0.0139973	-0.0354496	-0.0159551	-0.00520833	-0.0159551	-0.0159551	-0.0159551	-0.0129251
CRO_01G004510	sec7 domain-containing protein	0.0135613	-0.00999383	-0.0319981	-0.0226861	-0.0182968	-0.0838979	-0.0353842	-0.0319994	-0.0319981	-0.034707	-0.0313209	0.17503
CRO_01G004520	hypothetical protein	-0.0472849	-0.0562419	-0.0641082	-0.0602831	-0.0562419	0.0531842	-0.0641082	0.245547	-0.0641082	-0.0641082	-0.0641082	0.0576921
CRO_01G004530	related to AP2	-0.0522137	-0.0621043	-0.0707906	-0.0665668	0.13114	-0.00601919	-0.0707906	-0.0231087	-0.0707906	-0.0707906	-0.0707906	-0.057347
CRO_01G004540	SNF1 kinase homolog	-0.0644851	-0.0932834	-0.0616321	-0.0474241	0.0786426	-0.0704335	-0.0625714	-0.0526623	-0.0622371	-0.0627466	-0.0605972	0.00269566
CRO_01G004550	hypothetical protein	0.0121405	-0.0104371	-0.03152	-0.0225898	0.0797778	-0.10331	-0.0347445	-0.0308147	-0.03152	-0.0340996	-0.0308751	-0.0764704
CRO_01G004560	Protein of unknown function (DUF1336)	-0.0522137	-0.0621043	-0.0707906	-0.0665668	0.0345075	0.295412	-0.0707906	-0.0231087	-0.0707906	-0.0707906	-0.0707906	0.159319
CRO_01G004570	Protein kinase superfamily protein	-0.0117681	-0.0139973	-0.0159551	-0.0150031	-0.0139973	-0.0354496	-0.0159551	-0.00520833	-0.0159551	-0.0159551	-0.0159551	-0.0129251
CRO_01G004580	WRKY DNA-binding protein	-0.0204197	-0.0474117	0.00382611	0.01461	0.0180623	0.0404078	0.00478185	0.163295	0.00309823	0.00505401	0.00355395	0.0594367
CRO_01G004590	Domain of unknown function (DUF3598)	-0.0437869	-0.0520813	-0.0593656	-0.0558235	0.275871	-0.131901	-0.0593656	-0.0193792	-0.0593656	-0.0593656	-0.0593656	-0.0480917
CRO_01G004600	early nodulin-like protein	-0.0166859	-0.0198467	-0.0226226	-0.0212728	-0.0198467	-0.0502637	-0.0226226	-0.00738485	-0.0226226	-0.0226226	-0.0226226	-0.0183264
CRO_01G004610	eukaryotic translation initiation factor	0.116232	0.0470147	0.0550746	0.0289444	0.0286652	-0.0496256	0.0531954	0.0869568	0.0550844	0.0544028	0.0553327	0.0458658
CRO_01G004620	early nodulin-like protein	0.0452649	0.085773	0.0458553	0.0683484	-0.0456903	-0.192918	0.0445855	-0.0415053	0.0463483	0.0484277	0.0448514	-0.103
CRO_01G004630	chorismate mutase	-0.0217021	-0.0808491	-0.0606982	-0.0377482	0.103088	0.155761	-0.0604732	0.0159462	-0.0606747	-0.0598545	-0.0596904	-0.00939189
CRO_01G004640	Tetratricopeptide repeat (TPR)-like superfamily protein	0.0557247	0.03344	0.0122128	0.0207901	0.0364995	0.0229949	0.00795619	-0.0231087	0.0122128	0.0088075	0.0130641	-0.057347
CRO_01G004650	hydroxymethylbilane synthase	-0.0774855	-0.130592	-0.0956383	-0.0961242	0.0195562	-0.106921	-0.0946646	0.0277373	-0.0962253	-0.0955684	-0.0950792	0.152838
CRO_01G004660	Ribosomal L27e protein family	-0.057789	-0.107334	-0.0645277	-0.0694926	0.0440443	-0.087658	-0.0633553	0.0750591	-0.0649508	-0.0657782	-0.0642441	0.165027
CRO_01G004670	Plant protein of unknown function (DUF863)	0.0739793	0.0375768	0.0743962	0.0350579	-0.0967827	0.217405	0.0730348	-0.0360123	0.0736895	0.0724323	0.0757707	0.260801
CRO_01G004680	Tetratricopeptide repeat (TPR)-like superfamily protein	-0.0166859	-0.0198467	-0.0226226	-0.0212728	0.258022	-0.0502637	-0.0226226	-0.00738485	-0.0226226	-0.0226226	-0.0226226	-0.0183264
CRO_01G004690	Saccharopine dehydrogenase	-0.0641174	-0.076263	-0.0192599	-0.0105396	0.0988731	0.0643028	-0.0149175	-0.028377	-0.0192599	-0.0185362	-0.0178124	0.0963927
CRO_01G004700	UDP-glucosyl transferase 72E1	-0.0117681	-0.0139973	-0.0159551	-0.0150031	-0.0139973	-0.0354496	-0.0159551	-0.00520833	-0.0159551	-0.0159551	-0.0159551	-0.0129251
CRO_01G004710	tRNA/rRNA methyltransferase (SpoU) family protein	0.0562909	0.0280164	0.00727743	-0.070544	-0.0658149	-0.0441457	0.00816714	-0.0244894	0.00727743	0.00727743	0.00727743	-0.0607734
CRO_01G004720	U-box domain-containing protein	-0.0180225	-0.0575302	-0.0444473	-0.0252798	-0.00204348	0.0212789	-0.04353	0.0521598	-0.0436859	-0.0448178	-0.0410156	0.0366078
CRO_01G004730	RING/U-box superfamily protein	-0.0180446	-0.0705077	-0.0180466	-0.0160557	-0.0322457	-0.108308	-0.0176799	0.0189021	-0.0186466	-0.0192229	-0.016675	0.0191023
CRO_01G004740	DUF4336 domain containing protein	-0.0301216	-0.0709871	-0.0540096	-0.069597	0.0572853	-0.2172	-0.055185	-0.0616888	-0.0545573	-0.0555527	-0.0529391	-0.0655715
CRO_01G004750	EID1-like	-0.0233571	-0.0628463	-0.0539081	-0.035157	0.0947724	-0.0129569	-0.0541585	-0.0579553	-0.0533357	-0.0532539	-0.0505709	0.0917275
CRO_01G004760	PHD finger family protein	-0.0696253	-0.0828142	-0.094397	-0.0887647	-0.0188105	0.172532	-0.094397	0.147911	-0.094397	-0.094397	-0.094397	0.0993896
CRO_01G004770	acyl-CoA synthetase	0.0390628	0.0172801	-0.00332178	0.00514586	0.0130519	-0.0535566	-0.00710421	-0.0251616	-0.00332178	-0.00634773	-0.00256529	0.0275463
CRO_01G004780	Insulinase (Peptidase family M16) protein	0.0272291	0.0424662	0.0943188	0.0779858	0.0377656	-0.0612225	0.09632	-0.0753792	0.0941004	0.0934666	0.0964031	0.121506
CRO_01G004790	Ribosomal protein S19e family protein	-0.0653848	-0.134965	-0.118819	-0.128629	0.0581593	-0.0629363	-0.118379	0.0714231	-0.118993	-0.118741	-0.117513	0.205837
CRO_01G004800	TPX2 (targeting protein for Xklp2) protein family	-0.0204893	-0.0243705	-0.027779	-0.0261216	0.197285	-0.0617206	-0.027779	-0.00906812	-0.027779	-0.027779	-0.027779	-0.0225036
CRO_01G004810	UDP-glucose 6-dehydrogenase family protein	0.0185421	0.0638195	0.0519245	0.0707897	0.0268056	-0.341786	0.0499911	-0.113389	0.0514309	0.0501648	0.0483684	-0.105388
CRO_01G004820	C2H2-like zinc finger protein	0.437775	0.383927	0.329738	0.348822	-0.0139973	-0.0354496	0.31201	-0.00520833	0.329738	0.315556	0.333284	-0.0129251
CRO_01G004830	putative endonuclease or glycosyl hydrolase with C2H2-type zinc finger domain	-0.065516	-0.0779265	-0.0153905	-0.00706066	0.170858	-0.0946807	-0.0138526	-0.028996	-0.0161594	-0.0146215	-0.0146215	0.0133208
CRO_01G004840	conserved hypothetical protein	0.0421393	0.0204655	-6.47843e-05	0.00834283	0.113824	0.0837505	-0.00390865	-0.0244894	-6.47843e-05	-0.00313988	0.000703989	0.0328323
CRO_01G004850	Pentatricopeptide repeat (PPR) superfamily protein	0.145298	0.107351	0.0743981	0.0904154	0.10447	-0.0899169	0.0710281	-0.025823	0.0759383	0.0733962	0.0790765	0.0276596
CRO_01G004860	Glycosyl transferase, family	-0.068269	-0.0161763	-0.0312496	-0.0257281	-0.00795035	-0.0659688	-0.0312496	-0.0302144	-0.0312496	-0.0324697	-0.0312496	0.100818
CRO_01G004870	calmodulin-binding protein-related	-0.0568521	-0.0676214	-0.0770793	-0.0724802	0.197814	0.00681411	-0.0770793	-0.0251616	-0.0770793	-0.0770793	-0.0770793	-0.0624414
CRO_01G004880	Tetratricopeptide repeat (TPR)-like superfamily protein	-0.0338992	-0.0403206	-0.0459601	-0.0432178	0.102264	-0.0301308	-0.0459601	-0.0150031	-0.0459601	-0.0459601	-0.0459601	-0.037232
CRO_01G004890	galacturonosyltransferase	0.0264414	0.0199618	0.0388195	0.0541833	-0.0091783	0.061643	0.0411159	0.00526104	0.0401487	0.0388358	0.042677	0.0123456
CRO_01G004900	casein lytic proteinase B3	0.0760599	0.0411019	0.0120799	-0.0355165	0.134937	-0.0289395	0.00976786	-0.0331652	0.0120799	0.00974034	0.0126648	-0.00117899
CRO_01G004910	casein lytic proteinase B3	-0.06127	0.0112335	0.0685228	0.0772526	0.0998654	0.0978909	0.0731617	-0.0271169	0.0685228	0.0677178	0.0700691	0.0333854
CRO_01G004920	casein lytic proteinase B3	0.200436	0.143547	0.102216	0.0517494	-0.0297251	-0.0768449	0.100618	-0.0337418	0.103556	0.101971	0.10256	0.0709542
CRO_01G004930	F-box family protein	0.0219727	-0.0317169	0.0176603	0.00236454	0.124496	0.0246796	0.019532	0.123954	0.0172231	0.0177439	0.0182842	-0.0688146
CRO_01G004940	hypothetical protein	0.0596681	0.0111572	0.0713625	0.053047	0.102226	0.00341164	0.0739708	0.143325	0.0710049	0.0716233	0.0720778	-0.126757
CRO_01G004950	conserved hypothetical protein	-0.0237207	-0.028214	-0.0321602	-0.0302413	0.169295	-0.0714548	-0.0321602	-0.0104983	-0.0321602	-0.0321602	-0.0321602	-0.0260528
CRO_01G004960	UDP-Glycosyltransferase superfamily protein	-0.0437869	-0.0520813	-0.0593656	-0.0558235	0.0653395	0.0909287	-0.0593656	-0.0193792	-0.0593656	-0.0593656	-0.0593656	-0.0480917
CRO_01G004970	UDP-Glycosyltransferase superfamily protein	-0.0400656	-0.0476551	-0.0543204	-0.0510793	0.0730042	0.0642607	-0.0543204	-0.0177322	-0.0543204	-0.0543204	-0.0543204	-0.0440046
CRO_01G004980	dentin sialophosphoprotein-related	-0.0641174	-0.076263	-0.0869295	-0.0817428	-0.076263	-0.124935	-0.0869295	-0.028377	-0.0869295	-0.0869295	-0.0869295	0.0138653
CRO_01G004990	alpha-amylase-like	-0.0400656	-0.0476551	-0.0543204	-0.0510793	0.078058	0.0472837	-0.0543204	0.277267	-0.0543204	-0.0543204	-0.0543204	0.078744
CRO_01G005000	Transducin/WD40 repeat-like superfamily protein	-0.00528613	-0.0477994	0.0308971	0.050478	0.0207737	0.0700612	0.035273	0.0991885	0.0310381	0.0337012	0.0333357	-0.0199682
CRO_01G005010	alpha/beta-Hydrolases superfamily protein
CRO_01G005020	RS2-interacting KH protein	0.0339744	-0.02714	-0.0549922	-0.0928582	-0.0375126	0.0298818	-0.056297	0.0135015	-0.0546683	-0.0556922	-0.0533492	0.0602118
CRO_01G005030	glycine-rich RNA-binding protein	0.0399364	-0.00314682	0.0560673	0.0171304	0.207191	0.028534	0.0577022	-0.0510785	0.0555913	0.0545722	0.05824	0.0487581
CRO_01G005040	exocyst subunit exo70 family protein E1	0.0790142	0.0851686	0.083011	0.0426189	0.0098395	0.0270786	0.0848925	-0.0654588	0.08363	0.0822938	0.0849662	-0.109138
CRO_01G005050	serine carboxypeptidase-like	-0.0696252	-0.082814	-0.0943968	-0.0887646	0.0741996	0.195726	-0.0943968	0.180779	-0.0943968	-0.0943968	-0.0943968	0.165038
CRO_01G005060	hydroxyproline-rich glycoprotein family protein	-0.0231852	-0.0538965	-0.0781017	-0.125751	0.126339	0.0696497	-0.0775003	-0.0436544	-0.0781017	-0.0781017	-0.0781017	0.084176
CRO_01G005070	hypothetical protein	0.0806871	0.0421001	0.06324	0.0810447	0.0232204	-0.0643254	0.0609298	0.147145	0.06324	0.0593981	0.0619805	0.052707
CRO_01G005080	conserved hypothetical protein	0.135784	0.0941756	0.0647108	0.00491349	0.10306	-0.0976398	0.0624007	-0.0264745	0.0647108	0.0624088	0.0616414	-0.0656995
CRO_01G005090	receptor-like protein kinase	-0.0170475	-0.0458344	-0.0292301	-0.0154131	0.182613	0.0995477	-0.0297722	-0.0447224	-0.0292301	-0.0314184	-0.027644	0.12896
CRO_01G005100	ABI five binding protein	-0.0381004	-0.0453177	-0.051656	-0.0485739	-0.0453177	-0.00691696	-0.051656	-0.0168625	-0.051656	-0.051656	-0.051656	0.0898068
CRO_01G005110	Nuclear transport factor 2 (NTF2) family protein with RNA binding (RRM-RBD-RNP motifs) domain	-0.0117681	-0.0139973	-0.0159551	-0.0150031	-0.0139973	-0.0354496	-0.0159551	-0.00520833	-0.0159551	-0.0159551	-0.0159551	-0.0129251
CRO_01G005120	conserved hypothetical protein	0.00968887	-0.0487707	-0.0727836	-0.110202	0.0455023	-0.148913	-0.0729291	0.0243412	-0.0727836	-0.0732892	-0.0730436	0.112448
CRO_01G005130	plastid transcription factor	0.0271512	0.0459519	0.0300177	0.0564008	0.035338	0.153496	0.0300521	-0.0654588	0.0299293	0.0326115	0.0271783	0.267445
CRO_01G005140	Bromodomain transcription factor	0.023199	-0.0220203	0.0209712	0.0402097	-0.0389733	-0.0998775	0.0243466	-0.0526623	0.021693	0.0239326	0.0237309	0.0733309
CRO_01G005150	DUF4378 domain containing protein	-0.0598186	-0.0711498	-0.0132479	-0.00560928	-0.0711498	-0.0656266	-0.0118269	-0.0264745	-0.0139584	-0.0125374	-0.0125374	-0.0656995
CRO_01G005160	Haloacid dehalogenase-like hydrolase (HAD) superfamily protein	-0.0163249	-0.069283	-0.0350574	-0.0499254	0.0572747	0.00783007	-0.0335668	0.0945107	-0.0348812	-0.0350526	-0.0317571	0.126841
CRO_01G005170	methyl esterase	-0.085145	-0.101274	-0.115438	-0.108551	0.141289	0.25909	-0.115438	0.139967	-0.115438	-0.115438	-0.115438	0.219842
CRO_01G005180	hypothetical protein	-0.0382282	-0.0961834	-0.0602782	-0.0709078	-0.0787103	-0.136403	-0.0588461	0.0741799	-0.0606917	-0.060666	-0.0603202	-0.0619185
CRO_01G005190	Tetratricopeptide repeat (TPR)-like superfamily protein	-0.0599279	-0.089824	-0.0484719	-0.0352978	-0.0560386	-0.0763413	-0.0448139	0.0850702	-0.0484719	-0.0473944	-0.0479209	-0.0401342
CRO_01G005200	Disease resistance-responsive (dirigent-like protein) family protein
CRO_01G005210	Proteasome component (PCI) domain protein	-0.0123401	-0.0508004	-0.0821278	-0.0686464	0.0835894	-0.0803408	-0.085193	-0.0547758	-0.0821278	-0.0839972	-0.082227	0.00572969
CRO_01G005220	hypothetical protein	0.0327421	-0.00589013	0.00986529	-0.0400926	0.125001	-0.147515	0.00953464	-0.045255	0.00936932	0.00876503	0.0107603	-0.0579955
CRO_01G005230	Malectin/receptor-like protein kinase family protein	0.0802461	0.103076	0.0892143	0.0549402	0.197979	-0.164248	0.0873769	-0.054247	0.0881554	0.0899404	0.087141	-0.0937315
CRO_01G005240	hypothetical protein	0.05534	0.0276959	0.0074254	0.0182765	0.017509	-0.0906072	0.00399374	-0.0251616	0.0074254	0.00485166	0.00399374	0.0375706
CRO_01G005250	Malectin/receptor-like protein kinase family protein	0.175251	0.110493	0.104929	0.0676007	0.0425421	-0.173895	0.105591	0.055146	0.106042	0.105491	0.108014	-0.0825481
CRO_01G005260	conserved hypothetical protein	-0.129749	-0.154327	-0.140673	-0.128337	-0.0147836	-0.126528	-0.138411	0.0799579	-0.140673	-0.140296	-0.139919	-0.0392488
CRO_01G005270	Mitochondrial substrate carrier family protein	0.165463	0.0593514	0.0610376	0.0317658	0.0540858	-0.288391	0.0611612	-0.0726631	0.0622825	0.061628	0.0645251	-0.121822
CRO_01G005280	COBRA-like extracellular glycosyl-phosphatidyl inositol-anchored protein family	0.0577162	0.0347239	0.101027	0.113515	0.036628	-0.0689827	0.0984775	-0.0238055	0.100104	0.0984333	0.10283	-0.0590762
CRO_01G005290	COBRA-like extracellular glycosyl-phosphatidyl inositol-anchored protein family	-0.0605551	-0.0890644	-0.0191059	-0.00528956	0.0369456	-0.0488983	-0.0154077	0.130372	-0.0195353	-0.0177735	-0.0183441	0.0626711
CRO_01G005300	COBRA-like extracellular glycosyl-phosphatidyl inositol-anchored protein family
CRO_01G005310	B12D protein	-0.0117681	-0.0139973	-0.0159551	-0.0150031	-0.0139973	-0.0354496	-0.0159551	-0.00520833	-0.0159551	-0.0159551	-0.0159551	-0.0129251
CRO_01G005320	PLC-like phosphodiesterases superfamily protein	-0.0360502	-0.042879	-0.0488763	-0.0459601	-0.042879	0.0760658	-0.0488763	0.340375	-0.0488763	-0.0488763	-0.0488763	0.107097
CRO_01G005330	hypothetical protein	-0.0117681	-0.0139973	-0.0159551	-0.0150031	-0.0139973	-0.0354496	-0.0159551	-0.00520833	-0.0159551	-0.0159551	-0.0159551	-0.0129251
CRO_01G005340	brassinosteroid-6-oxidase	-0.0265899	-0.0316267	-0.0360502	-0.0338992	-0.0316267	-0.0800978	-0.0360502	-0.0117681	-0.0360502	-0.0360502	-0.0360502	-0.029204
CRO_01G005350	reversibly glycosylated polypeptide	0.146331	0.119906	0.0939682	0.103704	0.409181	-0.0952708	0.0869504	-0.0139974	0.0939682	0.088354	0.0953718	-0.0347362
CRO_01G005360	N2,N2-dimethylguanosine tRNA methyltransferase	-0.0185625	-0.0554129	-0.0205952	-0.0395974	0.0516003	-0.0389062	-0.0184816	0.131127	-0.0204903	-0.0187505	-0.0179707	-0.0119657
CRO_01G005370	hypothetical protein
CRO_01G005380	tapetum determinant	-0.0166859	-0.0198467	-0.0226226	-0.0212728	-0.0198467	-0.0502637	-0.0226226	-0.00738485	-0.0226226	-0.0226226	-0.0226226	-0.0183264
CRO_01G005390	myb domain protein	-0.0117681	-0.0139973	-0.0159551	-0.0150031	-0.0139973	0.175382	-0.0159551	-0.00520833	-0.0159551	-0.0159551	-0.0159551	-0.0129251
CRO_01G005400	K-box region and MADS-box transcription factor family protein	-0.0381004	-0.0453177	-0.051656	-0.0485739	-0.0453177	0.0734074	-0.051656	0.303524	-0.051656	-0.051656	-0.051656	-0.0418462
CRO_01G005410	K-box region and MADS-box transcription factor family protein	-0.0265899	-0.0316267	0.110654	0.120465	-0.0316267	-0.0800978	0.120068	-0.0117681	0.110654	0.112223	0.113792	-0.029204
CRO_01G005420	Regulator of chromosome condensation (RCC1) family protein	0.0411611	-0.0108783	-0.0501408	-0.0316426	0.024811	-0.0449026	-0.0549001	0.0313791	-0.0501408	-0.0531644	-0.0532524	0.0120738
CRO_01G005430	Thioredoxin superfamily protein	0.143221	0.0835113	0.0912271	0.0653909	-0.013654	0.127523	0.0900409	0.0661835	0.0912271	0.08889	0.0894926	0.144462
CRO_01G005440	glutathione S-transferase tau	0.0730995	0.0253188	0.0343396	0.000519411	0.00932877	0.00468805	0.0325775	-0.0494942	0.0338595	0.0328612	0.0346888	0.157238
CRO_01G005450	hydroxysteroid dehydrogenase	-0.0523153	-0.09196	-0.0434905	-0.0617668	-0.089492	-0.08458	-0.0415902	-0.0632995	-0.0439916	-0.0439718	-0.0419177	0.0838572
CRO_01G005460	HAUS augmin-like complex subunit 5 domain containing protein	0.0382399	0.016097	0.0749114	0.0876911	0.0100682	0.0143049	0.0762197	0.197193	0.0749114	0.0727171	0.0773789	0.11254
CRO_01G005470	Pollen Ole e 1 allergen and extensin family protein	-0.0419579	-0.0499058	-0.0568859	-0.0534917	0.0663748	-0.126391	-0.0568859	-0.0185697	-0.0568859	-0.0568859	-0.0568859	-0.0460829
CRO_01G005480	auxin transport protein (BIG)	-0.0950028	-0.112999	-0.0738918	-0.0633392	0.230698	-0.0252201	-0.0703681	0.148003	-0.0738918	-0.0733045	-0.0727172	0.0537537
CRO_01G005490	BES1-interacting Myc-like protein	-0.103454	-0.123051	-0.140262	-0.131893	-0.0816764	0.0395985	-0.140262	0.138164	-0.140262	-0.140262	-0.140262	0.125903
CRO_01G005500	Protein kinase superfamily protein	0.0497794	-0.0177898	0.0399874	0.010414	0.00195631	0.0457132	0.042325	0.0733411	0.0398722	0.0400862	0.0426002	0.0870388
CRO_01G005510	O-fucosyltransferase family protein	-0.0265899	-0.0316267	-0.0360502	-0.0338992	-0.0316267	-0.0800978	-0.0360502	-0.0117681	-0.0360502	-0.0360502	-0.0360502	-0.029204
CRO_01G005520	GDSL-motif lipase	-0.0117681	-0.0139973	-0.0159551	-0.0150031	0.359931	-0.0354496	-0.0159551	-0.00520833	-0.0159551	-0.0159551	-0.0159551	-0.0129251
CRO_01G005530	hypothetical protein	-0.0237207	-0.028214	-0.0321602	-0.0302413	-0.028214	-0.0714548	-0.0321602	-0.0104983	-0.0321602	-0.0321602	-0.0321602	-0.0260528
CRO_01G005540	Galactose oxidase/kelch repeat superfamily protein	0.0674225	0.0271668	0.042188	0.0560959	-0.00643115	-0.105019	0.0415752	-0.0404225	0.042188	0.0411505	0.0423002	0.0368106
CRO_01G005550	alpha/beta-Hydrolases superfamily protein	0.030432	-0.0103878	-0.040144	-0.0278193	0.0929187	0.153337	-0.0429863	0.0863914	-0.040144	-0.041266	-0.0409834	0.0772903
CRO_01G005560	DNA/RNA polymerases superfamily protein	-0.0623007	-0.0531587	-0.0301276	-0.0151068	-0.0329373	-0.0603109	-0.0286742	-0.0505505	-0.0298413	-0.0291118	-0.0275774	0.00252772
CRO_01G005570	SMAD/FHA domain-containing protein	0.000621659	-0.0364335	0.034597	0.00771298	0.0499742	-0.0202634	0.0368065	-0.0500224	0.0339591	0.0339292	0.0365568	0.00446608
CRO_01G005580	Biogenesis of lysosome-related organelles complex-1 subunit 2 domain containing protein	0.122519	0.059613	0.0915037	0.0674379	0.0733063	-0.0948474	0.09045	0.0668738	0.0910448	0.0897654	0.0894116	0.0397566
CRO_01G005590	ARM repeat superfamily protein	-0.06127	-0.0728762	-0.0830691	-0.0781127	0.0103659	0.024931	-0.0830691	0.183039	-0.0830691	-0.0830691	-0.0830691	0.0247751
CRO_01G005600	Transmembrane amino acid transporter family protein	0.128436	0.0452501	0.056537	0.0641387	0.0978294	0.172108	0.0556937	0.0237748	0.0576644	0.0561736	0.0588105	0.102681
CRO_01G005610	WPP domain-interacting protein	-0.0553333	-0.0658149	-0.0750202	-0.070544	0.0280992	-0.0511503	-0.0750202	-0.0244894	-0.0750202	-0.0750202	-0.0750202	-0.0607734
CRO_01G005620	Pentatricopeptide repeat (PPR) superfamily protein	-0.0316267	-0.0376176	-0.042879	-0.0403206	-0.0376176	0.0500755	-0.042879	-0.0139973	-0.042879	-0.042879	-0.042879	-0.034736
CRO_01G005630	RING/U-box superfamily protein	0.138983	0.0763491	0.0299694	0.00194529	0.0240508	-0.122466	0.0273372	-0.0553047	0.0307549	0.0294024	0.0313271	-0.0376291
CRO_01G005640	basic leucine-zipper	-0.0166859	-0.0198467	-0.0226226	-0.0212728	-0.0198467	0.0986496	-0.0226226	-0.00738485	-0.0226226	-0.0226226	-0.0226226	-0.0183264
CRO_01G005650	galacturonosyltransferase	0.138613	0.16167	0.16996	0.195118	0.173145	-0.0297567	0.165035	-0.0457868	0.168656	0.169121	0.165661	0.213307
CRO_01G005660	hypothetical protein	-0.0338992	-0.0403206	-0.0459601	-0.0432178	0.243304	-0.102116	-0.0459601	-0.0150031	-0.0459601	-0.0459601	-0.0459601	-0.037232
CRO_01G005670	glutamine dumper
CRO_01G005680	nonsense-mediated mRNA decay NMD3 family protein	-0.028951	-0.0832014	-0.0981378	-0.0993252	0.0154698	-0.0178102	-0.0988115	0.112589	-0.0981378	-0.0990644	-0.0981166	0.0423877
CRO_01G005690	Dihydrodipicolinate reductase, bacterial/plant	0.169269	0.104252	0.122269	0.0867872	0.133774	0.0215523	0.122044	0.0533656	0.122686	0.123606	0.124746	0.0912131
CRO_01G005700	CONSTANS-like	0.0521235	0.0247212	0.00940976	0.0152908	0.0255435	0.0747514	0.00860373	0.233655	0.00940976	0.0102158	0.0077977	0.150801
CRO_01G005710	hypothetical protein
CRO_01G005720	Mediator of RNA polymerase II transcription subunit	-0.0419579	-0.0499058	-0.0568859	-0.0534917	0.173722	0.042929	-0.0568859	0.290925	-0.0568859	-0.0568859	-0.0568859	-0.0460829
CRO_01G005730	NSP-interacting kinase	-0.0265899	-0.0316267	-0.0360502	-0.0338992	0.142753	-0.0800978	-0.0360502	-0.0117681	-0.0360502	-0.0360502	-0.0360502	-0.029204
CRO_01G005740	hypothetical protein	-0.0437869	-0.0520813	-0.0593656	-0.0558235	0.166617	-0.131901	-0.0593656	-0.0193792	-0.0593656	-0.0593656	-0.0593656	-0.0480917
CRO_01G005750	Pentatricopeptide repeat (PPR) superfamily protein	0.0938298	0.0592524	0.0294195	0.0441436	0.00658245	-0.0698054	0.0270528	-0.0302144	0.0307498	0.0289895	0.0333516	0.102716
CRO_01G005760	Adenosylmethionine decarboxylase family protein	0.0436536	0.0403054	0.0688016	0.0375759	-0.0353845	0.100456	0.0694248	-0.0571662	0.0687604	0.0665057	0.0684854	0.0043045
CRO_01G005770	cell division protein ftsH, putative	0.0752611	0.0385363	0.0733735	0.0903929	0.0325398	-0.0379305	0.0692456	0.129831	0.0726898	0.0697874	0.0721222	-0.090758
CRO_01G005780	Protein FLX-like	-0.0686545	-0.0440307	-0.02328	-0.00115468	-0.023849	-0.044341	-0.022149	0.0567443	-0.0234406	-0.0250697	-0.0227308	0.0717804
CRO_01G005790	Methylenetetrahydrofolate reductase family protein	0.0615205	-0.00789775	0.0663494	0.0974189	0.118261	-0.0273239	0.0698811	0.0671095	0.0671353	0.0690337	0.0687781	-0.153407
CRO_01G005800	hypothetical protein	-0.072302	-0.0859979	-0.0327282	-0.0234697	0.140379	0.0644426	-0.028538	-0.0319994	-0.0327282	-0.0320299	-0.0313315	0.0020744
CRO_01G005810	Cofactor-independent phosphoglycerate mutase	-0.0341996	-0.0613396	0.0288947	0.0461109	0.118431	0.0405428	0.0337945	-0.0420445	0.0291616	0.0315107	0.0329699	0.0964744
CRO_01G005820	Protein of unknown function (DUF1262)	-0.0381004	-0.0453177	-0.051656	-0.0485739	0.077627	0.046209	-0.051656	-0.0168625	-0.051656	-0.051656	-0.051656	0.0927266
CRO_01G005830	tetraspanin11
CRO_01G005840	TRICHOME BIREFRINGENCE-LIKE	-0.041958	-0.0499059	-0.056886	-0.0534919	0.173322	0.0228059	-0.056886	-0.0185697	-0.056886	-0.056886	-0.056886	0.20476
CRO_01G005850	hypothetical protein
CRO_01G005860	TRICHOME BIREFRINGENCE-LIKE	-0.0237207	-0.028214	-0.0321602	-0.0302413	0.171268	0.0985597	-0.0321602	0.488171	-0.0321602	-0.0321602	-0.0321602	0.189996
CRO_01G005870	TRICHOME BIREFRINGENCE-LIKE	0.31373	0.260872	0.226252	0.246015	0.260798	-0.0502637	0.216145	-0.00738485	0.226252	0.218672	0.216145	-0.0183264
CRO_01G005880	TRICHOME BIREFRINGENCE-LIKE
CRO_01G005890	TRICHOME BIREFRINGENCE-LIKE	0.00840397	-0.0397169	-0.0425616	-0.0725675	0.0503875	0.0685809	-0.0410253	-0.0622249	-0.0419131	-0.0425317	-0.0398181	0.00998302
CRO_01G005900	TRICHOME BIREFRINGENCE-LIKE
CRO_01G005910	conserved hypothetical protein	-0.0707477	-0.097738	-0.0245104	-0.00883546	0.0169519	-0.137842	-0.0222166	-0.0510785	-0.0250455	-0.0248868	-0.0226281	0.00215657
CRO_01G005920	isopentenyl diphosphate isomerase
CRO_01G005930	isopentenyl diphosphate isomerase
CRO_01G005940	isopentenyl diphosphate isomerase	-0.0117681	-0.0139973	-0.0159551	-0.0150031	-0.0139973	0.175382	-0.0159551	-0.00520833	-0.0159551	-0.0159551	-0.0159551	-0.0129251
CRO_01G005950	isopentenyl diphosphate isomerase	-0.0166859	-0.0198467	-0.0226226	-0.0212728	-0.0198467	0.247344	-0.0226226	-0.00738485	-0.0226226	-0.0226226	-0.0226226	-0.0183264
CRO_01G005960	isopentenyl pyrophosphate:dimethylallyl pyrophosphate isomerase	-0.0166859	-0.0198467	-0.0226226	-0.0212728	-0.0198467	0.247344	-0.0226226	-0.00738485	-0.0226226	-0.0226226	-0.0226226	-0.0183264
CRO_01G005970	hypothetical protein
CRO_01G005980	glycosyl hydrolase family 81 protein	0.0374048	-0.0373687	0.0176417	0.0497705	-0.0273548	0.129604	0.0166842	0.0484038	0.017464	0.0162735	0.0184238	-0.00104571
CRO_01G005990	Protein kinase superfamily protein	-0.047285	-0.056242	0.0218935	0.029267	0.0439223	0.000776866	0.0236946	-0.0209274	0.020993	0.0227941	0.0227941	0.0576922
CRO_01G006000	NAD(P)-binding Rossmann-fold superfamily protein	0.0768018	0.049767	0.0284847	0.0409301	0.152458	-0.0408057	0.0294398	0.270775	0.0303948	0.0313499	0.0332601	-0.0500396
CRO_01G006010	Transmembrane protein 33/Nucleoporin POM33 domain containing protein	0.0469619	0.0562862	0.0812862	0.0596842	0.015934	0.184848	0.0822857	0.0997758	0.0813496	0.0795829	0.0833532	0.0857938
CRO_01G006020	alpha/beta-Hydrolases superfamily protein	0.180874	0.117103	0.110389	0.133968	0.0901403	0.155273	0.107434	-0.0489658	0.111244	0.108692	0.110172	0.0613019
CRO_01G006030	gamete-expressed
CRO_01G006040	Proline-rich spliceosome-associated (PSP) family protein / zinc knuckle (CCHC-type) family protein	-0.0250177	-0.0687379	-0.0612088	-0.0870443	0.0745771	-0.123274	-0.057577	0.0455095	-0.060356	-0.0594731	-0.0581639	0.0103684
CRO_01G006050	proteasome subunit PAB1	-0.00582557	-0.082898	-0.0697217	-0.108912	0.0467364	0.0204502	-0.0686124	-0.0155949	-0.0697378	-0.0696942	-0.0677942	0.0592541
CRO_01G006060	histone acetyltransferase of the CBP family	-0.0537881	-0.0639769	-0.0729251	-0.0685739	0.0316483	0.169435	-0.0729251	-0.0238055	-0.0729251	-0.0729251	-0.0729251	0.146957
CRO_01G006070	little nuclei1	-0.136877	-0.121177	-0.134544	-0.137628	-0.0232337	-0.0129989	-0.133374	0.0596195	-0.13457	-0.135326	-0.133719	-0.0756791
CRO_01G006080	cytochrome B561-1	0.146349	0.105354	0.0774025	0.0877943	0.00292632	-0.0575998	0.0728552	-0.0264745	0.0774025	0.0753359	0.0763915	-0.0656995
CRO_01G006090	NagB/RpiA/CoA transferase-like superfamily protein	0.125135	0.0633809	0.0533807	0.0176826	0.072173	-0.126033	0.0538506	0.0292798	0.0542224	0.0536311	0.0557406	0.0416203
CRO_01G006100	Proteasome maturation factor UMP1	-0.117967	-0.180132	-0.16651	-0.16678	0.0446817	-0.0351361	-0.163932	0.00259663	-0.166237	-0.166233	-0.164689	0.0759238
CRO_01G006110	TCP family transcription factor	-0.0237207	-0.028214	-0.0321602	-0.0302413	-0.028214	0.00721953	-0.0321602	-0.0104983	-0.0321602	-0.0321602	-0.0321602	-0.0260528
CRO_01G006120	hypothetical protein
CRO_01G006130	Protein of unknown function (DUF677)	-0.00673977	-0.0545275	-0.0247303	-0.0486723	-0.00897099	-0.0369611	-0.0235916	0.0270213	-0.0253925	-0.0234612	-0.0252821	-0.115918
CRO_01G006140	Protein of unknown function (DUF607)	-0.0743616	-0.111362	-0.14367	-0.127909	-0.024371	-0.189996	-0.144771	-0.0643774	-0.143107	-0.143931	-0.141987	-0.118449
CRO_01G006150	GNS1/SUR4 membrane protein family	0.109289	0.0495654	0.116232	0.0803816	0.0853349	0.186788	0.117586	-0.0568937	0.115574	0.115754	0.117112	0.131335
CRO_01G006160	hypothetical protein	0.125307	0.0653115	0.137116	0.0970285	0.0537148	0.196982	0.13866	-0.0542471	0.136453	0.136555	0.138139	0.125101
CRO_01G006170	RING/U-box superfamily protein	0.0108476	-0.0507221	-0.0326054	-0.0422507	0.0515233	0.00740995	-0.0313384	0.0938239	-0.0325274	-0.0315701	-0.031563	0.125305
CRO_01G006180	galacturonosyltransferase-like	-0.00661071	-0.0336984	0.00933292	0.0241539	0.0306755	0.0730608	0.0112937	-0.036572	0.00983601	0.0117968	0.0129835	-0.0907579
CRO_01G006190	PQ-loop repeat family protein / transmembrane family protein	-0.0863923	-0.102757	-0.117129	-0.110141	0.0813826	-0.111946	-0.117129	-0.0382355	-0.117129	-0.117129	-0.117129	-0.0948859
CRO_01G006200	NAD(P)-binding Rossmann-fold superfamily protein	0.0522799	0.0303908	0.00956374	0.0180022	0.120769	-0.10867	0.005443	-0.0231087	0.00956374	0.00626715	0.0103879	-0.0573471
CRO_01G006210	calmodulin-like	-0.0780257	-0.119488	-0.0906253	-0.108059	0.0425509	-0.15952	-0.087697	0.0261159	-0.0905768	-0.0892629	-0.0885502	-0.110479
CRO_01G006220	protein kinase family protein / peptidoglycan-binding LysM domain-containing protein	0.107209	0.0323014	0.101532	0.0899423	0.0958391	0.0354697	0.103586	-0.0776357	0.10166	0.102202	0.104761	-0.0346949
CRO_01G006230	Protein kinase superfamily protein	0.157652	0.115415	0.226487	0.243931	-0.0711498	0.00764437	0.227469	-0.0264745	0.22576	0.225508	0.227835	0.028565
CRO_01G006240	LIM domain-containing protein	0.0315502	0.00841962	-0.0133622	-0.00431683	0.00163703	0.142385	-0.0171349	0.187725	-0.0133622	-0.0163804	-0.0126077	-0.070421
CRO_01G006250	hypothetical protein	-0.0338992	-0.0403206	-0.0459601	-0.0432178	-0.0403206	0.256627	-0.0459601	0.34132	-0.0459601	-0.0459601	-0.0459601	-0.037232
CRO_01G006260	hypothetical protein	-0.0204893	-0.0243705	-0.027779	-0.0261216	-0.0243705	-0.0617206	-0.027779	-0.00906812	-0.027779	-0.027779	-0.027779	-0.0225036
CRO_01G006270	BEL1-like homeodomain	-0.0145455	-0.0627213	0.0208652	0.04525	-0.0237014	0.0159543	0.0241122	0.0622466	0.0210286	0.0221825	0.0247903	0.0697957
CRO_01G006280	BTB/POZ domain-containing protein At3g50780	-0.0437869	-0.0520813	-0.0593656	-0.0558235	-0.0520813	0.0658688	-0.0593656	-0.0193792	-0.0593656	-0.0593656	-0.0593656	0.071521
CRO_01G006290	Transmembrane family 220, helix domain containing protein	0.0465202	0.0243433	0.0739729	0.0862475	-0.065815	-0.0309002	0.0744912	0.213058	0.0739729	0.0715154	0.0762879	-0.0607735
CRO_01G006300	nucleic acid binding;sequence-specific DNA binding transcription factors;zinc ion binding	-0.034385	-0.0600792	-0.0836119	-0.0731878	0.10909	0.01798	-0.086098	-0.0431194	-0.0836119	-0.0856008	-0.0831147	0.096717
CRO_01G006310	Protein of unknown function, DUF547	-0.029204	-0.034736	-0.0395944	-0.037232	-0.034736	-0.0879725	-0.0395944	-0.0129251	-0.0395944	-0.0395944	-0.0395944	-0.0320752
CRO_01G006320	CAP (Cysteine-rich secretory proteins, Antigen 5, and Pathogenesis-related 1 protein) superfamily protein	-0.0360502	-0.042879	0.0711525	0.0790212	-0.042879	-0.0431249	0.0736662	-0.0159551	0.0698957	0.0724094	0.0724094	-0.0395944
CRO_01G006330	PADRE domain containing protein	-0.0265899	-0.0316267	-0.0360502	-0.0338992	0.139101	0.000799449	-0.0360502	-0.0117681	-0.0360502	-0.0360502	-0.0360502	-0.029204
CRO_01G006340	Tetratricopeptide repeat (TPR)-like superfamily protein	-0.0338992	-0.0403206	-0.0459601	-0.0432178	0.103704	-0.102116	-0.0459601	-0.0150031	-0.0459601	-0.0459601	-0.0459601	-0.037232
CRO_01G006350	PLATZ transcription factor family protein	-0.0237207	-0.028214	0.137491	0.148269	-0.028214	0.0314308	0.148378	-0.0104983	0.137491	0.139305	0.14112	-0.0260528
CRO_01G006360	conserved hypothetical protein	0.0145105	-0.0210878	-0.0512958	-0.081014	0.0424089	0.0546111	-0.0533358	0.114065	-0.0512958	-0.0532792	-0.0508	0.015913
CRO_01G006370	PS II oxygen-evolving complex	0.0368727	0.0403832	-0.0167945	-0.00787284	0.0225105	-0.232874	-0.0218979	0.00402657	-0.0174005	-0.0185414	-0.0214813	-0.0488288
CRO_01G006380	cold-regulated 413-plasma membrane	-0.029204	-0.034736	0.0953883	0.104799	-0.034736	0.220759	0.10405	0.400678	0.0953883	0.0968319	0.0982756	0.134561
CRO_01G006390	Phototropic-responsive NPH3 family protein	-0.0316267	-0.0376176	-0.042879	-0.0403206	-0.0376176	-0.0177669	-0.042879	-0.0139973	-0.042879	-0.042879	-0.042879	-0.034736
CRO_01G006400	hypothetical protein	-0.0117681	-0.0139973	-0.0159551	-0.0150031	-0.0139973	-0.0354496	-0.0159551	-0.00520833	-0.0159551	-0.0159551	-0.0159551	-0.0129251
CRO_01G006410	Tetratricopeptide repeat (TPR)-like superfamily protein	0.0194553	-0.03279	0.0193002	0.0452725	-0.100615	0.0650731	0.0193149	0.0236214	0.0194742	0.0183886	0.0204495	0.132121
CRO_01G006420	Thioredoxin superfamily protein	0.0639249	0.088611	0.137877	0.165807	0.1078	-0.140297	0.139013	-0.0526623	0.137299	0.141051	0.135988	0.0204431
CRO_01G006430	Protein kinase superfamily protein	0.0812442	0.0107587	-0.0101851	-0.0449112	0.0567132	0.172186	-0.0141486	0.0816514	-0.0105392	-0.0134593	-0.0118375	0.11255
CRO_01G006440	conserved hypothetical protein	0.0867568	0.0616508	0.0601118	0.0299574	0.0264223	-0.057781	0.0591401	0.0991695	0.0602114	0.0595361	0.0614891	0.0714341
CRO_01G006450	conserved hypothetical protein	-0.0117681	-0.0139973	-0.0159551	-0.0150031	-0.0139973	-0.0354496	-0.0159551	-0.00520833	-0.0159551	-0.0159551	-0.0159551	-0.0129251
CRO_01G006460	Protein of unknown function (DUF1162)	0.0585674	0.0350072	0.0852562	0.0981221	-0.065815	-0.00687278	0.085429	-0.0244894	0.0852562	0.0824402	0.0877094	0.140797
CRO_01G006470	Transducin/WD40 repeat-like superfamily protein	0.0554749	0.0327399	0.0110969	0.019855	0.0357158	-0.162028	0.00678805	-0.0238055	0.0110969	0.00764981	0.0119586	-0.0590762
CRO_01G006480	extra-large G-protein	-0.0598186	-0.0711498	-0.0811012	-0.0762622	-0.0711498	-0.13818	-0.0811012	-0.0264745	-0.0811012	-0.0811012	-0.0811012	-0.0656995
CRO_01G006490	Protein of unknown function, DUF647	0.123735	0.0585036	0.0505228	0.0295083	-0.0729635	-0.217531	0.0511912	-0.0622249	0.0518396	0.0510715	0.0545382	-0.0366044
CRO_01G006500	AP2/B3-like transcriptional factor family protein	-0.0117681	-0.0139973	-0.0159551	-0.0150031	-0.0139973	-0.0354496	-0.0159551	-0.00520833	-0.0159551	-0.0159551	-0.0159551	-0.0129251
CRO_01G006510	AP2/B3-like transcriptional factor family protein	-0.0117681	-0.0139973	-0.0159551	-0.0150031	-0.0139973	-0.0354496	-0.0159551	-0.00520833	-0.0159551	-0.0159551	-0.0159551	-0.0129251
CRO_01G006520	AP2/B3-like transcriptional factor family protein
CRO_01G006530	AP2/B3-like transcriptional factor family protein
CRO_01G006540	Prolyl oligopeptidase family protein	-0.0472849	-0.0562419	-0.0641082	-0.0602831	0.0428843	-0.104263	-0.0641082	-0.0209273	-0.0641082	-0.0641082	-0.0641082	-0.0519336
CRO_01G006550	Pyridoxal phosphate (PLP)-dependent transferases superfamily protein	0.0795839	0.0354803	0.0496972	0.0290989	0.121046	-0.0934592	0.051354	0.137476	0.0506901	0.0497203	0.053767	0.0849965
CRO_01G006560	hypothetical protein	0.03719	0.0151677	0.0617168	0.0738073	0.100117	-0.0838122	0.0622716	0.218321	0.0617168	0.0594232	0.0639111	0.0393713
CRO_01G006570	Zinc-finger domain of monoamine-oxidase A repressor R1	0.049016	0.0208218	-0.00172164	0.01113	-0.0728762	-0.115847	-0.000860819	-0.0271169	0	0.000860819	0.00258246	0.0266734
CRO_01G006580	GDSL-like Lipase/Acylhydrolase superfamily protein	0.243111	0.194988	0.174841	0.180686	-0.0243705	-0.0617206	0.172805	-0.00906812	0.174841	0.176878	0.170768	-0.0225036
CRO_01G006590	OBF binding protein	0.123053	0.0862567	0.0562415	0.0703587	0.0110805	-0.0644144	0.0498086	-0.0277508	0.0562415	0.0512495	0.0538257	-0.068867
CRO_01G006600	hydroxyproline-rich glycoprotein family protein	-0.0202177	-0.0467961	0.00139905	0.011928	0.0235539	0.0667487	0.00229342	-0.037129	0.000705915	0.0025841	0.00110838	-0.0164415
CRO_01G006610	Pentatricopeptide repeat (PPR) superfamily protein	-0.0166859	-0.0198467	-0.0226226	-0.0212728	0.243875	-0.0502637	-0.0226226	-0.00738485	-0.0226226	-0.0226226	-0.0226226	-0.0183264
CRO_01G006620	Lines C-terminus domain containing protein	-0.0522137	-0.0621043	-0.0707906	-0.0665668	0.0325002	0.0785498	-0.0707906	-0.0231087	-0.0707906	-0.0707906	-0.0707906	0.149701
CRO_01G006630	methyl esterase	-0.0553333	-0.0658149	-0.0750202	-0.070544	0.0225749	0.0984142	-0.0750202	0.195915	-0.0750202	-0.0750202	-0.0750202	0.137732
CRO_01G006640	methyl esterase	-0.0427541	-0.0682225	-0.0418088	-0.0288363	0.174966	-0.280861	-0.0408736	-0.0441889	-0.0418088	-0.0430788	-0.0402964	-0.10966
CRO_01G006650	methyl esterase	-0.0204893	-0.0243705	-0.027779	-0.0261216	0.199582	-0.0617206	-0.027779	-0.00906812	-0.027779	-0.027779	-0.027779	-0.0225036
CRO_01G006660	methyl esterase
CRO_01G006670	methyl esterase
CRO_01G006680	methyl esterase	-0.0237207	-0.028214	-0.0321602	-0.0302413	0.167258	-0.0714548	-0.0321602	-0.0104983	-0.0321602	-0.0321602	-0.0321602	-0.0260528
CRO_01G006690	methyl esterase	-0.0117681	-0.0139973	-0.0159551	-0.0150031	-0.0139973	0.175382	-0.0159551	-0.00520833	-0.0159551	-0.0159551	-0.0159551	-0.0129251
CRO_01G006700	methyl esterase	0.123776	0.0992496	0.0752904	0.0843923	0.103682	-0.0278334	0.0690724	-0.0150031	0.0752904	0.070316	0.076534	-0.037232
CRO_01G006710	methyl esterase	-0.0166859	-0.0198467	-0.0226226	-0.0212728	-0.0198467	0.0944826	-0.0226226	-0.00738485	-0.0226226	-0.0226226	-0.0226226	-0.0183264
CRO_01G006720	methyl esterase	-0.0455604	-0.0541907	-0.0617702	-0.0580846	0.154796	-0.137243	-0.0617702	-0.0201641	-0.0617702	-0.0617702	-0.0617702	-0.0500396
CRO_01G006730	methyl esterase	-0.0506073	-0.0601937	-0.0686127	-0.0645189	0.0294954	0.0297317	-0.0686127	0.237153	-0.0686127	-0.0686127	-0.0686127	0.050077
CRO_01G006740	methyl esterase	-0.0553333	-0.0658149	-0.0750202	-0.070544	0.0291905	0.0543231	-0.0750202	-0.0244894	-0.0750202	-0.0750202	-0.0750202	0.137816
CRO_01G006750	cytochrome P450, family 76, subfamily C, polypeptide	0.130486	0.105189	0.08045	0.0898225	0.103719	0.0352407	0.0739674	-0.0150031	0.08045	0.0752639	0.0817465	0.117097
CRO_01G006760	Autophagy-related protein 101 domain containing protein	0.00498145	-0.0359463	-0.0229739	-0.0588886	0.0983176	0.119402	-0.0217106	0.0787697	-0.0229739	-0.0243238	-0.0214983	0.124849
CRO_01G006770	hypothetical protein
CRO_01G006780	TARGET OF MONOPTEROS	0.148194	0.115156	0.0897572	0.105189	0.115188	-0.0952704	0.0911607	-0.0139973	0.0925643	0.0939679	0.096775	-0.034736
CRO_01G006790	SKU5 similar	-0.0117681	-0.0139973	-0.0159551	-0.0150031	-0.0139973	-0.0354496	-0.0159551	-0.00520833	-0.0159551	-0.0159551	-0.0159551	-0.0129251
CRO_01G006800	SKU5 similar	0.0355113	0.00838056	-0.0134431	-0.00112401	0.099529	-0.0161922	-0.0126655	-0.0283771	-0.0118878	-0.0111102	-0.00955491	0.0255694
CRO_01G006810	Reticulan like protein B13	-0.0117681	-0.0139973	-0.0159551	-0.0150031	-0.0139973	-0.0354496	-0.0159551	-0.00520833	-0.0159551	-0.0159551	-0.0159551	-0.0129251
CRO_01G006820	Pentatricopeptide repeat (PPR) superfamily protein	-0.0338992	-0.0403206	-0.0459601	-0.0432178	0.0978767	-0.0312725	-0.0459601	-0.0150031	-0.0459601	-0.0459601	-0.0459601	-0.037232
CRO_01G006830	Disease resistance protein (CC-NBS-LRR class) family	-0.0472849	-0.0562419	-0.0641082	-0.0602831	0.153517	0.143963	-0.0641082	0.231596	-0.0641082	-0.0641082	-0.0641082	0.290697
CRO_01G006840	sucrose nonfermenting 1(SNF1)-related protein kinase 2.3	-0.00184536	-0.0524896	-0.0253526	-0.0369324	-0.0532996	-0.0245303	-0.0259563	0.0372672	-0.0257664	-0.0274265	-0.026078	0.154387
CRO_01G006850	SWIB complex BAF60b domain-containing protein	-0.0913338	-0.108635	-0.123829	-0.116441	0.0235398	0.0186134	-0.123829	-0.0404225	-0.123829	-0.123829	-0.123829	0.0319374
CRO_01G006860	Homeodomain-like superfamily protein	-0.0876345	-0.104235	-0.118814	-0.111724	0.0217398	0.0552355	-0.118814	0.119882	-0.118814	-0.118814	-0.118814	0.119818
CRO_01G006870	ASYMMETRIC LEAVES 2-like	0.056863	0.0149682	0.0817137	0.101446	-0.112997	-0.075319	0.0862222	0.103432	0.0826688	0.0853412	0.0859137	-0.0372313
CRO_01G006880	Ribosomal protein L25/Gln-tRNA synthetase, anti-codon-binding domain	0.0455563	0.00688837	0.028233	-0.0221288	0.0704112	-0.0670217	0.0277417	-0.043119	0.0276773	0.0269637	0.029245	0.0245442
CRO_01G006890	mitogen-activated protein kinase kinase kinase	-0.000209719	0.0551674	0.0855172	0.107141	0.0553428	-0.1915	0.0844214	0.0167941	0.0847126	0.0836118	0.085458	-0.0127285
CRO_01G006900	Peroxidase superfamily protein
CRO_01G006910	peptidyl-prolyl cis-trans isomerase / cyclophilin-40 (CYP40) / rotamase	-0.029204	-0.034736	-0.0395944	-0.037232	0.12566	-0.0879725	-0.0395944	-0.0129251	-0.0395944	-0.0395944	-0.0395944	-0.0320752
CRO_01G006920	Weak chloroplast movement under blue light domain containing protein	-0.0166859	-0.0198467	-0.0226226	-0.0212728	-0.0198467	-0.0502637	-0.0226226	-0.00738485	-0.0226226	-0.0226226	-0.0226226	-0.0183264
CRO_01G006930	phospholipase A 2A	-0.0166859	-0.0198467	-0.0226226	-0.0212728	0.258022	-0.0502637	-0.0226226	-0.00738485	-0.0226226	-0.0226226	-0.0226226	-0.0183264
CRO_01G006940	phospholipase A 2A	-0.0890087	-0.130812	-0.165503	-0.174783	0.0270644	0.304466	-0.164931	0.127979	-0.164902	-0.164602	-0.164002	0.113332
CRO_01G006950	hypothetical protein	-0.0265899	-0.0316267	-0.0360502	-0.0338992	0.146405	-0.0800978	-0.0360502	-0.0117681	-0.0360502	-0.0360502	-0.0360502	-0.029204
CRO_01G006960	phospholipase A 2A	-0.0641174	-0.076263	-0.0869295	-0.0817428	-0.00259667	0.0973233	-0.0869295	-0.028377	-0.0869295	-0.0869295	-0.0869295	0.206248
CRO_01G006970	Phosphoglycerate mutase family protein	0.0781599	0.0330762	0.00398157	-0.0452747	0.0782413	-0.0820155	0.00390877	-0.0404225	0.00398157	0.00468233	0.00258006	0.154549
CRO_01G006980	CDPK-related kinase	0.116963	0.0925643	0.0687889	0.0778768	-0.042879	0.0053536	0.0627548	-0.0159551	0.0687889	0.0639616	0.0699957	0.249359
CRO_01G006990	SAP domain-containing protein	0.0886114	0.0331266	0.0431351	0.000811955	-0.0566023	-0.0876649	0.0445076	-0.0521343	0.043351	0.0453444	0.0441851	-0.129378
CRO_01G007000	NAD(P)-binding Rossmann-fold superfamily protein	-0.0863923	-0.102757	-0.117129	-0.110141	-0.102757	0.150261	-0.117129	0.167169	-0.117129	-0.117129	-0.117129	0.0388393
CRO_01G007010	hypothetical protein
CRO_01G007020	hypothetical protein	-0.0166859	-0.0198467	-0.0226226	-0.0212728	-0.0198467	-0.0502637	-0.0226226	-0.00738485	-0.0226226	-0.0226226	-0.0226226	-0.0183264
CRO_01G007030	Transducin/WD40 repeat-like superfamily protein	0.144752	0.158659	0.14868	0.1785	0.0336016	-0.0224729	0.147556	-0.0537186	0.149117	0.150498	0.147756	0.0973917
CRO_01G007040	Protein of unknown function, DUF547	0.0867637	0.0640353	0.0420995	0.0506855	-0.0499058	-0.018664	0.0370233	-0.0185697	0.0420995	0.0380386	0.0431147	-0.0460829
CRO_01G007050	hypothetical protein	-0.0204893	-0.0243705	-0.027779	-0.0261216	-0.0243705	-0.0617206	-0.027779	-0.00906812	-0.027779	-0.027779	-0.027779	-0.0225036
CRO_01G007060	Transmembrane protein 131-like N-terminal domain containing protein	0.123785	0.0922286	0.0702962	-0.0432178	-0.0403206	0.00713587	0.071553	-0.0150031	0.0702962	0.0702962	0.0702962	0.118737
CRO_01G007070	hypothetical protein
CRO_01G007080	conserved hypothetical protein	-0.0316267	-0.0376176	-0.042879	-0.0403206	-0.0376176	-0.0272164	-0.042879	-0.0139973	-0.042879	-0.042879	-0.042879	-0.034736
CRO_01G007090	conserved hypothetical protein
CRO_01G007100	hypothetical protein	-0.0117681	-0.0139973	-0.0159551	-0.0150031	-0.0139973	-0.0354496	-0.0159551	-0.00520833	-0.0159551	-0.0159551	-0.0159551	-0.0129251
CRO_01G007110	P-loop containing nucleoside triphosphate hydrolases superfamily protein	0.0401345	0.0182288	-0.00249767	0.00601319	-0.0676214	-0.0768299	-0.00632237	0.210878	-0.00249767	-0.00555743	-0.00173274	-0.0624414
CRO_01G007120	Acyl transferase/acyl hydrolase/lysophospholipase superfamily protein	-0.0204893	-0.0243705	-0.027779	-0.0261216	0.199582	-0.0617206	-0.027779	-0.00906812	-0.027779	-0.027779	-0.027779	-0.0225036
CRO_01G007130	conserved hypothetical protein	-0.0254651	-0.0624931	-0.0133467	0.00618531	0.0543167	-0.0954464	-0.0115833	0.0560421	-0.013006	-0.0126419	-0.0096612	-0.137245
CRO_01G007140	methionine aminopeptidase 1D	-0.00164611	-0.0238573	-0.0444682	-0.0356093	-0.0203532	-0.0942812	-0.0473067	0.134288	-0.0444682	-0.046739	-0.0439006	0.0857927
CRO_01G007150	inhibitor/interactor with cyclin-dependent kinase	-0.0696252	-0.082814	-0.0943968	-0.0887646	0.0773176	-0.139144	-0.0943968	-0.0308147	-0.0943968	-0.0943968	-0.0943968	-0.0764703
CRO_01G007160	conserved hypothetical protein	-0.00165601	-0.0250554	-0.0467698	-0.0374373	0.0395343	0.258446	-0.049762	0.122008	-0.0467698	-0.0491636	-0.0461713	0.22142
CRO_01G007170	hypothetical protein	-0.0127536	-0.0496344	-0.0789454	-0.0663351	0.080756	-0.239646	-0.0815892	-0.0521344	-0.0789454	-0.0804032	-0.0792199	-0.129378
CRO_01G007180	AP2/B3-like transcriptional factor family protein	-0.0825046	-0.111778	-0.0573516	-0.0413741	0.153354	0.0881946	-0.05533	0.0834475	-0.0576899	-0.0579093	-0.0556218	0.00937445
CRO_01G007190	conserved hypothetical protein	0.133919	0.102257	0.0804434	0.0925376	0.0949892	0.013123	0.0753102	-0.0150031	0.0804434	0.0765935	0.0753102	0.117162
CRO_01G007200	MATE efflux family protein	-0.0316267	-0.0376176	-0.042879	-0.0403206	-0.0376176	-0.0194186	-0.042879	-0.0139973	-0.042879	-0.042879	-0.042879	-0.034736
CRO_01G007210	DEAD-box ATP-dependent RNA helicase	-0.0419579	-0.0499058	-0.0568859	-0.0534917	0.0560132	-0.0163317	-0.0568859	-0.0185697	-0.0568859	-0.0568859	-0.0568859	-0.0460829
CRO_01G007220	conserved hypothetical protein	0.0322855	-0.0183826	0.015717	0.0364961	-0.0204202	-0.0332328	0.0165874	0.0879815	0.016045	0.016754	0.0179171	0.0472562
CRO_01G007230	Integrase-type DNA-binding superfamily protein	-0.0265899	-0.0316267	-0.0360502	-0.0338992	-0.0316267	-0.0800978	-0.0360502	-0.0117681	-0.0360502	-0.0360502	-0.0360502	-0.029204
CRO_01G007240	conserved hypothetical protein	0.0296139	0.00433787	-0.0160328	-0.00457006	-0.0728762	-0.138328	-0.0153234	-0.0271169	-0.014614	-0.0139046	-0.0124859	-0.0672937
CRO_01G007250	Lysyl-tRNA synthetase, class II	-0.0788193	-0.0937498	-0.106862	-0.100486	-0.0337774	-0.0553945	-0.106862	-0.0348838	-0.106862	-0.106862	-0.106862	-0.0125147
CRO_01G007260	hypothetical protein	-0.0237207	-0.028214	-0.0321602	-0.0302413	-0.028214	0.030359	-0.0321602	-0.0104983	-0.0321602	-0.0321602	-0.0321602	-0.0260528
CRO_01G007270	Pentatricopeptide repeat (PPR) superfamily protein	-0.0237005	-0.0495119	-0.0187822	-0.00552477	-0.0379798	-0.127141	-0.0180502	0.106728	-0.0187822	-0.0204105	-0.0170643	0.0134546
CRO_01G007280	Protein of Unknown Function (DUF239)	0.04451	0.00577075	-0.0218372	-0.00793943	-0.0584056	0.124389	-0.0216734	-0.0404225	-0.0206177	-0.019562	-0.0196803	0.11034
CRO_01G007290	calpain-type cysteine protease family	0.00334197	-0.0214117	-0.0444314	-0.0345865	0.0392975	0.0523305	-0.0477219	-0.0354498	-0.0444314	-0.0470638	-0.0437733	0.0653179
CRO_01G007300	ATP synthase epsilon chain, mitochondrial	-0.0299254	-0.0824904	-0.0656266	-0.043581	-0.0114871	-0.052037	-0.0666521	0	-0.0658782	-0.0673215	-0.0666378	0.0818022
CRO_01G007310	Protein of unknown function (DUF1639)	0.0167596	-0.0236323	-0.0572209	-0.101056	0.145867	-0.0356474	-0.0588666	0.0579397	-0.0572209	-0.0590171	-0.0567718	0.00267938
CRO_01G007320	hypothetical protein	-0.105853	-0.125905	-0.143514	-0.134951	0.124275	-0.099318	-0.143514	-0.0468485	-0.143514	-0.143514	-0.143514	0.177322
CRO_01G007330	Protein of unknown function (DUF630 and DUF632)	0.0507343	0.0120906	0.0326199	-0.0193844	0.130745	-0.0765375	0.0343817	-0.0420445	0.0326199	0.0313505	0.0341919	0.0754193
CRO_01G007340	RNA polymerase II transcription mediators	-0.104655	-0.047035	-0.0739346	-0.0596733	0.233533	-0.0446367	-0.0739346	-0.0463179	-0.0746388	-0.071822	-0.0760472	0.0793946
CRO_01G007350	DNA-directed RNA polymerase II	0.0389674	-0.0194369	0.024755	0.0484695	0.0446167	-0.0839047	0.0232975	0.0771318	0.0241453	0.0232246	0.0223502	0.100426
CRO_01G007360	methyl esterase	-0.0204893	-0.0243705	-0.027779	-0.0261216	-0.0243705	0.136284	-0.027779	-0.00906812	-0.027779	-0.027779	-0.027779	0.460035
CRO_01G007370	acetone-cyanohydrin lyase	-0.0204893	-0.0243705	-0.027779	-0.0261216	-0.0243705	0.136463	-0.027779	-0.00906812	-0.027779	-0.027779	-0.027779	0.460087
CRO_01G007380	sterol 4-alpha-methyl-oxidase 2-1	0.0519961	0.0291905	0.00751497	0.0163202	0.113103	-0.131133	0.0032824	-0.0244894	0.00751497	0.00412892	0.00836149	0.0410614
CRO_01G007390	highly ABA-induced PP2C gene	-0.0553333	0.0161298	0.00224154	0.0067163	0.215557	-0.0854005	0.00224154	-0.0244894	0.00224154	0.000703989	0.00224154	-0.0607734
CRO_01G007400	NAD(P)-binding Rossmann-fold superfamily protein
CRO_01G007410	C2H2 and C2HC zinc fingers superfamily protein
CRO_01G007420	Protein of unknown function (DUF604)	-0.0166859	-0.0198467	-0.0226226	-0.0212728	-0.0198467	0.173284	-0.0226226	-0.00738485	-0.0226226	-0.0226226	-0.0226226	-0.0183264
CRO_01G007430	plastid transcriptionally active	0.122571	0.0725471	0.088861	0.106567	0.0236158	-0.204072	0.0846493	-0.0420445	0.0883212	0.0864348	0.0863162	-0.0400126
CRO_01G007440	hypothetical protein	0.0150552	-0.0148388	0.0142746	-0.0458491	-0.0224345	-0.0437608	0.0183549	-0.0348838	0.0142746	0.0148299	0.0153853	0.0765671
CRO_01G007450	splicing factor PWI domain-containing protein	0.0752998	0.0892715	0.0912847	0.0755064	0.0966814	0.0698763	0.0920749	0.00549809	0.0909938	0.0938154	0.0911732	0.0262279
CRO_01G007460	hypothetical protein
CRO_01G007470	Transcription factor IIA, alpha/beta subunit	0.105134	0.0371027	0.0775499	0.051693	0.0912892	0.155836	0.0790591	0.109041	0.0777398	0.0775207	0.0784311	0.171188
CRO_01G007480	hypothetical protein	-0.0204893	-0.0243705	-0.027779	-0.0261216	-0.0243705	-0.0617206	-0.027779	-0.00906812	-0.027779	-0.027779	-0.027779	-0.0225036
CRO_01G007490	Major facilitator superfamily protein	0.0639555	0.00790737	0.0284904	-0.00239972	-0.0622123	-0.0889567	0.0259344	0.0382897	0.0278126	0.0257293	0.0267847	0.00191463
CRO_01G007500	Concanavalin A-like lectin protein kinase family protein	0.115377	0.0911607	0.0675696	0.0765935	0.0843404	0.0100754	0.061598	0.340375	0.0675696	0.0627923	0.0687639	0.107097
CRO_01G007510	conserved hypothetical protein	-0.0117681	-0.0139973	-0.0159551	-0.0150031	0.375928	-0.0354496	-0.0159551	-0.00520833	-0.0159551	-0.0159551	-0.0159551	-0.0129251
CRO_01G007520	Pentatricopeptide repeat (PPR) superfamily protein	-0.0204893	-0.0243705	-0.027779	-0.0261216	0.190394	-0.0617206	-0.027779	-0.00906812	-0.027779	-0.027779	-0.027779	-0.0225036
CRO_01G007530	translocon at the outer envelope membrane of chloroplasts 75-III	-0.0346443	-0.0649988	-0.0902493	-0.0767714	0.105524	-0.0187565	-0.0897029	0.0894415	-0.0891564	-0.08861	-0.087517	0.0488566
CRO_01G007540	Chaperone DnaJ-domain superfamily protein	-0.013346	-0.0361834	-0.000654804	0.0114731	-0.0384511	0.0736108	0.0003455	0.139933	-0.000654804	-0.00215526	0.00108257	-0.0143462
CRO_01G007550	Tetratricopeptide repeat (TPR)-like superfamily protein	-0.0316267	-0.0376176	-0.042879	-0.0403206	-0.0376176	0.0320302	-0.042879	-0.0139973	-0.042879	-0.042879	-0.042879	-0.034736
CRO_01G007560	Homeodomain-like superfamily protein	0.105757	0.0458741	0.0330189	0.00508407	0.0962579	-0.104783	0.0335797	-0.0568938	0.0338319	0.0337444	0.0349073	0.0120862
CRO_01G007570	conserved hypothetical protein	0.00345459	-0.0272669	-0.0509496	-0.0386153	0.148198	-0.183796	-0.0537736	-0.0393329	-0.0509496	-0.0530676	-0.0537736	-0.0976092
CRO_01G007580	pumilio	0.00275414	-0.0496007	-0.00769054	0.0141436	0.00398795	-0.117267	-0.00633268	-0.0681791	-0.00757152	-0.00699096	-0.005842	0.105178
CRO_01G007590	hypothetical protein
CRO_01G007600	zinc finger (C3HC4-type RING finger) family protein	-0.0045548	-0.0166768	-0.0392354	-0.035965	-0.0231276	-0.0466839	-0.03845	-0.0983069	-0.0389116	-0.0371526	-0.0395454	-0.0276499
CRO_01G007610	RING/U-box superfamily protein	0.102032	0.0540571	0.0178781	0.0343813	0.0490857	0.0442751	0.0150668	-0.0441889	0.0188594	0.0176645	0.0198235	-0.040229
CRO_01G007620	ZRT/IRT-like protein	0.154859	0.115266	0.083075	0.0092292	0.0169238	0.0846414	0.0800777	-0.0244894	0.083075	0.0799654	0.0838524	0.125294
CRO_01G007630	laccase
CRO_01G007640	laccase
CRO_01G007650	ROTUNDIFOLIA like	0.0023023	-0.0393493	-0.0260252	-0.00937037	0.0213381	-0.100694	-0.0258262	-0.0526628	-0.0260252	-0.0268186	-0.0280579	-0.130689
CRO_01G007660	conserved hypothetical protein	-0.0437869	-0.0520813	0.0385518	0.0461339	-0.0520813	0.0791887	0.0406024	0.268327	0.0375265	0.0395771	0.0395771	0.0764216
CRO_01G007670	cytochrome P450, family 707, subfamily A, polypeptide	-0.0338992	-0.0403206	-0.0459601	-0.0432178	0.242118	-0.102116	-0.0459601	-0.0150031	-0.0459601	-0.0459601	-0.0459601	-0.037232
CRO_01G007680	ADP-glucose pyrophosphorylase small subunit	0.0381414	-0.00218768	0.0631162	0.0167282	0.167354	-0.0781553	0.0653736	-0.0468485	0.062542	0.0622647	0.0650991	0.0435588
CRO_01G007690	hypothetical protein	0.0759131	0.0361397	0.117569	0.0666571	0.0914333	-0.0568845	0.120189	-0.0393329	0.116967	0.116422	0.119973	-0.032705
CRO_01G007700	FTSH protease	-0.0183264	-0.0642858	-0.036975	-0.0498329	0.0308045	-0.18406	-0.0368287	-0.0466898	-0.0371191	-0.0383726	-0.0349188	-0.162418
CRO_01G007710	Haloacid dehalogenase-like hydrolase (HAD) superfamily protein	0.0398602	0.00089324	-0.0313464	-0.0159366	0.0651346	-0.20919	-0.0362736	-0.0457868	-0.0313464	-0.0351629	-0.0333666	-0.0672051
CRO_01G007720	laccase
CRO_01G007730	laccase	-0.0204893	-0.0243705	-0.027779	-0.0261216	-0.0243705	0.0619058	-0.027779	-0.00906812	-0.027779	-0.027779	-0.027779	-0.0225036
CRO_01G007740	Ubiquitin fusion degradation UFD1 family protein	-0.0749362	-0.0891311	-0.101597	-0.0955355	-0.0223846	-0.0221862	-0.101597	0.158023	-0.101597	-0.101597	-0.101597	0.14678
CRO_01G007750	scarecrow-like transcription factor 11 (SCL11)	0.00990673	0.0228788	0.0231661	0.0220748	0.0699873	-0.0664248	0.0226271	0.0119596	0.0234098	0.0214178	0.0251816	0.0401192
CRO_01G007760	SCARECROW-like	0.11194	0.0292594	0.0640796	0.0586681	0.118343	-0.00467762	0.0649461	0.0211332	0.0645501	0.0647551	0.0648157	-0.0287697
CRO_01G007770	GRAS family transcription factor	0.0794584	0.0331075	-0.00306682	0.0137506	0.0581877	-0.186564	-0.00568552	-0.0468486	-0.00205295	-0.00333569	-0.000775808	-0.11626
CRO_01G007780	GRAS family transcription factor	0.0541295	0.0151218	0.0319491	-0.00792853	0.0374159	-0.209535	0.0360926	-0.0393329	0.0330281	0.0340702	0.0356518	-0.0976092
CRO_01G007790	SCARECROW-like	0.0643257	0.00220755	0.00119034	-0.0143537	0.0371878	-0.0976422	0.000484413	-0.067633	0.00133153	0.00194009	0.00211535	-0.00393406
CRO_01G007800	TRF-like	0.0644646	0.0230852	-0.00474936	0.00868192	0.0388834	0.140549	-0.00487268	-0.0393329	-0.00368264	-0.0024926	-0.00339592	-0.0312215
CRO_01G007810	OSBP(oxysterol binding protein)-related protein 3C	0.0127416	-0.0242885	0.0156923	0.0420782	0.105341	-0.0119664	0.0144205	0.104547	0.0148082	0.0151793	0.0131606	0.0327078
CRO_01G007820	Rab5-interacting family protein	-0.0257037	-0.0679062	-0.0627262	-0.0992284	0.0311141	0.0351239	-0.0612615	0.09813	-0.0627262	-0.0636392	-0.0615273	0.0705432
CRO_01G007830	PGR5-like protein 1B, chloroplastic	-0.0529424	-0.0790693	-0.0559519	-0.0428071	-0.0813028	0.0852356	-0.0550304	-0.0468485	-0.0559519	-0.0571198	-0.0545319	0.0940501
CRO_01G007840	hypothetical protein
CRO_01G007850	Exostosin family protein	-0.0166859	-0.0198467	-0.0226226	-0.0212728	-0.0198467	-0.0502637	-0.0226226	-0.00738485	-0.0226226	-0.0226226	-0.0226226	-0.0183264
CRO_01G007860	RHOMBOID-like	-0.0166859	-0.0198467	-0.0226226	-0.0212728	-0.0198467	-0.0502637	-0.0226226	-0.00738485	-0.0226226	-0.0226226	-0.0226226	-0.0183264
CRO_01G007870	DCD (Development and Cell Death) domain protein	-0.00843365	-0.0497064	-0.0854424	-0.0678	0.0894952	0.00224823	-0.087088	0.0579553	-0.0843896	-0.0856008	-0.0823761	0.116269
CRO_01G007880	expansin A4	-0.0166859	-0.0198467	-0.0226226	-0.0212728	-0.0198467	0.236707	-0.0226226	-0.00738485	-0.0226226	-0.0226226	-0.0226226	-0.0183264
CRO_01G007890	flowering promoting factor
CRO_01G007900	hypothetical protein
CRO_01G007910	zinc ion binding;nucleic acid binding
CRO_01G007920	Protein kinase superfamily protein	0.00638466	-0.03178	0.0328885	0.0496096	0.0281555	0.0279819	0.0346506	0.0665078	0.0324957	0.0326757	0.0339141	0.0207825
CRO_01G007930	protein kinase 1B	0.126119	0.0480979	0.0954187	0.0581011	0.0246778	-0.119778	0.0960176	0.106944	0.095506	0.0947893	0.0975052	-0.0954696
CRO_01G007940	Pentatricopeptide repeat (PPR-like) superfamily protein
CRO_01G007950	triosephosphate isomerase	-0.0117681	-0.0139973	-0.0159551	-0.0150031	-0.0139973	-0.0354496	-0.0159551	-0.00520833	-0.0159551	-0.0159551	-0.0159551	-0.0129251
CRO_01G007960	hypothetical protein	-0.0117681	-0.0139973	-0.0159551	-0.0150031	-0.0139973	0.175382	-0.0159551	-0.00520833	-0.0159551	-0.0159551	-0.0159551	-0.0129251
CRO_01G007970	hypothetical protein
CRO_01G007980	hypothetical protein
CRO_01G007990	CAX interacting protein	0.0534992	0.00228794	0.018705	0.0422714	0.0904123	-0.128045	0.0158058	0.0489425	0.0189538	0.0170751	0.0197814	0.154903
CRO_01G008000	NAD(P)-linked oxidoreductase superfamily protein	-0.147667	-0.190683	-0.196235	-0.188117	0.0865619	-0.185484	-0.195407	-0.0143036	-0.196166	-0.19567	-0.194556	-0.073996
CRO_01G008010	NAD(P)-linked oxidoreductase superfamily protein	-0.0654845	-0.096714	-0.0829247	-0.0683868	0.0252706	-0.144471	-0.0844816	-0.0563659	-0.0833662	-0.0844352	-0.0819952	-0.0873822
CRO_01G008020	zinc ion binding;nucleic acid binding	-0.0117681	-0.0139973	-0.0159551	-0.0150031	-0.0139973	0.123141	-0.0159551	-0.00520833	-0.0159551	-0.0159551	-0.0159551	-0.0129251
CRO_01G008030	hypothetical protein	-0.0117681	-0.0139973	-0.0159551	-0.0150031	-0.0139973	0.123141	-0.0159551	-0.00520833	-0.0159551	-0.0159551	-0.0159551	-0.0129251
CRO_01G008040	hypothetical protein	-0.0117681	-0.0139973	-0.0159551	-0.0150031	-0.0139973	0.123141	-0.0159551	-0.00520833	-0.0159551	-0.0159551	-0.0159551	-0.0129251
CRO_01G008050	hypothetical protein
CRO_01G008060	outer plastid envelope protein 16-1	-0.0157571	-0.0527393	-0.0066999	0.0117797	0.0726404	-0.102346	-0.00704078	0.0674244	-0.00711476	-0.00864209	-0.00706984	0.020733
CRO_01G008070	Tetratricopeptide repeat (TPR)-like superfamily protein	0.153365	0.114504	0.159877	0.178688	0.191867	-0.171258	0.157514	-0.0251616	0.159877	0.155025	0.158909	-0.0624415
CRO_01G008080	Protein of unknown function (DUF3741)	0.153669	0.125978	0.136833	0.107199	-0.0617511	0.191222	0.136718	0.10946	0.137178	0.134627	0.136387	0.0833076
CRO_01G008090	Fasciclin-like arabinogalactan family protein	-0.0166859	-0.0198467	-0.0226226	-0.0212728	-0.0198467	-0.0502637	-0.0226226	-0.00738485	-0.0226226	-0.0226226	-0.0226226	-0.0183264
CRO_01G008100	pol-like	0.136717	0.0489133	0.117551	0.0989277	-0.0200007	0.077497	0.117139	0.0681963	0.117225	0.115079	0.117951	0.0621571
CRO_01G008110	ENTH/VHS family protein	-0.0509143	-0.0818083	0.0180441	-0.0119926	0.0876634	0.291357	0.0238323	0.112909	0.0173894	0.0193643	0.0200299	0.0723312
CRO_01G008120	U-box domain-containing protein kinase family protein	-0.0913338	-0.108635	-0.123829	-0.116441	0.18246	-0.138239	-0.123829	-0.0404225	-0.123829	-0.123829	-0.123829	0.044102
CRO_01G008130	actin-11	0.0890828	0.104542	0.156711	0.13922	-0.0518109	0.119971	0.1594	-0.0622249	0.156058	0.159923	0.15704	-0.113014
CRO_01G008140	hypothetical protein	-0.0166859	-0.0198467	-0.0226226	-0.0212728	0.255157	-0.0502637	-0.0226226	-0.00738485	-0.0226226	-0.0226226	-0.0226226	-0.0183264
CRO_01G008150	conserved hypothetical protein	-0.0166859	-0.0198467	-0.0226226	-0.0212728	0.260872	-0.0502637	-0.0226226	-0.00738485	-0.0226226	-0.0226226	-0.0226226	-0.0183264
CRO_01G008160	XB3 ortholog 1 in Arabidopsis thaliana	0.0760016	0.0397122	0.0565185	0.034179	0.0326624	-0.00710501	0.0553694	0.0562425	0.0561484	0.0541235	0.0551299	0.0776001
CRO_01G008170	heat shock protein 17.4	0.159521	0.118204	0.175129	0.188934	0.0330682	-0.0855823	0.172123	-0.0244894	0.174239	0.173808	0.175	-0.0607734
CRO_01G008180	heat shock protein 17.4	-0.0117681	-0.0139973	-0.0159551	-0.0150031	-0.0139973	-0.0354496	-0.0159551	-0.00520833	-0.0159551	-0.0159551	-0.0159551	-0.0129251
CRO_01G008190	plant U-box	-3.40392e-06	-0.0427169	-0.0166153	-0.0260649	0.143868	-0.174942	-0.0139001	-0.0574243	-0.0159435	-0.0164717	-0.0132258	-0.0289864
CRO_01G008200	OBF-binding protein	-0.0265899	-0.0316267	-0.0360502	-0.0338992	-0.0316267	0.00334196	-0.0360502	-0.0117681	-0.0360502	-0.0360502	-0.0360502	-0.029204
CRO_01G008210	heat shock protein	-0.0584867	-0.110376	-0.114805	-0.105228	-0.00547657	-0.259845	-0.113764	-0.102639	-0.11436	-0.114708	-0.114122	-0.0555854
CRO_01G008220	conserved hypothetical protein	-0.0211189	-0.0442182	-0.065468	-0.0561496	0.0133397	-0.0456757	-0.0679435	-0.037129	-0.065468	-0.0674484	-0.0649729	-0.0232922
CRO_01G008230	conserved hypothetical protein	-0.0204893	-0.0243705	-0.027779	-0.0261216	-0.0243705	-0.0617206	-0.027779	-0.00906812	-0.027779	-0.027779	-0.027779	-0.0225036
CRO_01G008240	hypothetical protein
CRO_01G008250	FYD	-0.0506073	-0.0601937	-0.0686127	-0.0645189	0.0322263	0.147184	-0.0686127	0.245058	-0.0686127	-0.0686127	-0.0686127	0.0545493
CRO_01G008260	heat shock protein	0.0136389	0.0963259	0.0653099	0.0755363	0.0336877	-0.22645	0.062047	-0.115956	0.0647432	0.0626959	0.0620562	-0.173715
CRO_01G008270	63 kDa inner membrane family protein	0.0894288	0.021022	0.049083	0.0228016	-0.0154636	-0.173664	0.0487768	-0.0725865	0.0491237	0.0481283	0.0500569	-0.0770271
CRO_01G008280	CLAVATA3/ESR (CLE)-related protein	0.0497888	0.0225506	0.081676	0.0119158	0.0142884	-0.129074	0.0841724	-0.0244895	0.0808468	0.0825053	0.0825053	-0.0607736
CRO_01G008290	hypothetical protein
CRO_01G008300	hypothetical protein
CRO_01G008310	Pathogenesis-related thaumatin superfamily protein	0.140965	0.115156	0.0898418	0.0993615	-0.0376176	0.138561	0.0830356	-0.0139973	0.0898418	0.0843969	0.0912031	-0.034736
CRO_01G008320	ubiquitin carrier protein	-0.0758579	-0.129449	-0.112748	-0.104077	0.0288435	-0.0641846	-0.113529	0.0342516	-0.113113	-0.114716	-0.113287	0.0277657
CRO_01G008330	dessication-induced 1VOC superfamily protein	-0.0166859	-0.0198467	-0.0226226	-0.0212728	-0.0198467	-0.0502637	-0.0226226	-0.00738485	-0.0226226	-0.0226226	-0.0226226	-0.0183264
CRO_01G008340	SEC14 cytosolic factor family protein / phosphoglyceride transfer family protein	0.0364437	0.0140592	-0.00707664	0.00164499	0.00720818	-0.0283577	-0.0108728	-0.0264745	-0.00707664	-0.0101136	-0.00631742	0.224993
CRO_01G008350	Fusaric acid resistance protein-like domain containing protein	-0.0117681	-0.0139973	-0.0159551	-0.0150031	0.375928	-0.0354496	-0.0159551	-0.00520833	-0.0159551	-0.0159551	-0.0159551	-0.0129251
CRO_01G008360	UDP-XYL synthase	0.102474	0.112036	0.114131	0.123114	0.0828317	0.0048382	0.111625	-0.068179	0.1135	0.115489	0.111629	0.149149
CRO_01G008370	Histone superfamily protein	-0.0559138	-0.0824279	0.00655703	0.0227115	0.0410046	-0.0532761	0.00931336	-0.047908	0.00596698	0.00610272	0.00877317	-0.0181234
CRO_01G008380	Histone superfamily protein	0.00279794	-0.047736	-0.0445242	-0.0658901	-0.0965166	0.0409604	-0.0454134	0.0905281	-0.0449614	-0.0450548	-0.044593	0.174818
CRO_01G008390	hypothetical protein	0.342721	0.284368	0.24635	0.259048	-0.034736	0.0686123	0.237734	-0.0129251	0.24635	0.24211	0.24483	0.138088
CRO_01G008400	Histone superfamily protein	-0.100057	-0.136882	-0.122258	-0.134648	0.0579246	-0.0699936	-0.120868	-0.0131426	-0.12262	-0.122467	-0.121679	-0.12432
CRO_01G008410	ACT domain-containing protein	-0.0489657	-0.0582411	-0.066387	-0.062426	-0.0582411	0.118319	-0.066387	-0.0216712	-0.066387	-0.066387	-0.066387	0.0487059
CRO_01G008420	conserved hypothetical protein	-0.0338992	-0.0403206	-0.0459601	-0.0432178	-0.0403206	0.358019	-0.0459601	-0.0150031	-0.0459601	-0.0459601	-0.0459601	0.40706
CRO_01G008430	RNA-binding (RRM/RBD/RNP motifs) family protein	-0.0677916	-0.106891	-0.0806364	-0.0772081	-0.0176977	0.118378	-0.0799733	0.077796	-0.0812218	-0.0804947	-0.0814185	-0.0129485
CRO_01G008440	cofactor of nitrate reductase and xanthine dehydrogenase	0.0513281	0.00383213	0.0049606	-0.0238192	0.0979611	-0.0363392	0.00619746	-0.0537186	0.00577114	0.00479744	0.00830275	0.0457027
CRO_01G008450	Histone superfamily protein	-0.0629022	-0.136426	-0.106227	-0.124039	-0.0164111	-0.169005	-0.105555	-0.0803348	-0.106842	-0.10609	-0.105342	-0.0384054
CRO_01G008460	hypothetical protein	-0.0117681	-0.0139973	-0.0159551	-0.0150031	-0.0139973	0.123141	-0.0159551	-0.00520833	-0.0159551	-0.0159551	-0.0159551	-0.0129251
CRO_01G008470	Histone superfamily protein	-0.119522	-0.0956677	-0.0672696	-0.0538354	0.0344977	-0.174661	-0.065454	0.0051864	-0.0685593	-0.0639105	-0.0685868	0.00863324
CRO_01G008480	hypothetical protein	0.093304	0.0704004	0.153039	0.165984	-0.0476551	-0.120691	0.149975	-0.0177322	0.151942	0.149929	0.155189	-0.0440046
CRO_01G008490	hypothetical protein	-0.0316267	-0.0376176	0.0857722	0.0936388	-0.0376176	-0.0952704	0.0884665	-0.0139973	0.0844251	0.0871193	0.0871193	-0.034736
CRO_01G008500	cofactor of nitrate reductase and xanthine dehydrogenase	-0.0573349	-0.115142	-0.114528	-0.125486	0.0910897	-0.091126	-0.115368	0.0974062	-0.11501	-0.115034	-0.114504	0.0213398
CRO_01G008510	Pentatricopeptide repeat (PPR) superfamily protein	0.0693904	0.0470362	0.118096	0.131457	-0.0562419	-0.0956528	0.11943	-0.0209273	0.118096	0.115405	0.120995	-0.0519336
CRO_01G008520	actin depolymerizing factor	0.00107591	0.00287134	-0.0134149	-0.000203425	0.0396462	-0.254955	-0.0171051	0.0467296	-0.0133508	-0.0178377	-0.0144405	0.000367189
CRO_01G008530	histone H2A	-0.140823	-0.192317	-0.195189	-0.19267	-0.0192062	-0.00605511	-0.195191	0.0234977	-0.195601	-0.195189	-0.195064	0.0600414
CRO_01G008540	glycine-rich RNA-binding protein	0.0349039	0.00820039	-0.00742748	-0.00122634	-0.0693998	0.0822186	-0.00814788	-0.0258233	-0.00742748	-0.00670709	-0.00886827	-0.0640836
CRO_01G008550	histone H2A	-0.0775693	-0.11327	-0.142416	-0.127695	0.0195794	0.0592719	-0.144306	0.0482165	-0.142416	-0.143834	-0.144306	0.177641
CRO_01G008560	hypothetical protein	-0.0381004	-0.0453177	-0.051656	-0.0485739	0.0855031	-0.053151	-0.051656	-0.0168625	-0.051656	-0.051656	-0.051656	-0.0418462
CRO_01G008570	Transmembrane proteins 14C	0.0110043	-0.0285403	0.0530878	0.0705367	-0.080451	0.163533	0.0549011	0.100045	0.0524228	0.0532317	0.0540324	0.0471643
CRO_01G008580	RNA-binding (RRM/RBD/RNP motifs) family protein	0.0250341	-0.0142555	0.0694935	0.0865564	-0.0720719	0.12139	0.0712747	0.076228	0.0688185	0.0696699	0.0703729	0.0250483
CRO_01G008590	NADH-ubiquinone oxidoreductase B8 subunit, putative	0.0482386	-0.0234422	-0.0178409	-0.0470863	0.0885243	-0.0462221	-0.0185304	0.0805702	-0.0180599	-0.0196439	-0.0185257	0.0778345
CRO_01G008600	hypothetical protein	-0.0166859	-0.0198467	-0.0226226	-0.0212728	-0.0198467	0.0693988	-0.0226226	-0.00738485	-0.0226226	-0.0226226	-0.0226226	-0.0183264
CRO_01G008610	Ribosomal protein S8 family protein	-0.0824127	-0.119944	-0.121415	-0.104125	0.0397422	-0.102464	-0.121782	0.0998159	-0.121195	-0.121303	-0.11946	0.167525
CRO_01G008620	Ras-related small GTP-binding family protein	0.0617605	-0.0145403	0.00339159	-0.0222886	0.016491	-0.0947612	0.00211017	-0.00789777	0.00291802	0.00139982	0.0011816	0.0570094
CRO_01G008630	Tify domain binding domain containing protein	0.0275669	-0.00241462	-0.0204779	-0.0131717	0.0548005	0.0173563	-0.0212391	0.133744	-0.0204779	-0.0197167	-0.0220003	0.0791018
CRO_01G008640	C2H2-type zinc finger family protein	-0.0444575	-0.0726507	-0.0633677	-0.0500636	0.0804367	-0.0876187	-0.0636818	-0.048437	-0.0633677	-0.0650431	-0.0621056	0.0676049
CRO_01G008650	C2H2-type zinc finger family protein	-0.0342709	-0.0433955	-0.0166954	-0.0367956	0.032189	0.0265409	-0.0142093	-0.0324511	-0.0173821	-0.0142871	-0.0165168	-0.0177976
CRO_01G008660	methyl-CPG-binding domain	-0.0506073	-0.0601937	0.0178543	0.0264634	-0.0601937	-0.110666	0.023403	-0.0223978	0.0178543	0.0187791	0.0197039	-0.0555827
CRO_01G008670	PIF / Ping-Pong family of plant transposases	0.0625361	0.0282853	0.0659542	0.083333	-0.0302747	0.0753215	0.0653224	0.11008	0.0664346	0.0663293	0.0701463	-0.00342262
CRO_01G008680	Domain of unknown function (DUF966)	0.161655	0.102454	0.171004	0.141934	-0.0707594	0.00470251	0.173503	0.134951	0.171301	0.172239	0.174412	-0.0661998
CRO_01G008690	myb domain protein	-0.0419579	-0.0499058	-0.0568859	-0.0534917	0.0665411	-0.00711174	-0.0568859	-0.0185697	-0.0568859	-0.0568859	-0.0568859	-0.0460829
CRO_01G008700	Protein-tyrosine phosphatase-like, PTPLA	0.0603178	0.0375057	0.0157448	0.0245075	0.123008	-0.116643	0.0113071	-0.0231087	0.0157448	0.0121947	0.0166324	-0.057347
CRO_01G008710	tonoplast intrinsic protein 1;3	-0.0338992	-0.0403206	-0.0459601	-0.0432178	-0.0403206	0.0976326	-0.0459601	-0.0150031	-0.0459601	-0.0459601	-0.0459601	0.117162
CRO_01G008720	Protein of unknown function (DUF1635)	-0.0668995	-0.079572	-0.0907014	-0.0852896	0.0870101	-0.162097	-0.0907014	-0.0296083	-0.0907014	-0.0907014	-0.0907014	-0.0734766
CRO_01G008730	RING/U-box superfamily protein	-0.0166859	-0.0198467	-0.0226226	-0.0212728	-0.0198467	-0.0502637	-0.0226226	-0.00738485	-0.0226226	-0.0226226	-0.0226226	-0.0183264
CRO_01G008740	DHBP synthase RibB-like alpha/beta domain;GTP cyclohydrolase II	-0.0237207	-0.028214	-0.0321602	-0.0302413	-0.028214	-0.0714548	-0.0321602	-0.0104983	-0.0321602	-0.0321602	-0.0321602	-0.0260528
CRO_01G008750	UDP-N-acetylglucosamine (UAA) transporter family	0.0755338	0.0529989	0.0313499	0.0399197	0.0530275	0.0548193	0.0265745	-0.0201641	0.0313499	0.0275296	0.032305	0.0661145
CRO_01G008760	Calcium-binding EF-hand family protein	-0.0522137	-0.0621043	0.00542035	0.0136238	0.0405295	-0.00868804	0.0103109	-0.0231087	0.00542035	0.00623544	0.00705053	-0.057347
CRO_01G008770	RmlC-like cupins superfamily protein	-0.0166859	-0.0198467	-0.0226226	-0.0212728	-0.0198467	-0.0502637	-0.0226226	-0.00738485	-0.0226226	-0.0226226	-0.0226226	-0.0183264
CRO_01G008780	homolog of RAD51 D	-0.0204893	-0.0243705	-0.027779	-0.0261216	0.208962	-0.0617206	-0.027779	-0.00906812	-0.027779	-0.027779	-0.027779	-0.0225036
CRO_01G008790	cytochrome P450, family 93, subfamily D, polypeptide	-0.0419579	-0.0499058	-0.0568859	-0.0534917	0.0629641	-0.126391	-0.0568859	-0.0185697	-0.0568859	-0.0568859	-0.0568859	-0.0460829
CRO_01G008800	Disease resistance-responsive (dirigent-like protein) family protein
CRO_01G008810	hypothetical protein
CRO_01G008820	hypothetical protein
CRO_01G008830	Chloroplast-targeted copper chaperone protein	-0.0360503	-0.0428792	-0.0488765	-0.0459602	0.232219	-0.108596	-0.0488765	-0.0159551	-0.0488765	-0.0488765	-0.0488765	-0.0395945
CRO_01G008840	Ribosomal L29 family protein	-0.0349311	-0.0834945	-0.0720193	-0.0499921	0.0193225	-0.0813818	-0.0742292	0.031259	-0.0723213	-0.0747661	-0.0735245	0.0435602
CRO_01G008850	exocyst subunit exo70 family protein H7	-0.00451352	-0.0412397	-0.0410445	-0.0163908	0.0884267	-0.0776779	-0.0402641	0.0507986	-0.0406201	-0.0399246	-0.0399364	-0.0673601
CRO_01G008860	3-ketoacyl-CoA synthase	-0.0316267	-0.0376176	-0.042879	-0.0403206	-0.0376176	0.334346	-0.042879	0.383927	-0.042879	-0.042879	-0.042879	0.291173
CRO_01G008870	hypothetical protein
CRO_01G008880	nudix hydrolase homolog	-0.0537881	-0.0639769	-0.0729251	-0.0685739	0.0269077	-0.0324298	-0.0729251	-0.0238055	-0.0729251	-0.0729251	-0.0729251	-0.0590762
CRO_01G008890	Ankyrin repeat family protein	-0.0316267	-0.0376176	-0.042879	-0.0403206	0.105944	0.0580033	-0.042879	-0.0139973	-0.042879	-0.042879	-0.042879	-0.034736
CRO_01G008900	E3 UFM1-protein ligase 1 domain containing protein	-0.0683856	-0.0989422	-0.124736	-0.111306	0.0150875	0.140045	-0.124332	0.104882	-0.123928	-0.123523	-0.122715	0.173272
CRO_01G008910	NOT2 / NOT3 / NOT5 family	-0.0135366	-0.0462497	-0.0718106	-0.058595	0.225037	-0.0173366	-0.0745242	-0.045255	-0.0718106	-0.0738458	-0.0745242	0.135152
CRO_01G008920	hypothetical protein	-0.0455604	-0.0541907	-0.0617702	-0.0580846	0.0497785	-0.0839693	-0.0617702	-0.0201641	-0.0617702	-0.0617702	-0.0617702	-0.0500396
CRO_01G008930	hypothetical protein
CRO_01G008940	Leucine-rich repeat transmembrane protein kinase protein	-0.0117681	-0.0139973	-0.0159551	-0.0150031	-0.0139973	-0.0354496	-0.0159551	-0.00520833	-0.0159551	-0.0159551	-0.0159551	-0.0129251
CRO_01G008950	hercules receptor kinase	0.140658	0.0761708	0.143464	0.139898	0.0575806	0.086202	0.144098	0.111564	0.143648	0.142217	0.144563	0.0620935
CRO_01G008960	conserved hypothetical protein	-0.0598186	-0.0711498	-0.0139097	-0.00556204	0.0221695	0.102842	-0.00959792	-0.0264745	-0.0139097	-0.013191	-0.0124724	0.022778
CRO_01G008970	hypothetical protein	-0.0237207	-0.028214	0.135815	0.144665	-0.028214	0.128763	0.139333	-0.0104983	0.134056	0.137574	0.137574	0.187814
CRO_01G008980	hypothetical protein
CRO_01G008990	hypothetical protein	0.072704	0.032871	0.11702	0.133742	-0.0353013	-0.100981	0.118879	-0.0387852	0.116553	0.116727	0.118083	-0.0962501
CRO_01G009000	endomembrane-type CA-ATPase	0.0686571	0.00925354	0.0590649	0.046122	0.107783	-0.0651603	0.0614651	0.0491062	0.0593346	0.0603516	0.0617595	-0.00702673
CRO_01G009010	Histone superfamily protein	-0.0373514	-0.0146939	-0.0406254	-0.0303219	0.0717869	-0.0666431	-0.0429945	0.131015	-0.0406254	-0.0434215	-0.0401516	0.0204428
CRO_01G009020	Polymerase/histidinol phosphatase-like	-0.0641175	-0.076263	-0.0869296	-0.0817429	0.103433	0.0376191	-0.0869296	-0.0283771	-0.0869296	-0.0869296	-0.0869296	0.197061
CRO_01G009030	hypothetical protein	0.0990713	0.0755055	0.0526743	0.0615273	0.0705286	-0.120691	0.0471874	-0.0177322	0.0526743	0.0482848	0.0537717	-0.0440046
CRO_01G009040	Glycosyl hydrolases family 18 domain containing protein
CRO_01G009050	ferric reductase-like transmembrane component family protein	-0.0437872	-0.0520816	0.0414177	0.0502226	0.166493	0.0264213	0.0478851	-0.0193793	0.0414177	0.0424956	0.0435735	-0.048092
CRO_01G009060	conserved hypothetical protein	0.0344291	0.0744527	0.0835608	0.101038	0.0809503	-0.047489	0.0844443	0.140271	0.0846151	0.0822061	0.0876426	0.187889
CRO_01G009070	P-loop containing nucleoside triphosphate hydrolases superfamily protein	-0.0426782	-0.0729121	-0.0557876	-0.0447477	0.0364751	-0.195423	-0.0554608	-0.0463273	-0.0561904	-0.0549057	-0.0563426	-0.114967
CRO_01G009080	Glycosyl hydrolases family 18 domain containing protein	-0.0166859	-0.0198467	-0.0226226	-0.0212728	-0.0198467	0.0813239	-0.0226226	-0.00738485	-0.0226226	-0.0226226	-0.0226226	-0.0183264
CRO_01G009090	hypothetical protein
CRO_01G009100	Homeodomain-like superfamily protein
CRO_01G009110	Embryo-specific protein 3, (ATS3)	-0.0166859	-0.0198467	-0.0226226	-0.0212728	-0.0198467	-0.0502637	-0.0226226	-0.00738485	-0.0226226	-0.0226226	-0.0226226	-0.0183264
CRO_01G009120	Cysteine proteinases superfamily protein	0.0888451	0.0333044	-0.006864	-0.0523285	0.00281537	0.125919	-0.00899447	-0.0547757	-0.006864	-0.00799712	-0.0076316	0.172925
CRO_01G009130	arogenate dehydratase	0.0548037	-0.0060511	-0.0253817	-0.046334	-0.0537845	-0.0125231	-0.026023	0.019283	-0.024874	-0.0246457	-0.0238538	0.0416987
CRO_01G009140	vacuolar proton ATPase A1	0.0115964	-0.034884	-0.0235446	-0.00644299	0.0706132	-0.0278066	-0.0260675	-0.0600848	-0.0240391	-0.0248515	-0.0235799	0.0426145
CRO_01G009150	conserved hypothetical protein	-0.0537881	-0.0639769	-0.0729251	-0.0685739	-0.0639769	0.129768	-0.0729251	0.225526	-0.0729251	-0.0729251	-0.0729251	0.139772
CRO_01G009160	nitrate excretion transporter1	-0.0166859	-0.0198467	-0.0226226	-0.0212728	-0.0198467	0.207552	-0.0226226	-0.00738485	-0.0226226	-0.0226226	-0.0226226	-0.0183264
CRO_01G009170	nitrate excretion transporter1	-0.0437869	-0.0520813	0.128393	0.140732	0.172376	-0.131901	0.136469	-0.0193792	0.127431	0.13038	0.131406	-0.0480917
CRO_01G009180	mitogen-activated protein kinase	0.1293	0.153561	0.164163	0.146166	-0.0179385	-0.15327	0.164419	-0.0881798	0.164497	0.163788	0.164355	-0.109653
CRO_01G009190	ascorbate peroxidase	0.0129903	0.049034	0.0744792	0.0491511	-0.0229941	-0.26838	0.0758681	-0.0725401	0.0734968	0.0742827	0.0719799	0.0798706
CRO_01G009200	hypothetical protein
CRO_01G009210	hypothetical protein
CRO_01G009220	hypothetical protein	-0.0381004	-0.0453177	-0.051656	-0.0485739	-0.0453177	-0.0514234	-0.051656	-0.0168625	-0.051656	-0.051656	-0.051656	-0.0418462
CRO_01G009230	hypothetical protein
CRO_01G009240	RNA binding (RRM/RBD/RNP motifs) family protein	0.06169	-0.0102714	0.0135566	0.00274319	0.00303953	-0.0779509	0.0136127	-0.018545	0.0136804	0.0127693	0.0147457	0.00111562
CRO_01G009250	NAD(P)-binding Rossmann-fold superfamily protein	-0.0360502	-0.042879	-0.0488763	-0.0459601	-0.042879	0.295721	-0.0488763	-0.0159551	-0.0488763	-0.0488763	-0.0488763	0.25078
CRO_01G009260	related to AP2.7	-0.0583465	-0.0693989	-0.0791054	-0.0743854	0.10481	-0.0922218	-0.0791054	-0.025823	-0.0791054	-0.0791054	-0.0791054	-0.0640828
CRO_01G009270	DNA repair (Rad51) family protein	0.126643	0.0925079	0.0761799	0.0816804	0.0898418	0.0669841	0.0749231	-0.0159551	0.0761799	0.0774368	0.0736662	0.102629
CRO_01G009280	hypothetical protein	0.11062	0.0869501	0.0639116	0.0727437	0.0912172	0.165731	0.0581276	0.326193	0.0639116	0.0592844	0.0650684	-0.0395944
CRO_01G009290	hypothetical protein	0.0329045	0.066078	0.0262275	0.0445285	-0.0102956	0.0472763	0.0232339	-0.0489657	0.0255449	0.02705	0.023349	-0.0689537
CRO_01G009300	Protein kinase superfamily protein	-0.0204893	-0.0243705	-0.027779	-0.0261216	-0.0243705	0.147123	-0.027779	-0.00906812	-0.027779	-0.027779	-0.027779	-0.0225036
CRO_01G009310	Protein kinase superfamily protein	-0.0166859	-0.0198467	-0.0226226	-0.0212728	0.255157	0.0627508	-0.0226226	-0.00738485	-0.0226226	-0.0226226	-0.0226226	-0.0183264
CRO_01G009320	hypothetical protein
CRO_01G009330	hydrolase family protein / HAD-superfamily protein	-0.029204	-0.034736	-0.0395944	-0.037232	-0.034736	0.000583764	-0.0395944	-0.0129251	-0.0395944	-0.0395944	-0.0395944	-0.0320752
CRO_01G009340	Polyketide synthase, enoylreductase family protein	0.0359634	-0.00526344	-0.035889	-0.023236	0.0959245	-0.0185366	-0.0390858	0.10524	-0.035889	-0.0373545	-0.0365843	0.213879
CRO_01G009350	Protein kinase superfamily protein	-0.0292042	-0.0347362	-0.0395946	-0.0372321	-0.0347362	0.135762	-0.0395946	0.402834	-0.0395946	-0.0395946	-0.0395946	0.139769
CRO_01G009360	hypothetical protein
CRO_01G009370	Protein of unknown function (DUF604)	-0.0117681	-0.0139973	-0.0159551	-0.0150031	-0.0139973	-0.0354496	-0.0159551	-0.00520833	-0.0159551	-0.0159551	-0.0159551	-0.0129251
CRO_01G009380	phototropin	-0.0736241	-0.0875704	-0.0998185	-0.0938627	0.138897	-0.0554731	-0.0998185	0.169834	-0.0998185	-0.0998185	-0.0998185	-0.0808623
CRO_01G009390	BTB/POZ domain-containing protein	0.0470636	0.0172751	0.0657849	0.0758867	0.0790032	0.143596	0.0691565	0.187558	0.0657849	0.0673232	0.0655139	0.116825
CRO_01G009400	nuclear RNA polymerase C1	0.173717	0.115134	0.188572	0.168547	-0.0506483	-0.0145568	0.19111	-0.0425824	0.188934	0.189974	0.192056	-0.0386885
CRO_01G009410	conserved hypothetical protein	0.0984836	0.0504005	0.0113333	-0.0315832	0.0631806	0.0359601	0.0100107	0.111521	0.0122796	0.0108145	0.0141837	0.0343318
CRO_01G009420	Glycosyl hydrolases family 18 domain containing protein	-0.0117681	-0.0139973	-0.0159551	-0.0150031	0.375928	-0.0354496	-0.0159551	-0.00520833	-0.0159551	-0.0159551	-0.0159551	-0.0129251
CRO_01G009430	ascorbate peroxidase	-0.0117681	-0.0139973	-0.0159551	-0.0150031	-0.0139973	0.169785	-0.0159551	-0.00520833	-0.0159551	-0.0159551	-0.0159551	-0.0129251
CRO_01G009440	hypothetical protein
CRO_01G009450	Dof-type zinc finger DNA-binding family protein	-0.0419579	-0.0499058	0.133995	0.146282	-0.0499058	-0.0631497	0.142007	-0.0185697	0.132968	0.136014	0.137008	-0.0460829
CRO_01G009460	Ribosomal protein S12/S23 family protein	0.0582212	0.0463872	0.0471806	0.0295032	0.0705881	-0.0840132	0.0473133	0.109839	0.0475946	0.0489851	0.0500518	0.102957
CRO_01G009470	ROP interactive partner	-0.0316267	-0.0376176	-0.042879	-0.0403206	-0.0376176	0.0595213	-0.042879	-0.0139973	-0.042879	-0.042879	-0.042879	-0.034736
CRO_01G009480	tetraspanin3	0.148663	0.101222	0.130428	0.152673	-0.0352972	0.254363	0.127001	-0.0360123	0.130874	0.128659	0.13202	0.202322
CRO_01G009490	splicing endonuclease	-0.00731824	-0.062898	-0.0121829	0.0118885	0.109104	0.0416011	-0.0114327	-0.0161527	-0.0122778	-0.0119977	-0.0100179	0.0603925
CRO_01G009500	carbamoyl phosphate synthetase B	-0.0537881	-0.0639769	-0.0729251	-0.0685739	0.0250434	-0.127028	-0.0729251	-0.0238055	-0.0729251	-0.0729251	-0.0729251	-0.0590762
CRO_01G009510	LOB domain-containing protein	-0.0522137	-0.0621043	0.00711393	0.0154058	0.038517	0.101526	0.0121131	0.241358	0.00711393	0.00794713	0.00878033	0.0407075
CRO_01G009520	zinc finger (C3HC4-type RING finger) family protein	-0.0788193	-0.0937498	-0.0412557	-0.0314538	-0.0937498	-0.103709	-0.0370457	-0.0348838	-0.0412557	-0.040554	-0.0398524	-0.0865683
CRO_01G009530	zinc finger (C3HC4-type RING finger) family protein	-0.0360502	-0.042879	-0.0488763	-0.0459601	-0.042879	-0.0514893	-0.0488763	-0.0159551	-0.0488763	-0.0488763	-0.0488763	-0.0395944
CRO_01G009540	alpha/beta-Hydrolases superfamily protein	0.0977013	0.0596925	0.0326753	0.0431707	0.0707048	-0.0591528	0.0288378	-0.0319994	0.0326753	0.0308624	0.0319064	-0.0794103
CRO_01G009550	RNAligase	-0.0537881	-0.0639769	-0.0729251	-0.0685739	0.0347239	-0.012644	-0.0729251	-0.0238055	-0.0729251	-0.0729251	-0.0729251	-0.0590762
CRO_01G009560	P-loop containing nucleoside triphosphate hydrolases superfamily protein	0.0357887	2.1905e-05	0.0247412	-0.014109	0.0508667	-0.148893	0.0264502	-0.0415054	0.0247412	0.0234475	0.0263755	0.0255187
CRO_01G009570	Tetratricopeptide repeat (TPR)-like superfamily protein	0.0603865	0.0212301	-0.00718503	0.00427779	-0.0391138	0.0672956	-0.0105159	-0.0404225	-0.00718503	-0.00868665	-0.00794039	0.0921593
CRO_01G009580	RmlC-like cupins superfamily protein	-0.0400656	-0.0476551	0.0461583	0.0546462	0.0667768	0.0941067	0.0526061	-0.0177322	0.0461583	0.0472329	0.0483075	0.089239
CRO_01G009590	ascorbic acid mannose pathway regulator	0.0969211	0.134545	0.156225	0.11008	-0.027929	-0.0283555	0.160035	-0.0354496	0.155481	0.159798	0.153862	0.277656
CRO_01G009600	PDI-like 5-1	0.0859466	0.0417142	0.105345	0.0761485	0.151781	-0.00378759	0.108226	0.118563	0.105737	0.106076	0.109716	0.172608
CRO_01G009610	GTP binding Elongation factor Tu family protein	-0.0823016	-0.152336	-0.0942735	-0.0868305	-0.0112268	-0.148017	-0.0917055	0.0233185	-0.0944609	-0.0943283	-0.091541	0.111033
CRO_01G009620	conserved hypothetical protein	-0.029204	-0.034736	-0.0395944	-0.037232	-0.034736	-0.0104038	-0.0395944	-0.0129251	-0.0395944	-0.0395944	-0.0395944	-0.0320752
CRO_01G009630	20S proteasome beta subunit G1	0.0117009	-0.0231814	-0.0612572	-0.0899879	0.0114546	-0.0590028	-0.0627581	0.05838	-0.0608797	-0.0631265	-0.0605731	0.0997931
CRO_01G009640	DNA-binding protein with MIZ/SP-RING zinc finger, PHD-finger and SAP domain	0.0117134	-0.0584838	-0.0390896	-0.0711138	-0.00647331	-0.0675741	-0.0389279	0.00785864	-0.0390688	-0.0393852	-0.0362414	-0.0191962
CRO_01G009650	Cytochrome B561, N terminal domain containing protein	0.0202852	-0.0436709	-0.0205052	-0.0435408	0.030418	0.0659229	-0.0199825	0.0827774	-0.0209596	-0.0205688	-0.0205028	0.0136078
CRO_01G009660	isovaleryl-CoA-dehydrogenase	0.0959066	0.0595883	0.027986	0.0433317	-0.0875704	-0.0110367	0.0251579	-0.0325845	0.0292607	0.0271257	0.0318658	0.0858689
CRO_01G009670	auxin response factor	-0.0265899	-0.0316267	-0.0360502	-0.0338992	-0.0316267	0.0861002	-0.0360502	-0.0117681	-0.0360502	-0.0360502	-0.0360502	-0.029204
CRO_01G009680	Seven transmembrane MLO family protein	-0.0140612	-0.0553434	-0.053389	-0.0912677	0.0265401	0.369406	-0.0510992	0.122876	-0.053389	-0.0527232	-0.053342	0.187013
CRO_01G009690	conserved hypothetical protein	-0.0204893	-0.0243705	-0.027779	-0.0261216	0.192691	0.169105	-0.027779	-0.00906812	-0.027779	-0.027779	-0.027779	0.220036
CRO_01G009700	hypothetical protein	-0.0166859	-0.0198467	-0.0226226	-0.0212728	0.249472	0.0984303	-0.0226226	-0.00738485	-0.0226226	-0.0226226	-0.0226226	-0.0183264
CRO_01G009710	hypothetical protein
CRO_01G009720	Seven transmembrane MLO family protein	0.120174	0.0239119	0.0415624	0.00669492	0.170712	0.260679	0.0414936	0.0805524	0.0417824	0.039963	0.0419794	0.0249973
CRO_01G009730	hypothetical protein
CRO_01G009740	Preprotein translocase Sec, Sec61-beta subunit protein	0.0463075	-0.0113179	0.0412681	0.0138943	0.0357463	-0.18399	0.0422265	0.0554533	0.0406128	0.0408427	0.0420554	-0.0666501
CRO_01G009750	hypothetical protein
CRO_01G009760	hypothetical protein
CRO_01G009770	hypothetical protein
CRO_01G009780	hypothetical protein
CRO_01G009790	hypothetical protein
CRO_01G009800	hypothetical protein	-0.0117681	-0.0139973	-0.0159551	-0.0150031	-0.0139973	0.175382	-0.0159551	-0.00520833	-0.0159551	-0.0159551	-0.0159551	-0.0129251
CRO_01G009810	ubiquitin-conjugating enzyme19	-0.00652925	-0.0351893	-0.0574771	-0.108551	0.0830901	0.00491275	-0.0568505	0.143556	-0.0574771	-0.0574771	-0.0574771	0.208982
CRO_01G009820	C2H2-like zinc finger protein	0.257426	0.248554	0.261378	0.222179	0.0203396	-0.174889	0.259978	-0.0360123	0.26132	0.26345	0.262583	-0.0893688
CRO_01G009830	NAC domain containing protein	-0.0117681	-0.0139973	-0.0159551	-0.0150031	-0.0139973	0.175382	-0.0159551	-0.00520833	-0.0159551	-0.0159551	-0.0159551	-0.0129251
CRO_01G009840	syntaxin of plants	-0.0166859	-0.0198467	-0.0226226	-0.0212728	-0.0198467	0.0999792	-0.0226226	-0.00738485	-0.0226226	-0.0226226	-0.0226226	-0.0183264
CRO_01G009850	GTP binding Elongation factor Tu family protein	-0.0738683	-0.0575449	-0.0498429	-0.0337468	0.0414142	-0.184704	-0.0493541	-0.0207257	-0.0500805	-0.0513279	-0.0500257	0.00309243
CRO_01G009860	FASCICLIN-like arabinogalactan-protein	-0.0400656	-0.0476551	-0.0543204	-0.0510793	-0.0476551	-0.0605536	-0.0543204	-0.0177322	-0.0543204	-0.0543204	-0.0543204	-0.0440046
CRO_01G009870	hypothetical protein	-0.0117681	-0.0139973	-0.0159551	-0.0150031	-0.0139973	-0.0354496	-0.0159551	-0.00520833	-0.0159551	-0.0159551	-0.0159551	-0.0129251
CRO_01G009880	nuclear factor Y, subunit C10	0.0371901	0.0151677	-0.00563886	0.00293443	0.0143785	0.0223921	-0.00940638	-0.025823	-0.00563886	-0.00865287	-0.00488535	0.131939
CRO_01G009890	beta-galactosidase	-0.0566366	-0.0118303	0.0516447	0.0679309	0.0405306	-0.208338	0.052772	-0.0521344	0.0510344	0.0493208	0.0535102	-0.0849468
CRO_01G009900	Late embryogenesis abundant (LEA) protein-related	-0.0204893	-0.0243705	-0.027779	-0.0261216	0.190394	-0.0617206	-0.027779	-0.00906812	-0.027779	-0.027779	-0.027779	-0.0225036
CRO_01G009910	pyridoxine biosynthesis	-0.0918827	-0.146985	-0.121054	-0.117622	-0.0235163	-0.046171	-0.119163	-0.0353863	-0.121017	-0.120527	-0.118988	-0.0162228
CRO_01G009920	hypothetical protein	-0.0489657	-0.0582411	-0.066387	-0.062426	0.0383622	0.0830877	-0.066387	-0.0216712	-0.066387	-0.066387	-0.066387	-0.0537797
CRO_01G009930	geminivirus rep interacting kinase	0.0267012	-0.0115141	-0.0432318	-0.0871769	0.0483695	0.0905066	-0.0448937	-0.046318	-0.0432318	-0.0450345	-0.0427811	0.158919
CRO_01G009940	Galactose oxidase/kelch repeat superfamily protein	-0.0402649	-0.0689395	-0.0588554	-0.0453149	0.10597	-0.0564163	-0.0592522	0.114061	-0.0588554	-0.0606493	-0.0575328	0.00508963
CRO_01G009950	hypothetical protein	0.0678981	0.0384221	0.0224782	0.0284544	0.0384221	0.0381	0.0215627	-0.0223978	0.0224782	0.0233937	0.0206472	-0.0555827
CRO_01G009960	RING/U-box superfamily protein	0.0340064	0.00390885	-0.0139426	-0.00679551	0.00168292	-0.0477424	-0.0147327	-0.0302144	-0.0139426	-0.0131525	-0.0155228	-0.0749807
CRO_01G009970	conserved hypothetical protein	-0.0204893	-0.0243705	-0.027779	-0.0261216	-0.0243705	-0.0617206	-0.027779	-0.00906812	-0.027779	-0.027779	-0.027779	-0.0225036
CRO_01G009980	zinc finger (CCCH-type) family protein	0.117991	0.0693646	0.0940516	0.113738	-0.0551769	-0.0270608	0.0953632	-0.0415054	0.095169	0.094915	0.0974874	0.200254
CRO_01G009990	hypothetical protein
CRO_01G010000	RING/U-box superfamily protein	-0.0117681	-0.0139973	-0.0159551	-0.0150031	-0.0139973	0.167919	-0.0159551	-0.00520833	-0.0159551	-0.0159551	-0.0159551	-0.0129251
CRO_01G010010	P-loop containing nucleoside triphosphate hydrolases superfamily protein	-0.0513414	-0.0973364	-0.0465492	-0.073012	0.0201961	-0.0622476	-0.0447003	0.0925808	-0.0471518	-0.0471302	-0.044878	-0.0150494
CRO_01G010020	4-hydroxy-3-methylbut-2-enyl diphosphate synthase	0.0292028	-0.0293593	-0.012919	0.0140325	0.0155983	-0.00192265	-0.0153755	0.0960127	-0.0126829	-0.015509	-0.0125827	0.0211293
CRO_01G010030	hypothetical protein	-0.029204	-0.034736	-0.0395944	-0.037232	0.279645	-0.019712	-0.0395944	-0.0129251	-0.0395944	-0.0395944	-0.0395944	-0.0320752
CRO_01G010040	PDI-like 1-4	0.276518	0.228008	0.188918	0.206946	0.0857158	-0.0589455	0.178031	-0.0159551	0.188918	0.180458	0.185122	0.102629
CRO_01G010050	Protein kinase superfamily protein	-0.0316267	-0.0376176	-0.042879	-0.0403206	-0.0376176	0.117758	-0.042879	0.359931	-0.042879	-0.042879	-0.042879	-0.034736
CRO_01G010060	conserved hypothetical protein	0.0636947	0.00527461	0.0487994	0.0401789	0.0160561	-0.0621707	0.0504268	0.0661128	0.0489383	0.0500447	0.0509428	0.0483404
CRO_01G010070	conserved hypothetical protein	-0.0204893	-0.0243705	-0.027779	-0.0261216	-0.0243705	0.161334	-0.027779	-0.00906812	-0.027779	-0.027779	-0.027779	-0.0225036
CRO_01G010080	plasma membrane intrinsic protein	-0.0736245	-0.0875709	-0.0272007	-0.0174529	0.0445093	-0.0172974	-0.0225407	-0.0325847	-0.0272007	-0.0264241	-0.0256474	0.0832963
CRO_01G010090	plasma membrane intrinsic protein	-0.047285	-0.056242	-0.0641083	-0.0602832	0.0482074	0.00370824	-0.0641083	-0.0209274	-0.0641083	-0.0641083	-0.0641083	0.173041
CRO_01G010100	hypothetical protein
CRO_01G010110	plasma membrane intrinsic protein	-0.0716168	-0.101777	-0.0489883	-0.0327361	0.0515912	0.0181413	-0.0473247	-0.055834	-0.0493096	-0.0498589	-0.0471795	0.0650852
CRO_01G010120	hypothetical protein	-0.0907703	-0.0943127	-0.086348	-0.110282	0.0332094	-0.259159	-0.0850717	-0.098922	-0.0873947	-0.0846126	-0.087459	-0.177482
CRO_01G010130	Ribosomal protein L11 family protein	-0.10248	-0.0732728	-0.0546602	-0.0504439	0.0143067	-0.197901	-0.0538992	0.0884153	-0.0551047	-0.0563428	-0.0539806	0.0309751
CRO_01G010140	hypothetical protein	-0.0381004	-0.0453177	-0.051656	-0.0485739	0.0842016	-0.0534202	-0.051656	-0.0168625	-0.051656	-0.051656	-0.051656	0.0969618
CRO_01G010150	Protein of unknown function, DUF584	-0.0437869	-0.0520813	-0.0593656	-0.0558235	-0.0520813	0.0899188	-0.0593656	-0.0193792	-0.0593656	-0.0593656	-0.0593656	0.070224
CRO_01G010160	SAND family protein	0.0309765	0.00664877	0.0548865	0.0681262	0.211619	-0.0826112	0.055537	-0.0302144	0.0548865	0.0525162	0.0571907	0.0177862
CRO_01G010170	dsRNA-binding protein	-0.0712356	-0.102532	-0.0453692	-0.0286552	-0.021973	0.165804	-0.0445898	0.0552436	-0.0459512	-0.0463127	-0.0436848	0.18067
CRO_01G010180	hypothetical protein
CRO_01G010190	Homeobox-leucine zipper family protein / lipid-binding START domain-containing protein	0.0487406	0.0253912	0.00324186	0.0122813	0.108089	-0.0400103	-0.000981254	-0.0258241	0.00324186	-0.00013663	0.00408649	0.0393731
CRO_01G010200	conserved hypothetical protein	0.064664	0.0215746	-0.0113748	0.00392913	0.120987	-0.0753347	-0.0134886	-0.0447224	-0.0104857	-0.0113289	-0.00956793	0.127002
CRO_01G010210	SIT4 phosphatase-associated family protein	-0.0930273	-0.0574529	-0.0433747	-0.0272705	0.0721614	0.100155	-0.0422825	0.0634845	-0.0432742	-0.0463771	-0.0418895	0.022895
CRO_01G010220	auxin response factor	-0.0360502	-0.042879	-0.0488763	-0.0459601	-0.042879	0.0769312	-0.0488763	-0.0159551	-0.0488763	-0.0488763	-0.0488763	0.10114
CRO_01G010230	gag-polypeptide of LTR copia-type domain containing protein
CRO_01G010240	ARM repeat superfamily protein	-0.0166859	-0.0198467	-0.0226226	-0.0212728	0.258022	0.0629016	-0.0226226	-0.00738485	-0.0226226	-0.0226226	-0.0226226	-0.0183264
CRO_01G010250	GATA transcription factor	0.0387938	0.012137	-0.00769955	0.0028331	0.0798213	-0.0612369	-0.0107602	-0.0271169	-0.00769955	-0.00999507	-0.0107602	-0.0672937
CRO_01G010260	tyrosylprotein sulfotransferase	0.114706	0.0658692	0.118673	0.142863	-0.0763475	0.101972	0.117239	0.130101	0.11902	0.11678	0.120557	0.148428
CRO_01G010270	Pleckstrin homology (PH) and lipid-binding START domains-containing protein	0.0796424	0.0129483	-0.0204992	-0.0301114	0.115071	-0.104957	-0.0246137	-0.0742584	-0.0199563	-0.0232708	-0.0200563	-0.0482447
CRO_01G010280	Nucleotide/sugar transporter family protein	0.303667	0.263722	0.223725	0.237996	-0.0198467	-0.0502637	0.211092	-0.00738485	0.223725	0.213618	0.226252	-0.0183264
CRO_01G010290	Protein of unknown function (DUF707)	0.114004	0.0670325	0.0284818	-0.0111665	-0.0488076	-0.0586197	0.0265189	-0.0415053	0.0293841	0.0274331	0.031338	0.106115
CRO_01G010300	glycosyltransferase family protein	-0.0117681	-0.0139973	-0.0159551	-0.0150031	-0.0139973	-0.0354496	-0.0159551	-0.00520833	-0.0159551	-0.0159551	-0.0159551	-0.0129251
CRO_01G010310	lysine decarboxylase family protein	-0.0506074	-0.0601938	0.0143783	0.0228058	0.134868	-0.0570988	0.0197039	-0.0223978	0.0143783	0.0152659	0.0161535	-0.0555828
CRO_01G010320	hypothetical protein
CRO_01G010330	cyclic nucleotide-gated channel	0.119657	0.0705167	0.143777	0.10479	0.00443389	0.22039	0.146556	0.111114	0.144087	0.144011	0.148503	0.0896754
CRO_01G010340	3'-5'-exoribonuclease family protein	-0.0316267	-0.0376176	-0.042879	-0.0403206	-0.0376176	-0.0952704	-0.042879	-0.0139973	-0.042879	-0.042879	-0.042879	-0.034736
CRO_01G010350	hypothetical protein	-0.0237207	-0.028214	-0.0321602	-0.0302413	-0.028214	-0.0714548	-0.0321602	-0.0104983	-0.0321602	-0.0321602	-0.0321602	-0.0260528
CRO_01G010360	Protein kinase superfamily protein	-0.0204893	-0.0243705	-0.027779	-0.0261216	-0.0243705	0.147067	-0.027779	-0.00906812	-0.027779	-0.027779	-0.027779	0.225075
CRO_01G010370	Zinc finger (C3HC4-type RING finger) family protein	0.0107981	-0.0382952	-0.0323564	-0.0579458	0.0238225	-0.0785237	-0.032923	0.0701517	-0.0322797	-0.0328611	-0.0299785	0.0877936
CRO_01G010380	PHE ammonia lyase	0.442482	0.371929	0.319101	0.352573	-0.0139973	-0.0354496	0.322647	-0.00520833	0.326193	0.329738	0.336829	-0.0129251
CRO_01G010390	ATP-dependent helicase family protein	0.079607	0.0338214	-0.00381182	0.0151135	-0.0267687	-0.0713227	-0.00769365	0.130223	-0.00286516	-0.00577794	-0.00292678	0.0837824
CRO_01G010400	alpha carbonic anhydrase	-0.101049	-0.120191	-0.137001	-0.128827	0.0651283	-0.175774	-0.137001	-0.0447224	-0.137001	-0.137001	-0.137001	-0.110984
CRO_01G010410	protein kinase family protein / peptidoglycan-binding LysM domain-containing protein
CRO_01G010420	E3 ubiquitin ligase SCF complex subunit SKP1/ASK1 family protein
CRO_01G010430	BEL1-like homeodomain	-0.0237207	-0.028214	-0.0321602	-0.0302413	-0.028214	0.205567	-0.0321602	-0.0104983	-0.0321602	-0.0321602	-0.0321602	0.187814
CRO_01G010440	hypothetical protein
CRO_01G010450	hypothetical protein
CRO_01G010460	Protein kinase superfamily protein	0.0450043	-0.0305235	-0.0214036	-0.0273695	0.0110915	-0.0722171	-0.0226341	-0.00918027	-0.0214846	-0.022035	-0.0213088	-0.103545
CRO_01G010470	Protein of unknown function, DUF547	0.197176	0.152819	0.122852	0.133596	-0.0582413	-0.00685067	0.117224	-0.0216713	0.122852	0.120138	0.121791	-0.0537799
CRO_01G010480	ABC transporter family protein	-0.0265899	-0.0316267	-0.0360502	-0.0338992	-0.0316267	-0.00843134	-0.0360502	-0.0117681	-0.0360502	-0.0360502	-0.0360502	-0.029204
CRO_01G010490	hypothetical protein
CRO_01G010500	Cysteine proteinases superfamily protein	0.090916	0.0677108	0.0452926	0.0540461	-0.0499058	-0.0603292	0.0400526	-0.0185697	0.0452926	0.0411006	0.0463406	-0.0460829
CRO_01G010510	TCP family transcription factor	-0.0489657	-0.0582411	-0.066387	-0.062426	0.0364815	0.00503805	-0.066387	0.241092	-0.066387	-0.066387	-0.066387	-0.0537797
CRO_01G010520	UDP-Glycosyltransferase superfamily protein	0.0496983	0.0209101	-0.000357283	-0.0762622	0.00720817	-0.0217132	0.000515624	-0.0264745	-0.000357283	-0.000357283	-0.000357283	0.119889
CRO_01G010530	chaperonin-60alpha	-0.0244236	-0.0619322	-0.0932971	-0.125637	0.0345855	-0.255418	-0.0943885	-0.0547757	-0.0932971	-0.0945503	-0.0929838	-0.0183946
CRO_01G010540	hypothetical protein
CRO_01G010550	hypothetical protein	-0.0117681	-0.0139973	-0.0159551	-0.0150031	-0.0139973	-0.0354496	-0.0159551	-0.00520833	-0.0159551	-0.0159551	-0.0159551	-0.0129251
CRO_01G010560	hypothetical protein	-0.0117681	-0.0139973	-0.0159551	-0.0150031	-0.0139973	0.175382	-0.0159551	-0.00520833	-0.0159551	-0.0159551	-0.0159551	-0.0129251
CRO_01G010570	hypothetical protein
CRO_01G010580	hypothetical protein
CRO_01G010590	hypothetical protein
CRO_01G010600	P-loop containing nucleoside triphosphate hydrolases superfamily protein	0.0268207	-0.0146639	-0.0450242	-0.0324055	0.0661014	0.11868	-0.047872	0.112909	-0.0450242	-0.0461535	-0.0458589	-0.0722914
CRO_01G010610	5'-AMP-activated protein kinase beta-2 subunit protein	-0.0876344	-0.104235	-0.118814	-0.111724	0.0138631	-0.0739592	-0.118814	-0.0387852	-0.118814	-0.118814	-0.118814	0.0413623
CRO_01G010620	hypothetical protein	0.0782125	0.0559096	0.0344505	0.0429133	0.175691	-0.131901	0.0296394	-0.0193792	0.0344505	0.0306016	0.0354127	-0.0480917
CRO_01G010630	Pentatricopeptide repeat (PPR) superfamily protein	-0.0400656	-0.0476551	-0.0543204	-0.0510793	0.193856	-0.120691	-0.0543204	-0.0177322	-0.0543204	-0.0543204	-0.0543204	-0.0440046
CRO_01G010640	hypothetical protein	-0.0400656	-0.0476551	-0.0543204	-0.0510793	0.193728	-0.120691	-0.0543204	-0.0177322	-0.0543204	-0.0543204	-0.0543204	-0.0440046
CRO_01G010650	hypothetical protein
CRO_01G010660	hypothetical protein
CRO_01G010670	5'-AMP-activated protein kinase beta-2 subunit protein	-0.042071	-0.0665135	0.0341182	0.0498663	0.0780304	0.0429358	0.0373548	0.148621	0.0335085	0.0337118	0.036539	0.152203
CRO_01G010680	hypothetical protein
CRO_01G010690	nitrate transporter 2:1	-0.0166859	-0.0198467	-0.0226226	-0.0212728	-0.0198467	0.0999792	-0.0226226	-0.00738485	-0.0226226	-0.0226226	-0.0226226	-0.0183264
CRO_01G010700	nitrate transporter 2.4
CRO_01G010710	nitrate transporter 2.4	-0.0166859	-0.0198467	-0.0226226	-0.0212728	-0.0198467	-0.0502637	-0.0226226	-0.00738485	-0.0226226	-0.0226226	-0.0226226	-0.0183264
CRO_01G010720	nitrate transporter 2.3	-0.0117681	-0.0139973	-0.0159551	-0.0150031	0.375928	-0.0354496	-0.0159551	-0.00520833	-0.0159551	-0.0159551	-0.0159551	-0.0129251
CRO_01G010730	conserved hypothetical protein	-0.0437869	-0.0520813	-0.0593656	-0.0558235	0.159725	-0.131901	-0.0593656	-0.0193792	-0.0593656	-0.0593656	-0.0593656	-0.0480917
CRO_01G010740	hypothetical protein	-0.0204893	-0.0243705	-0.027779	-0.0261216	-0.0243705	-0.0617206	-0.027779	-0.00906812	-0.027779	-0.027779	-0.027779	-0.0225036
CRO_01G010750	hypothetical protein	0.140138	0.101511	0.070085	0.0848497	0.181521	-0.0721546	0.0631108	-0.0271169	0.070085	0.064673	0.0674627	0.117725
CRO_01G010760	hypothetical protein	-0.0117681	-0.0139973	-0.0159551	-0.0150031	-0.0139973	-0.0354496	-0.0159551	-0.00520833	-0.0159551	-0.0159551	-0.0159551	-0.0129251
CRO_01G010770	ATPase, AAA-type, CDC48 protein	0.0737786	0.00413522	-0.0289994	-0.0440588	0.103813	-0.0550512	-0.0315612	0.00267023	-0.0281517	-0.0313116	-0.0280622	0.059896
CRO_01G010780	ABC-2 type transporter family protein	-0.0237207	-0.028214	-0.0321602	-0.0302413	-0.028214	-0.0714548	-0.0321602	-0.0104983	-0.0321602	-0.0321602	-0.0321602	-0.0260528
CRO_01G010790	UDP-Glycosyltransferase superfamily protein
CRO_01G010800	phosphatidate cytidylyltransferase family protein	-0.0546181	-0.0830975	-0.0502001	-0.0361295	-0.00112747	-0.0189388	-0.0513185	-0.0505505	-0.050816	-0.0514644	-0.0491141	-0.00837759
CRO_01G010810	SAUR-like auxin-responsive protein family
CRO_01G010820	ABC transporter family protein	-0.0820038	-0.138673	-0.116887	-0.128734	0.150541	-0.0983523	-0.114855	0.0719936	-0.116739	-0.117122	-0.114246	0.153796
CRO_01G010830	Ribosomal L18p/L5e family protein	0.0501677	0.0119584	-0.0164757	-0.00488948	0.0670156	0.0220848	-0.01981	-0.0415053	-0.0164757	-0.018116	-0.0170643	0.116909
CRO_01G010840	Heavy metal transport/detoxification superfamily protein	-0.0472965	-0.0785925	-0.104756	-0.0909075	-0.0751756	-0.0723362	-0.104243	0.100045	-0.10373	-0.103217	-0.102191	0.0348084
CRO_01G010850	hypothetical protein
CRO_01G010860	hypothetical protein
CRO_01G010870	hypothetical protein
CRO_01G010880	lactoylglutathione lyase family protein / glyoxalase I family protein	-0.0235678	-0.0725914	-0.112845	-0.0925564	0.0788281	-0.205723	-0.115999	-0.0698235	-0.112353	-0.114714	-0.113623	0.108663
CRO_01G010890	lactoylglutathione lyase family protein / glyoxalase I family protein	-0.0437869	-0.0520813	0.0335304	0.0409053	0.0629909	-0.0313379	0.0354758	-0.0193792	0.0325576	0.0345031	0.0345031	-0.0480917
CRO_01G010900	myb domain protein	-0.0338993	-0.0403208	-0.0459602	-0.043218	-0.0403208	0.0398774	-0.0459602	-0.0150031	-0.0459602	-0.0459602	-0.0459602	-0.0372321
CRO_01G010910	alpha-L-fucosidase	0.0768221	0.0541392	0.0323406	0.0409623	0.0562765	-0.0356141	0.0275144	-0.0201641	0.0323406	0.0284796	0.0333058	0.0733124
CRO_01G010920	conserved hypothetical protein	-0.0117681	-0.0139973	-0.0159551	-0.0150031	-0.0139973	-0.0354496	-0.0159551	-0.00520833	-0.0159551	-0.0159551	-0.0159551	-0.0129251
CRO_01G010930	methionine adenosyltransferase	-0.0338992	-0.0403206	-0.0459601	-0.0432178	0.0908333	-0.102116	-0.0459601	-0.0150031	-0.0459601	-0.0459601	-0.0459601	-0.037232
CRO_01G010940	hypothetical protein
CRO_01G010950	S-adenosyl-L-methionine-dependent methyltransferases superfamily protein	0.0729573	0.0507182	0.0293686	0.0378345	-0.0541907	-0.0489487	0.0246949	-0.0201641	0.0293686	0.0256296	0.0303034	0.0649046
CRO_01G010960	SERINE CARBOXYPEPTIDASE-LIKE
CRO_01G010970	serine carboxypeptidase-like	-0.0204893	-0.0243705	-0.027779	-0.0261216	-0.0243705	0.0619058	-0.027779	-0.00906812	-0.027779	-0.027779	-0.027779	-0.0225036
CRO_01G010980	serine carboxypeptidase-like
CRO_01G010990	serine carboxypeptidase-like	-0.0316267	-0.0376176	-0.042879	-0.0403206	0.269561	-0.0286416	-0.042879	-0.0139973	-0.042879	-0.042879	-0.042879	-0.034736
CRO_01G011000	Leucine-rich receptor-like protein kinase family protein
CRO_01G011010	serine carboxypeptidase-like
CRO_01G011020	hypothetical protein
CRO_01G011030	SERINE CARBOXYPEPTIDASE-LIKE	0.0653367	0.0262463	0.0476464	0.0615466	0.0149341	0.0761486	0.0474675	0.138103	0.0476464	0.0466814	0.0479207	-0.0976096
CRO_01G011040	hypothetical protein
CRO_01G011050	hypothetical protein
CRO_01G011060	serine carboxypeptidase-like	0.0257546	-0.00168702	-0.02239	-0.0852896	0.0811286	-0.0527343	-0.0216515	-0.0296083	-0.02239	-0.02239	-0.02239	0.00997999
CRO_01G011070	SNF7 family protein	-0.0459864	-0.105611	-0.0839772	-0.082705	0.0307192	-0.0624023	-0.083713	-0.0880553	-0.0840838	-0.0841255	-0.0821507	-0.035392
CRO_01G011080	hypothetical protein	-0.0117681	-0.0139973	-0.0159551	-0.0150031	-0.0139973	-0.0354496	-0.0159551	-0.00520833	-0.0159551	-0.0159551	-0.0159551	-0.0129251
CRO_01G011090	xyloglucan endotransglucosylase/hydrolase	-0.0204893	-0.0243705	-0.027779	-0.0261216	-0.0243705	0.0608117	-0.027779	-0.00906812	-0.027779	-0.027779	-0.027779	-0.0225036
CRO_01G011100	Exostosin family protein	0.0950069	0.0434057	0.109829	0.067241	0.094443	0.015687	0.111518	0.11082	0.109257	0.108934	0.111322	0.096995
CRO_01G011110	Major facilitator superfamily protein	-0.0117681	-0.0139973	-0.0159551	-0.0150031	-0.0139973	-0.0354496	-0.0159551	-0.00520833	-0.0159551	-0.0159551	-0.0159551	-0.0129251
CRO_01G011120	conserved hypothetical protein	-0.0143113	-0.0393309	-0.0624289	-0.0523823	0.0212874	0.155104	-0.0653204	0.135748	-0.0624289	-0.0647421	-0.0618506	0.0884371
CRO_01G011130	Shugoshin C terminus	-0.0472849	-0.0562419	-0.0641082	-0.0602831	0.242408	-0.0501156	-0.0641082	-0.0209273	-0.0641082	-0.0641082	-0.0641082	-0.0519336
CRO_01G011140	Protein of unknown function (DUF1635)	0.243139	0.199606	0.166674	0.187205	-0.0243705	-0.0617206	0.168732	-0.00906812	0.17079	0.172847	0.176963	-0.0225036
CRO_01G011150	DNA ligase	0.146576	0.0914974	0.104558	0.0824785	0.152232	0.0672709	0.106099	0.0801947	0.10569	0.105187	0.108258	0.112333
CRO_01G011160	hypothetical protein	-0.0166859	-0.0198467	-0.0226226	-0.0212728	-0.0198467	0.0944826	-0.0226226	-0.00738485	-0.0226226	-0.0226226	-0.0226226	-0.0183264
CRO_01G011170	Domain of unknown function (DUF966)	-0.029204	-0.034736	-0.0395944	-0.037232	-0.034736	-0.00528587	-0.0395944	-0.0129251	-0.0395944	-0.0395944	-0.0395944	-0.0320752
CRO_01G011180	CHY-type/CTCHY-type/RING-type Zinc finger protein	-0.0668995	-0.079572	-0.0907014	-0.0852896	-0.0127011	-0.0130756	-0.0907014	-0.0296083	-0.0907014	-0.0907014	-0.0907014	0.186601
CRO_01G011190	FER-like regulator of iron uptake
CRO_01G011200	hypothetical protein	-0.0117681	-0.0139973	-0.0159551	-0.0150031	-0.0139973	-0.0354496	-0.0159551	-0.00520833	-0.0159551	-0.0159551	-0.0159551	-0.0129251
CRO_01G011210	hypothetical protein
CRO_01G011220	gamma tonoplast intrinsic protein	0.145031	0.245663	0.299211	0.279491	-0.0385698	0.0198091	0.298046	-0.0404225	0.297894	0.296402	0.296593	0.245023
CRO_01G011230	hypothetical protein	-0.0117681	-0.0139973	-0.0159551	-0.0150031	-0.0139973	0.175382	-0.0159551	-0.00520833	-0.0159551	-0.0159551	-0.0159551	-0.0129251
CRO_01G011240	gamma tonoplast intrinsic protein	-0.0489661	-0.0582415	-0.0663875	-0.0624264	-0.0582415	0.001614	-0.0663875	-0.0216714	-0.0663875	-0.0663875	-0.0663875	-0.0537801
CRO_01G011250	hypothetical protein	0.114723	0.0727674	0.0470919	-0.0077419	-0.00403765	0.0377077	0.0470124	-0.0289961	0.0470919	0.0478382	0.0455995	0.0132978
CRO_01G011260	Smg8_Smg9 domain containing protein	0.0998555	0.0574158	0.031211	-0.0156954	0.0564377	-0.00429043	0.0310299	-0.0325845	0.031211	0.0319807	0.0296716	-0.00164628
CRO_01G011270	hypothetical protein
CRO_01G011280	copper/zinc superoxide dismutase	0.0225122	-0.0322217	-0.00112011	0.025736	-0.0027056	-0.407697	-0.000365307	-0.0692743	-0.000120962	-0.000650778	0.00292729	-0.171912
CRO_01G011290	C2H2-type zinc finger family protein
CRO_01G011300	ribosomal protein L9	-0.0240787	-0.0658749	-0.0585577	-0.0399482	0.0559901	-0.271493	-0.0615474	-0.0611534	-0.0589991	-0.0611059	-0.0599422	-0.0726522
CRO_01G011310	Pheophorbide a oxygenase family protein with Rieske [2Fe-2S] domain	-0.0974268	-0.115882	-0.0675512	-0.0562998	0.124324	0.00188386	-0.0634097	0.1476	-0.0675512	-0.066861	-0.0661707	0.100416
CRO_01G011320	hypothetical protein
CRO_01G011330	Pheophorbide a oxygenase family protein with Rieske [2Fe-2S] domain	-0.0198356	-0.00421893	0.0584804	0.0862549	0.020158	-0.142667	0.0596657	-0.0236747	0.0582414	0.0566432	0.0609646	-0.0744879
CRO_01G011340	C2H2 and C2HC zinc fingers superfamily protein	0.00666085	-0.0407301	-0.0310739	-0.0550637	-0.0499238	-0.226434	-0.0287805	-0.0616888	-0.0303586	-0.0308088	-0.0279076	-0.0914098
CRO_01G011350	cyclin-dependent kinase-subunit	-0.0405774	-0.0651914	-0.0283179	-0.0158422	-0.0453599	-0.131715	-0.0292692	-0.0425824	-0.0289393	-0.0294518	-0.0272577	0.0454986
CRO_01G011360	Acyl-CoA N-acyltransferase with RING/FYVE/PHD-type zinc finger domain	0.0372992	-0.0110227	0.00172294	-0.0160847	0.108083	-0.0479087	0.00296835	0.0462118	0.00241059	0.00097417	0.00517647	-0.0352557
CRO_01G011370	cysteine-rich RLK (RECEPTOR-like protein kinase)
CRO_01G011380	Polynucleotidyl transferase, ribonuclease H-like superfamily protein
CRO_01G011390	Late embryogenesis abundant (LEA) hydroxyproline-rich glycoprotein family	-0.0166859	-0.0198467	-0.0226226	-0.0212728	0.255157	-0.0502637	-0.0226226	-0.00738485	-0.0226226	-0.0226226	-0.0226226	-0.0183264
CRO_01G011400	Ring/U-Box superfamily protein	-0.0276556	-0.0559562	-0.025422	-0.0116625	0.114413	-0.133822	-0.0272268	-0.0457868	-0.0260141	-0.0272211	-0.024232	-0.0149559
CRO_01G011410	hypothetical protein
CRO_01G011420	RING/U-box superfamily protein
CRO_01G011430	hypothetical protein	-0.0117681	-0.0139973	-0.0159551	-0.0150031	0.375928	-0.0354496	-0.0159551	-0.00520833	-0.0159551	-0.0159551	-0.0159551	-0.0129251
CRO_01G011440	farnesyl diphosphate synthase	-0.0166859	-0.0198467	-0.0226226	-0.0212728	-0.0198467	0.0534438	-0.0226226	-0.00738485	-0.0226226	-0.0226226	-0.0226226	-0.0183264
CRO_01G011450	hypothetical protein
CRO_01G011460	hypothetical protein	-0.0117681	-0.0139973	-0.0159551	-0.0150031	-0.0139973	-0.0354496	-0.0159551	-0.00520833	-0.0159551	-0.0159551	-0.0159551	-0.0129251
CRO_01G011470	Histone superfamily protein	-0.0166859	-0.0198467	-0.0226226	-0.0212728	-0.0198467	-0.0502637	-0.0226226	-0.00738485	-0.0226226	-0.0226226	-0.0226226	-0.0183264
CRO_01G011480	hypothetical protein
CRO_01G011490	hypothetical protein	-0.0265899	-0.0316267	-0.0360502	-0.0338992	-0.0316267	-0.009174	-0.0360502	-0.0117681	-0.0360502	-0.0360502	-0.0360502	-0.029204
CRO_01G011500	ferric reduction oxidase	-0.0472849	-0.0562419	-0.0641082	-0.0602831	0.0427955	-0.0357902	-0.0641082	-0.0209273	-0.0641082	-0.0641082	-0.0641082	-0.0519336
CRO_01G011510	hypothetical protein	-0.0204893	-0.0243705	0.168732	0.178497	-0.0243705	-0.0617206	0.172847	-0.00906812	0.166674	0.17079	0.17079	-0.0225036
CRO_01G011520	serine carboxypeptidase-like	0.0200722	-0.0156706	0.0060429	-0.019196	0.00902169	0.239749	0.00478871	0.126068	0.00549562	0.00437825	0.00714316	0.0858297
CRO_01G011530	Vacuolar-sorting protein 54, of GARP complex domain containing protein	-0.0598186	-0.0711498	-0.0147988	-0.0072242	-0.0711498	0.0546579	-0.0134103	-0.0264745	-0.0154931	-0.0141046	-0.0141046	0.219985
CRO_01G011540	vacuolar protein sorting	-0.0205395	-0.0470846	-0.0715397	-0.0608516	0.0182096	0.069397	-0.0744761	-0.0420446	-0.0715397	-0.0738888	-0.0709525	0.172889
CRO_01G011550	Serine carboxypeptidase S28 family protein	-0.0204893	-0.0243705	-0.027779	-0.0261216	-0.0243705	0.152363	-0.027779	-0.00906812	-0.027779	-0.027779	-0.027779	-0.0225036
CRO_01G011560	Transducin/WD40 repeat-like superfamily protein	-0.0525275	-0.103912	-0.0872807	-0.0667258	0.00164267	-0.0245655	-0.0881754	-0.00667558	-0.0876668	-0.0882131	-0.0868992	-0.00444055
CRO_01G011570	Serine carboxypeptidase S28 family protein
CRO_01G011580	Serine carboxypeptidase S28 family protein
CRO_01G011590	SPFH/Band 7/PHB domain-containing membrane-associated protein family	-0.0400656	-0.0476551	-0.0543204	-0.0510793	0.0730299	0.207458	-0.0543204	-0.0177322	-0.0543204	-0.0543204	-0.0543204	-0.0440046
CRO_01G011600	hypothetical protein	-0.0237207	-0.028214	-0.0321602	-0.0302413	-0.028214	0.128821	-0.0321602	-0.0104983	-0.0321602	-0.0321602	-0.0321602	-0.0260528
CRO_01G011610	Serine carboxypeptidase S28 family protein	-0.0265899	-0.0316267	-0.0360502	-0.0338992	-0.0316267	0.012647	-0.0360502	-0.0117681	-0.0360502	-0.0360502	-0.0360502	-0.029204
CRO_01G011620	ATP10 protein domain containing protein	0.0736522	0.0379158	0.0118759	0.0222056	-0.00862987	0.011053	0.00840751	-0.0337418	0.0118759	0.0101723	0.0112604	0.146867
CRO_01G011630	Paired amphipathic helix (PAH2) superfamily protein	-0.0598186	0.0123464	-0.00783586	0.00325132	0.276725	-0.0610716	-0.00783586	-0.0264745	-0.00859509	-0.00555818	-0.0101135	-0.0656995
CRO_01G011640	Eukaryotic aspartyl protease family protein	0.0676304	0.00461546	-0.000724808	-0.0156172	-0.0376565	0.173386	-0.00182051	-0.0687261	-0.000526031	-0.00031271	0.00039513	0.115039
CRO_01G011650	Argonaute family protein	-0.0597996	-0.103205	-0.136236	-0.120235	0.0204242	0.0863234	-0.136309	-0.067088	-0.135597	-0.134884	-0.135423	-0.0720545
CRO_01G011660	hydroxycinnamoyl-CoA shikimate/quinate hydroxycinnamoyl transferase	0.0915458	0.0677119	0.0447036	0.0537043	0.0653395	-0.131901	0.0393668	-0.0193792	0.0447036	0.0404341	0.045771	-0.0480917
CRO_01G011670	Protein kinase superfamily protein	-0.00414683	-0.0284273	0.063736	0.078695	0.147278	-0.0590374	0.0651854	-0.0360123	0.0630423	0.0625114	0.0660745	0.14537
CRO_01G011680	magnesium (Mg) transporter	0.0311268	-0.00856483	0.0727332	0.0353318	-0.0605766	0.105431	0.078412	0.0699295	0.0730114	0.0752715	0.0767371	-0.110984
CRO_01G011690	hypothetical protein	0.437775	0.383927	0.329738	0.348822	-0.0139973	-0.0354496	0.31201	-0.00520833	0.329738	0.315556	0.333284	-0.0129251
CRO_01G011700	hypothetical protein
CRO_01G011710	Pectin lyase-like superfamily protein	-0.00250856	-0.0258101	-0.0474254	-0.0381273	0.100616	-0.101673	-0.050384	-0.0343146	-0.0474254	-0.0497923	-0.0468336	-0.000670004
CRO_01G011720	GDSL-like Lipase/Acylhydrolase superfamily protein	-0.0117681	-0.0139973	-0.0159551	-0.0150031	-0.0139973	-0.0354496	-0.0159551	-0.00520833	-0.0159551	-0.0159551	-0.0159551	-0.0129251
CRO_01G011730	Lecithin:cholesterol acyltransferase family protein	0.0490172	0.0208222	0.076531	0.0934692	0.090686	-0.0518743	0.0824134	-0.0271175	0.0782527	0.0799504	0.082509	-0.0672953
CRO_01G011740	UDP-D-apiose/UDP-D-xylose synthase	0.109322	0.117568	0.0881466	0.0891008	-0.0195969	-0.248675	0.0870458	-0.0692743	0.0888651	0.0893949	0.0878151	-0.0423027
CRO_01G011750	Phototropic-responsive NPH3 family protein	-0.052214	-0.0621047	0.0105011	0.0189699	0.0344567	-0.106235	0.0157178	-0.0231089	0.0105011	0.0113706	0.01224	-0.0573474
CRO_01G011760	hypothetical protein
CRO_01G011770	reticulata-related	0.0412062	0.0191774	-0.00167357	0.00688053	0.0238251	-0.127478	-0.00554053	0.206085	-0.00167357	-0.00476714	-0.000900177	-0.0624414
CRO_01G011780	Adaptor protein complex AP-2, alpha subunit	-0.0264892	-0.00470398	0.0303751	0.00933972	0.058549	-0.0972012	0.0328175	0.034589	0.0305745	0.0291433	0.0338076	0.111897
CRO_01G011790	PHD finger family protein	-0.0864074	-0.120001	-0.150373	-0.136519	0.131751	-0.0189186	-0.152605	0.0520463	-0.150373	-0.152159	-0.149926	0.0496789
CRO_01G011800	NADH dehydrogenase subunit	-0.0166859	-0.0198467	-0.0226226	-0.0212728	-0.0198467	0.058954	-0.0226226	-0.00738485	-0.0226226	-0.0226226	-0.0226226	0.270338
CRO_01G011810	PHD finger family protein	0.0531522	-0.000356463	0.0693603	0.0401976	0.0649215	-0.0232082	0.0729369	0.0298657	0.0697265	0.0701629	0.0740405	-0.11451
CRO_01G011820	DNA/RNA helicase protein	0.0130592	-0.00962384	0.0984655	0.113539	-0.00790748	-0.139549	0.100958	-0.0308147	0.0978496	0.0972264	0.101241	-0.0764703
CRO_01G011830	Expressed protein	-0.0526193	-0.100213	-0.0579805	-0.0350198	0.0497625	-0.0444485	-0.0593999	0.115935	-0.0586296	-0.060251	-0.0583514	-0.0235132
CRO_01G011840	Transmembrane amino acid transporter family protein	-0.085216	-0.130118	-0.101034	-0.0786282	0.0343037	0.0311405	-0.0992969	0.0134219	-0.100585	-0.0998508	-0.09755	0.161432
CRO_01G011850	hypothetical protein
CRO_01G011860	zinc ion binding;nucleic acid binding
CRO_01G011870	hypothetical protein	-0.029204	-0.034736	-0.0395944	-0.037232	-0.034736	0.0782804	-0.0395944	-0.0129251	-0.0395944	-0.0395944	-0.0395944	0.143461
CRO_01G011880	hypothetical protein	-0.0316267	-0.0376176	-0.042879	-0.0403206	-0.0376176	0.0597402	-0.042879	-0.0139973	-0.042879	-0.042879	-0.042879	0.130699
CRO_01G011890	Transport protein particle (TRAPP) component	-0.0381004	-0.0453177	-0.051656	-0.0485739	-0.0453177	0.00306725	-0.051656	-0.0168625	-0.051656	-0.051656	-0.051656	0.0998094
CRO_01G011900	cellulose synthase-like A02	-0.0265899	-0.0316267	-0.0360502	-0.0338992	0.139101	0.110289	-0.0360502	-0.0117681	-0.0360502	-0.0360502	-0.0360502	-0.029204
CRO_01G011910	DNA/RNA polymerases superfamily protein
CRO_01G011920	Reverse transcriptase (RNA-dependent DNA polymerase)
CRO_01G011930	Zinc finger C-x8-C-x5-C-x3-H type family protein	-0.000737002	-0.0705263	-0.0394435	-0.0530132	0.0324793	-0.0108145	-0.040411	0.048325	-0.0397706	-0.0412862	-0.0378496	0.144046
CRO_01G011940	hypothetical protein	-0.0117681	-0.0139973	-0.0159551	-0.0150031	-0.0139973	0.164188	-0.0159551	-0.00520833	-0.0159551	-0.0159551	-0.0159551	-0.0129251
CRO_01G011950	conserved hypothetical protein	0.109539	0.107507	0.168932	0.153506	-0.0869204	0.124444	0.169029	0.117808	0.167413	0.16926	0.166448	-0.0152489
CRO_01G011960	Protein of unknown function (DUF1423)	0.0767298	0.0205899	0.0262671	0.0181179	-0.0259201	-0.155996	0.0256155	0.0131963	0.0264161	0.0261647	0.0266116	-0.119155
CRO_01G011970	MORN (Membrane Occupation and Recognition Nexus) repeat-containing protein	-0.0682689	-0.0812008	-0.092558	-0.0870354	0.0773832	0.0672431	-0.092558	-0.0302144	-0.092558	-0.092558	-0.092558	0.281449
CRO_01G011980	HhH-GPD base excision DNA repair family protein	-0.0204893	-0.0243705	-0.027779	-0.0261216	-0.0243705	-0.0617206	-0.027779	-0.00906812	-0.027779	-0.027779	-0.027779	-0.0225036
CRO_01G011990	hypothetical protein	0.118548	0.0939679	0.0700083	0.0791601	0.0804401	0.0981548	0.0639116	-0.0159551	0.0700083	0.0651309	0.0712276	-0.0395944
CRO_01G012000	PHYTOSULFOKINE 3 PRECURSOR	0.0446241	0.0161228	-0.00502383	0.00622274	0.0795327	-0.0311649	-0.00834994	0.189908	-0.00502383	-0.00751841	-0.00834994	0.00592222
CRO_01G012010	hypothetical protein	-0.0237207	-0.028214	0.13576	0.146447	-0.028214	0.0294335	0.146535	-0.0104983	0.13576	0.137556	0.139352	-0.0260528
CRO_01G012020	arogenate dehydratase	-0.0163394	-0.0738954	-0.0561573	-0.0553569	0.0815447	-0.181515	-0.0555487	0.0570827	-0.0561024	-0.0573471	-0.0553794	-0.178993
CRO_01G012030	nucleobase-ascorbate transporter	-0.0316267	-0.0376176	-0.042879	-0.0403206	-0.0376176	-0.0952704	-0.042879	-0.0139973	-0.042879	-0.042879	-0.042879	-0.034736
CRO_01G012040	hypothetical protein	-0.0117681	-0.0139973	-0.0159551	-0.0150031	0.363931	-0.0354496	-0.0159551	-0.00520833	-0.0159551	-0.0159551	-0.0159551	-0.0129251
CRO_01G012050	hypothetical protein
CRO_01G012060	hypothetical protein
CRO_01G012070	hypothetical protein	-0.0117681	-0.0139973	-0.0159551	-0.0150031	-0.0139973	0.175382	-0.0159551	-0.00520833	-0.0159551	-0.0159551	-0.0159551	-0.0129251
CRO_01G012080	hypothetical protein	-0.0117681	-0.0139973	-0.0159551	-0.0150031	-0.0139973	-0.0354496	-0.0159551	-0.00520833	-0.0159551	-0.0159551	-0.0159551	-0.0129251
CRO_01G012090	hypothetical protein
CRO_01G012100	hypothetical protein	-0.0117681	-0.0139973	-0.0159551	-0.0150031	-0.0139973	-0.0354496	-0.0159551	-0.00520833	-0.0159551	-0.0159551	-0.0159551	-0.0129251
CRO_01G012110	hypothetical protein
CRO_01G012120	hypothetical protein	-0.0117681	-0.0139973	-0.0159551	-0.0150031	-0.0139973	-0.0354496	-0.0159551	-0.00520833	-0.0159551	-0.0159551	-0.0159551	-0.0129251
CRO_01G012130	hypothetical protein	-0.0117681	-0.0139973	-0.0159551	-0.0150031	-0.0139973	-0.0354496	-0.0159551	-0.00520833	-0.0159551	-0.0159551	-0.0159551	-0.0129251
CRO_01G012140	hypothetical protein	-0.0117681	-0.0139973	-0.0159551	-0.0150031	-0.0139973	-0.0354496	-0.0159551	-0.00520833	-0.0159551	-0.0159551	-0.0159551	-0.0129251
CRO_01G012150	phosphoglycerate/bisphosphoglycerate mutase family protein	-0.013029	-0.0449999	-0.0165013	-0.00138014	0.0041054	-0.273698	-0.0180368	-0.0441889	-0.0170612	-0.0179329	-0.0185968	-0.10966
CRO_01G012160	Plant protein of unknown function (DUF868)	-0.0316267	-0.0376176	-0.042879	-0.0403206	-0.0376176	-0.0330286	-0.042879	-0.0139973	-0.042879	-0.042879	-0.042879	-0.034736
CRO_01G012170	conserved hypothetical protein	0.0930467	0.0641712	0.1376	0.152641	0.0641475	0.0332166	0.135381	-0.0193792	0.136616	0.135444	0.134397	-0.0480917
CRO_01G012180	Stress responsive A/B Barrel Domain	0.13738	0.105196	0.0830496	0.0953367	-0.0403206	0.136438	0.0778107	0.345071	0.0830496	0.0791204	0.0778107	0.405629
CRO_01G012190	hypothetical protein
CRO_01G012200	C-repeat-binding factor	-0.0237207	-0.028214	-0.0321602	-0.0302413	-0.028214	0.0229544	-0.0321602	0.488171	-0.0321602	-0.0321602	-0.0321602	-0.0260528
CRO_01G012210	tRNAisopentenyltransferase	0.0390124	0.00454155	-0.0214439	-0.0107817	0.0255695	-0.0598918	-0.0244473	0.096963	-0.0214439	-0.0229736	-0.0219103	-0.0119614
CRO_01G012220	tRNAisopentenyltransferase	-0.0100084	-0.033229	-0.0546975	-0.0453911	0.0378498	-0.0778565	-0.0574615	-0.0354496	-0.0546975	-0.0569087	-0.0541447	-0.00497399
CRO_01G012230	UDP-Glycosyltransferase superfamily protein	0.0756558	0.0460648	0.030392	0.0361699	0.0418463	-0.0396874	0.0294423	-0.0209273	0.030392	0.0313418	0.0284925	-0.0519336
CRO_01G012240	Family of unknown function (DUF662)	-0.0237207	-0.028214	-0.0321602	-0.0302413	-0.028214	0.0353377	-0.0321602	-0.0104983	-0.0321602	-0.0321602	-0.0321602	-0.0260528
CRO_01G012250	hypothetical protein
CRO_01G012260	RNA polymerase II large subunit
CRO_01G012270	hypothetical protein
CRO_01G012280	hypothetical protein
CRO_01G012290	hypothetical protein	-0.0117681	-0.0139973	-0.0159551	-0.0150031	-0.0139973	-0.0354496	-0.0159551	-0.00520833	-0.0159551	-0.0159551	-0.0159551	-0.0129251
CRO_01G012300	pleiotropic drug resistance	-0.0230365	-0.0825355	-0.0434461	-0.0395599	0.0356024	-0.192467	-0.0423718	0.0303255	-0.0431112	-0.04406	-0.0393024	-0.0954876
CRO_01G012310	hypothetical protein	-0.0455604	-0.0541907	-0.0617702	-0.0580846	0.161168	0.0671861	-0.0617702	-0.0201641	-0.0617702	-0.0617702	-0.0617702	-0.0500396
CRO_01G012320	hypothetical protein
CRO_01G012330	pleiotropic drug resistance	0.112164	0.05527	0.0793525	0.0540106	0.0502178	0.227291	0.0809667	-0.0155574	0.0797503	0.0809118	0.0817761	-0.0600784
CRO_01G012340	pleiotropic drug resistance	0.0460494	0.0101576	0.0308368	0.0446696	-0.00655674	0.104821	0.030476	0.126572	0.0308368	0.029421	0.0315401	0.0384353
CRO_01G012350	purple acid phosphatase	0.0182117	-0.0125448	0.0988283	0.112661	0.103931	0.00922821	0.103428	-0.0343147	0.0980954	0.100946	0.099373	0.00132367
CRO_01G012360	pleiotropic drug resistance	-0.0360503	-0.0428792	-0.0488765	-0.0459602	0.0850284	-0.0387388	-0.0488765	-0.0159551	-0.0488765	-0.0488765	-0.0488765	-0.0395945
CRO_01G012370	O-methyltransferase family protein
CRO_01G012380	histone deacetylase	-0.0455604	-0.0541907	-0.0617702	-0.0580846	0.260118	0.0122225	-0.0617702	-0.0201641	-0.0617702	-0.0617702	-0.0617702	0.0673245
CRO_01G012390	hypothetical protein
CRO_01G012400	hypothetical protein
CRO_01G012410	alkaline/neutral invertase	0.0855657	0.050055	0.0192811	0.0343517	0.0603276	-0.087789	0.0167832	-0.0331652	0.0205473	0.0186756	0.0230727	-0.0117397
CRO_01G012420	conserved hypothetical protein	0.0458436	0.0072798	-0.0205187	-0.00918076	0.0551806	-0.0592878	-0.0234432	-0.0420445	-0.0205187	-0.0217051	-0.0213433	0.0184458
CRO_01G012430	DNA polymerase epsilon catalytic subunit	-0.0400656	-0.0476551	-0.0543204	-0.0510793	-0.0476551	0.0566878	-0.0543204	-0.0177322	-0.0543204	-0.0543204	-0.0543204	0.221287
CRO_01G012440	ATPases;nucleotide binding;ATP binding;nucleoside-triphosphatases;transcription factor binding	-0.0655161	-0.0779266	-0.0888258	-0.0835259	-0.00638119	-0.0866756	-0.0888258	-0.0289961	-0.0888258	-0.0888258	-0.0888258	-0.0719572
CRO_01G012450	60S acidic ribosomal protein family	-0.166892	-0.103463	-0.106643	-0.100696	0.0189382	-0.160011	-0.105802	0.0297952	-0.10731	-0.107305	-0.106871	0.0552068
CRO_01G012460	cyclophilin71	0.0985462	0.0377583	0.0533613	0.0329142	0.0664441	-0.00317577	0.0528264	0.0643766	0.0535631	0.0541081	0.055415	-0.00252008
CRO_01G012470	Protein kinase superfamily protein	0.012548	-0.00924708	-0.0296072	-0.020991	0.0723696	-0.0177508	-0.0327402	0.190339	-0.0296072	-0.0321136	-0.0289806	-0.0734766
CRO_01G012480	hypothetical protein
CRO_01G012490	hypothetical protein
CRO_01G012500	hypothetical protein	-0.0166859	-0.0198467	-0.0226226	-0.0212728	-0.0198467	0.0971144	-0.0226226	-0.00738485	-0.0226226	-0.0226226	-0.0226226	-0.0183264
CRO_01G012510	ARM repeat superfamily protein
CRO_01G012520	ARM repeat superfamily protein
CRO_01G012530	hypothetical protein
CRO_01G012540	ARM repeat superfamily protein
CRO_01G012550	hypothetical protein
CRO_01G012560	zinc ion binding;nucleic acid binding
CRO_01G012570	Protein kinase superfamily protein	0.0176411	-0.0197681	-0.00457154	0.0137417	0.105812	-0.00631939	-0.00373935	-0.048437	-0.00365668	-0.0048471	-0.000719211	-0.0227091
CRO_01G012580	protein tyrosine phosphatases;protein tyrosine phosphatases	0.118274	0.0772356	0.0517435	0.0637587	0.00168914	0.0240705	0.0480786	-0.028377	0.0517435	0.0501266	0.0474318	0.185422
CRO_01G012590	NAD(P)-linked oxidoreductase superfamily protein	-0.0838923	-0.0997838	-0.0644618	-0.0551021	0.0396119	-0.00204561	-0.0612996	-0.037129	-0.0644618	-0.0639348	-0.0634077	0.136027
CRO_01G012600	seed imbibition	0.0530913	0.0301599	0.00835717	0.0172065	-0.0658149	0.124023	0.00408141	-0.0244894	0.00835717	0.00493656	0.00921232	0.142791
CRO_01G012610	hypothetical protein	-0.0117681	-0.0139973	-0.0159551	-0.0150031	0.375928	-0.0354496	-0.0159551	-0.00520833	-0.0159551	-0.0159551	-0.0159551	-0.0129251
CRO_01G012620	hypothetical protein	-0.0117681	-0.0139973	-0.0159551	-0.0150031	-0.0139973	-0.0354496	-0.0159551	-0.00520833	-0.0159551	-0.0159551	-0.0159551	-0.0129251
CRO_01G012630	hypothetical protein	0.0415672	-0.00526548	0.0222702	0.00416474	0.0176206	0.205143	0.0229779	-0.054247	0.0222702	0.0199846	0.0218272	0.0775931
CRO_01G012640	cytochrome P450, family 94, subfamily C, polypeptide	0.0425235	0.0124796	-0.00495838	0.00192221	-0.076263	0.14982	-0.00578221	-0.028377	-0.00495838	-0.00413455	-0.00660604	0.00771853
CRO_01G012650	fatty acid reductase	-0.0117681	-0.0139973	-0.0159551	-0.0150031	-0.0139973	0.121275	-0.0159551	-0.00520833	-0.0159551	-0.0159551	-0.0159551	-0.0129251
CRO_01G012660	hypothetical protein	-0.0117681	-0.0139973	-0.0159551	-0.0150031	-0.0139973	-0.0354496	-0.0159551	-0.00520833	-0.0159551	-0.0159551	-0.0159551	-0.0129251
CRO_01G012670	Jojoba acyl CoA reductase-related male sterility protein	-0.0117681	-0.0139973	-0.0159551	-0.0150031	-0.0139973	-0.0354496	-0.0159551	-0.00520833	-0.0159551	-0.0159551	-0.0159551	-0.0129251
CRO_01G012680	Jojoba acyl CoA reductase-related male sterility protein
CRO_01G012690	transferases, transferring acyl groups	0.0517853	0.0088117	0.0788541	0.0340015	0.0475334	0.126159	0.0805736	0.0781242	0.0782038	0.0775259	0.0810531	0.150432
CRO_01G012700	AGAMOUS-like	-0.0204893	-0.0243705	-0.027779	-0.0261216	0.201927	0.0575296	-0.027779	-0.00906812	-0.027779	-0.027779	-0.027779	-0.0225036
CRO_01G012710	proteinaceous RNase P	0.0287826	-0.00507614	-0.0334285	-0.0694363	0.0901284	-0.0628066	-0.0352244	0.153089	-0.0334285	-0.0352608	-0.0329704	0.0462363
CRO_01G012720	Jojoba acyl CoA reductase-related male sterility protein	-0.0117681	-0.0139973	-0.0159551	-0.0150031	-0.0139973	-0.0354496	-0.0159551	-0.00520833	-0.0159551	-0.0159551	-0.0159551	-0.0129251
CRO_01G012730	homolog of histone chaperone HIRA	0.148968	0.101479	0.132844	0.151936	-0.0142537	0.0369693	0.131118	-0.0348838	0.133359	0.133333	0.136173	0.140834
CRO_01G012740	Tetratricopeptide repeat (TPR)-like superfamily protein	0.211151	0.167238	0.148378	0.154027	0.366782	-0.0714548	0.146563	-0.0104983	0.148378	0.150192	0.144749	-0.0260528
CRO_01G012750	Subtilisin-like serine endopeptidase family protein	-0.0126174	-0.00183195	0.035175	0.00315436	7.77347e-06	-0.123265	0.0368612	-0.097693	0.0348994	0.0330616	0.0366131	0.09803
CRO_01G012760	S-adenosyl-L-methionine-dependent methyltransferases superfamily protein	-0.047285	-0.056242	-0.0641083	-0.0602832	0.149884	0.0852326	-0.0641083	-0.0209274	-0.0641083	-0.0641083	-0.0641083	0.283839
CRO_01G012770	DUF4371 domain containing protein
CRO_01G012780	hypothetical protein
CRO_01G012790	RNase H-like domain found in reverse transcriptase domain containing protein
CRO_01G012800	Retroviral aspartyl protease domain containing protein
CRO_01G012810	hypothetical protein
CRO_01G012820	hypothetical protein
CRO_01G012830	hypothetical protein
CRO_01G012840	hypothetical protein	-0.0117681	-0.0139973	-0.0159551	-0.0150031	-0.0139973	0.152993	-0.0159551	-0.00520833	-0.0159551	-0.0159551	-0.0159551	-0.0129251
CRO_01G012850	SKP1-like
CRO_01G012860	SKP1-like
CRO_01G012870	Glycosyltransferase family 29 (sialyltransferase) family protein	-0.0204893	-0.0243705	0.170768	0.180618	-0.0243705	0.0593698	0.174926	-0.00906812	0.168689	0.172847	0.172847	-0.0225036
CRO_01G012880	NAD+ ADP-ribosyltransferases;NAD+ ADP-ribosyltransferases	-0.0117681	-0.0139973	-0.0159551	-0.0150031	-0.0139973	-0.0354496	-0.0159551	-0.00520833	-0.0159551	-0.0159551	-0.0159551	-0.0129251
CRO_01G012890	hypothetical protein
CRO_01G012900	hypothetical protein
CRO_01G012910	hypothetical protein	-0.0117681	-0.0139973	-0.0159551	-0.0150031	-0.0139973	-0.0354496	-0.0159551	-0.00520833	-0.0159551	-0.0159551	-0.0159551	-0.0129251
CRO_01G012920	hypothetical protein	-0.0237207	-0.028214	-0.0321602	-0.0302413	-0.028214	-0.0714548	-0.0321602	-0.0104983	-0.0321602	-0.0321602	-0.0321602	-0.0260528
CRO_01G012930	WIP domain protein	-0.0237207	-0.028214	-0.0321602	-0.0302413	0.163217	-0.0714548	-0.0321602	-0.0104983	-0.0321602	-0.0321602	-0.0321602	-0.0260528
CRO_01G012940	hypothetical protein	-0.0117681	-0.0139973	-0.0159551	-0.0150031	-0.0139973	0.175382	-0.0159551	-0.00520833	-0.0159551	-0.0159551	-0.0159551	-0.0129251
CRO_01G012950	centroradialis	-0.0117681	-0.0139973	-0.0159551	-0.0150031	-0.0139973	-0.0354496	-0.0159551	-0.00520833	-0.0159551	-0.0159551	-0.0159551	-0.0129251
CRO_01G012960	Photosystem I, PsaA/PsaB protein	0.130444	0.0807505	0.0456684	-0.000694684	0.0258846	-0.142525	0.0432236	-0.0393329	0.0456684	0.0443212	0.0449316	0.0902253
CRO_01G012970	homolog of yeast FIP1 [V]	-0.0204893	-0.0243705	-0.027779	-0.0261216	0.201927	-0.0617206	-0.027779	-0.00906812	-0.027779	-0.027779	-0.027779	-0.0225036
CRO_01G012980	hypothetical protein	-0.0166859	-0.0198467	-0.0226226	-0.0212728	0.255157	-0.0502637	-0.0226226	-0.00738485	-0.0226226	-0.0226226	-0.0226226	-0.0183264
CRO_01G012990	homolog of yeast FIP1 [V]	-0.029204	-0.034736	-0.0395944	-0.037232	0.125703	-0.0879725	-0.0395944	-0.0129251	-0.0395944	-0.0395944	-0.0395944	-0.0320752
CRO_01G013000	Calcineurin-like metallo-phosphoesterase superfamily protein	-0.0381004	-0.0453177	-0.051656	-0.0485739	0.077627	-0.0219027	-0.051656	-0.0168625	-0.051656	-0.051656	-0.051656	0.0913101
CRO_01G013010	hypothetical protein	-0.0204893	-0.0243705	-0.027779	-0.0261216	-0.0243705	-0.0617206	-0.027779	-0.00906812	-0.027779	-0.027779	-0.027779	-0.0225036
CRO_01G013020	copper ion binding	0.039781	-0.0158723	-0.0143248	-0.0368452	0.054111	0.00757942	-0.0141479	0.107241	-0.0143248	-0.0153515	-0.0139465	0.0905968
CRO_01G013030	non-intrinsic ABC protein	-0.0204893	-0.0243705	-0.027779	-0.0261216	-0.0243705	-0.0617206	-0.027779	-0.00906812	-0.027779	-0.027779	-0.027779	-0.0225036
CRO_01G013040	hypothetical protein	-0.0204893	-0.0243705	-0.027779	-0.0261216	0.204272	-0.0617206	-0.027779	-0.00906812	-0.027779	-0.027779	-0.027779	-0.0225036
CRO_01G013050	hypothetical protein	-0.0166859	-0.0198467	-0.0226226	-0.0212728	0.255157	-0.0502637	-0.0226226	-0.00738485	-0.0226226	-0.0226226	-0.0226226	-0.0183264
CRO_01G013060	hypothetical protein
CRO_01G013070	hypothetical protein	-0.0117681	-0.0139973	-0.0159551	-0.0150031	-0.0139973	-0.0354496	-0.0159551	-0.00520833	-0.0159551	-0.0159551	-0.0159551	-0.0129251
CRO_01G013080	Photosystem I, PsaA/PsaB protein	-0.0506074	-0.0601938	0.0126031	0.0200479	0.030266	-0.0203094	0.0143039	-0.0223978	0.0117526	0.0134535	0.0134535	0.0578642
CRO_01G013090	Retrovirus-related Pol polyprotein from transposon TNT 1-94	-0.0166859	-0.0198467	-0.0226226	-0.0212728	-0.0198467	-0.0502637	-0.0226226	-0.00738485	-0.0226226	-0.0226226	-0.0226226	-0.0183264
CRO_01G013100	hypothetical protein	-0.0204893	-0.0243705	-0.027779	-0.0261216	0.204272	-0.0617206	-0.027779	-0.00906812	-0.027779	-0.027779	-0.027779	-0.0225036
CRO_01G013110	hypothetical protein	-0.0166859	-0.0198467	-0.0226226	-0.0212728	0.255157	-0.0502637	-0.0226226	-0.00738485	-0.0226226	-0.0226226	-0.0226226	-0.0183264
CRO_01G013120	homolog of yeast FIP1 [V]	-0.0166859	-0.0198467	-0.0226226	-0.0212728	0.258022	-0.0502637	-0.0226226	-0.00738485	-0.0226226	-0.0226226	-0.0226226	-0.0183264
CRO_01G013130	hypothetical protein
CRO_01G013140	hypothetical protein
CRO_01G013150	alpha/beta-Hydrolases superfamily protein	-0.029204	-0.034736	-0.0395944	-0.037232	0.12566	-0.0879725	-0.0395944	-0.0129251	-0.0395944	-0.0395944	-0.0395944	-0.0320752
CRO_01G013160	hypothetical protein	-0.0117681	-0.0139973	-0.0159551	-0.0150031	-0.0139973	-0.0354496	-0.0159551	-0.00520833	-0.0159551	-0.0159551	-0.0159551	-0.0129251
CRO_01G013170	alpha/beta-Hydrolases superfamily protein	0.0581279	0.0172283	0.0500338	0.00667801	-0.00512596	0.0532074	0.0488636	0.0992023	0.0493311	0.0481781	0.051376	0.0697688
CRO_01G013180	hypothetical protein
CRO_01G013190	hypothetical protein
CRO_01G013200	hypothetical protein
CRO_01G013210	conserved hypothetical protein	0.0118435	-0.0422064	-0.0104503	-0.0159609	0.0516095	0.167712	-0.00963583	0.00412357	-0.0107461	-0.0109691	-0.00988309	0.0953443
CRO_01G013220	hypothetical protein	-0.0166859	-0.0198467	-0.0226226	-0.0212728	-0.0198467	-0.0502637	-0.0226226	-0.00738485	-0.0226226	-0.0226226	-0.0226226	-0.0183264
CRO_01G013230	bZIP transcription factor family protein	-0.0166859	-0.0198467	-0.0226226	-0.0212728	0.258022	-0.0502637	-0.0226226	-0.00738485	-0.0226226	-0.0226226	-0.0226226	-0.0183264
CRO_01G013240	Endomembrane protein 70 protein family	0.00895188	-0.0144762	0.032531	0.0446581	0.0496769	-0.0834315	0.0307165	0.148111	0.0318101	0.0306468	0.0339032	0.000753311
CRO_01G013250	alpha/beta-Hydrolases superfamily protein	0.0718768	0.0203455	-0.021013	-0.0425571	0.150822	-0.16573	-0.0255595	0.0663656	-0.021013	-0.0248598	-0.0230287	0.0207393
CRO_01G013260	ubiquinol-cytochrome C reductase UQCRX/QCR9-like family protein	-0.0217066	-0.0843325	-0.0367341	-0.0082956	-0.0108194	0.0861563	-0.0368873	0.0960896	-0.0369477	-0.0379134	-0.0369152	0.0717173
CRO_01G013270	Ribosomal protein L1p/L10e family	-0.0448047	-0.0825856	-0.0351074	-0.0160835	0.0452542	-0.000578861	-0.0351125	0.111586	-0.0355767	-0.0367423	-0.0349258	0.0682077
CRO_01G013280	ferredoxin	-0.0517902	-0.114092	-0.062175	-0.0501317	-0.0286376	-0.202771	-0.0608038	-0.0379603	-0.0624474	-0.0618703	-0.0609746	0.0359509
CRO_01G013290	Glycosyl hydrolase superfamily protein	0.0771491	0.0300871	-0.000479666	-0.0517328	0.0291403	-0.0146676	-0.000538162	-0.043119	-0.000479666	0.000233983	-0.00190697	0.149803
CRO_01G013300	hypothetical protein	-0.0437869	-0.0520813	0.0315849	0.0398763	-0.0520813	-0.0319743	0.0374213	-0.0193792	0.0315849	0.0325576	0.0335304	-0.0480917
CRO_01G013310	GCN5L1 family protein	-0.0709693	-0.0844127	-0.0330648	-0.0240259	-0.00222112	-0.00866967	-0.0290121	-0.0314095	-0.0330648	-0.0323893	-0.0317139	0.0144046
CRO_01G013320	Calcium-binding EF-hand family protein	-0.00539128	-0.0422017	0.0259574	0.0462316	0.131206	0.041101	0.0282542	-0.0516064	0.0262465	0.0265249	0.0300959	0.0675597
CRO_01G013330	nuclear factor Y, subunit B11	-0.0389224	-0.0692245	-0.0934266	-0.133423	0.00550288	-0.0506546	-0.0929027	-0.0463179	-0.0934266	-0.0934266	-0.0934266	-0.00605831
CRO_01G013340	sec23/sec24 transport family protein	-0.0598186	-0.0711498	-0.0811012	-0.0762622	0.0140591	0.0415911	-0.0811012	-0.0264745	-0.0811012	-0.0811012	-0.0811012	0.131557
CRO_01G013350	RNA polymerase II, Rpb4, core protein	-0.0790214	-0.0487946	0.00487669	0.00499458	0.0379382	-0.0243863	0.00690445	-0.0198696	0.00349369	0.00631107	0.00361751	0.0412269
CRO_01G013360	copper ion binding	0.0569228	0.0675197	0.117235	0.108393	-0.0712014	-0.116426	0.11676	0.0551883	0.116561	0.114011	0.11629	0.107216
CRO_01G013370	hypothetical protein	0.038622	0.058888	0.0532665	0.0366961	0.0371139	-0.310355	0.0502861	-0.0590189	0.0528654	0.0491437	0.0514539	-0.0135487
CRO_01G013380	Rho GTPase activating protein with PAK-box/P21-Rho-binding domain	-0.0598187	-0.07115	-0.0811014	-0.0762624	0.170837	0.123932	-0.0811014	-0.0264745	-0.0811014	-0.0811014	-0.0811014	0.123767
CRO_01G013390	Polynucleotidyl transferase, ribonuclease H-like superfamily protein	0.176605	0.127257	0.216476	0.171927	0.126079	-0.0903025	0.219754	-0.0325845	0.216954	0.21694	0.222143	-0.00662321
CRO_01G013400	hypothetical protein
CRO_01G013410	hypothetical protein
CRO_01G013420	Protein of unknown function (DUF3049)	-0.0612702	-0.0728764	-0.0830693	-0.0781129	0.0163311	0.0514433	-0.0830693	0.198857	-0.0830693	-0.0830693	-0.0830693	0.0255694
CRO_01G013430	nitrilase-like protein	0.0126449	-0.0353479	-0.0354228	-0.05772	0.0660457	0.0127084	-0.0363361	-0.0600848	-0.0358013	-0.0359224	-0.0355843	0.113894
CRO_01G013440	hypothetical protein
CRO_01G013450	hypothetical protein
CRO_01G013460	conserved hypothetical protein	0.0716793	0.0333359	0.00834635	0.0201591	-0.0310927	0.0460472	0.00537427	-0.0343146	0.00834635	0.00705867	0.00483634	0.206235
CRO_01G013470	hypothetical protein
CRO_01G013480	root hair specific	-0.0117681	-0.0139973	-0.0159551	-0.0150031	-0.0139973	0.175382	-0.0159551	-0.00520833	-0.0159551	-0.0159551	-0.0159551	-0.0129251
CRO_01G013490	root hair specific	-0.0166859	-0.0198467	-0.0226226	-0.0212728	0.255157	0.0999792	-0.0226226	-0.00738485	-0.0226226	-0.0226226	-0.0226226	-0.0183264
CRO_01G013500	oxidoreductases, acting on NADH or NADPH, quinone or similar compound as acceptor	-0.04249	-0.0720719	-0.0957882	-0.0836943	-0.0582634	-0.275577	-0.0977264	-0.0468485	-0.0957882	-0.0972418	-0.0977264	-0.11626
CRO_01G013510	germin-like protein
CRO_01G013520	Protein of unknown function, DUF584	0.119578	0.0649648	0.083912	0.105408	-0.0316135	-0.170501	0.0848578	0.0544064	0.0850579	0.0847317	0.0872511	-0.0715655
CRO_01G013530	Pollen Ole e 1 allergen and extensin family protein	-0.0455604	-0.0541907	-0.0617702	-0.0580846	-0.0541907	0.551481	-0.0617702	0.262133	-0.0617702	-0.0617702	-0.0617702	0.291151
CRO_01G013540	NAC domain containing protein	-0.0420338	-0.0712769	-0.0546904	-0.0406444	0.128222	-0.0886152	-0.0540369	-0.0463179	-0.0546904	-0.0556988	-0.0557495	-0.0627599
CRO_01G013550	hypothetical protein	0.0213277	-0.00230482	-0.0244551	-0.0151544	-0.00153246	-0.141878	-0.0280419	-0.0308147	-0.0244551	-0.0273245	-0.0237378	-0.0764703
CRO_01G013560	vesicle-associated membrane protein	0.0943701	0.0315453	0.0363266	0.0152327	0.0204539	0.00587584	0.0351172	0.100765	0.0363266	0.0336313	0.0349049	0.178295
CRO_01G013570	hypothetical protein	0.243111	0.194988	0.174841	0.180686	-0.0243705	-0.0617206	0.172805	-0.00906812	0.174841	0.176878	0.170768	-0.0225036
CRO_01G013580	lycopene cyclase	0.125453	0.100734	0.0765803	0.0857499	-0.0403206	-0.0272625	0.0702962	-0.0150031	0.0765803	0.071553	0.0778371	-0.037232
CRO_01G013590	germin-like protein subfamily 2 member 2 precursor	0.201638	0.171268	0.141138	0.152147	-0.028214	0.0354838	0.132251	-0.0104983	0.141138	0.134029	0.142916	-0.0260528
CRO_01G013600	hypothetical protein
CRO_01G013610	Protein of unknown function (DUF1022)	-0.0344139	-0.0908667	-0.0855835	-0.0960294	0.047135	0.0379901	-0.0835845	0.0717581	-0.0850492	-0.0853515	-0.0832634	0.0672471
CRO_01G013620	conserved hypothetical protein
CRO_01G013630	conserved hypothetical protein	-0.0522137	-0.0621043	-0.0707906	-0.0665668	0.023858	0.0163705	-0.0707906	-0.0231087	-0.0707906	-0.0707906	-0.0707906	0.159418
CRO_01G013640	decapping	-0.0803285	-0.0783243	-0.055223	-0.0393467	0.046028	0.0471779	-0.0539146	-0.0595515	-0.055223	-0.0569919	-0.0536463	0.217034
CRO_01G013650	OTU-like cysteine protease family protein	-0.00646345	-0.0420274	-0.0219164	-0.00468349	0.0271211	0.191753	-0.0225028	-0.0500224	-0.0216097	-0.0217807	-0.0188627	0.143244
CRO_01G013660	hypothetical protein	-0.0280728	-0.0522639	-0.0166407	-0.00446402	0.023364	0.157232	-0.017876	-0.0398786	-0.0172461	-0.0179922	-0.015546	0.195995
CRO_01G013670	hypothetical protein
CRO_01G013680	hypothetical protein
CRO_01G013690	hypothetical protein
CRO_01G013700	hypothetical protein	-0.0117681	-0.0139973	-0.0159551	-0.0150031	-0.0139973	-0.0354496	-0.0159551	-0.00520833	-0.0159551	-0.0159551	-0.0159551	-0.0129251
CRO_01G013710	conserved hypothetical protein	0.0238238	0.0539692	0.0768982	0.0365492	-0.0176197	0.00447763	0.0766096	-0.0441889	0.0763036	0.0746064	0.0779026	0.0782554
CRO_01G013720	Leucine-rich repeat (LRR) family protein	0.0623911	0.0188279	0.0774292	0.0405903	-0.0440492	-0.00148448	0.0794077	0.0757776	0.0770022	0.0763804	0.0762468	0.072678
CRO_01G013730	Defensin-like (DEFL) family protein	-0.0117681	-0.0139973	-0.0159551	-0.0150031	-0.0139973	-0.0354496	-0.0159551	-0.00520833	-0.0159551	-0.0159551	-0.0159551	-0.0129251
CRO_01G013740	Defensin-like (DEFL) family protein
CRO_01G013750	hypothetical protein	-0.0117681	-0.0139973	-0.0159551	-0.0150031	-0.0139973	-0.0354496	-0.0159551	-0.00520833	-0.0159551	-0.0159551	-0.0159551	-0.0129251
CRO_01G013760	RING/U-box superfamily protein
CRO_01G013770	RING/U-box superfamily protein
CRO_01G013780	O-Glycosyl hydrolases family 17 protein	0.0990716	0.0755057	0.0526745	0.0615275	0.185535	0.00256721	0.0471875	-0.0177323	0.0526745	0.0482849	0.0537718	0.0866829
CRO_01G013790	hypothetical protein
CRO_01G013800	F-box family protein
CRO_01G013810	F-box family protein	-0.0571398	-0.113386	-0.100789	-0.122963	0.0985229	-0.0722143	-0.099152	-0.0342805	-0.100575	-0.100715	-0.098194	-0.123092
CRO_01G013820	D-isomer specific 2-hydroxyacid dehydrogenase family protein	-0.06127	-0.0728762	-0.0048182	0.00422436	0.091293	0.188249	0.000203249	0.212415	-0.0048182	-0.00398129	-0.00314438	-0.0672937
CRO_01G013830	hypothetical protein	0.0822244	0.0273497	0.0859057	0.0436062	0.0429197	0.0358646	0.0878586	0.0814234	0.0852895	0.0860832	0.0865114	-0.0270494
CRO_01G013840	hypothetical protein
CRO_01G013850	F-box family protein	0.0366463	-0.0232561	0.035227	0.0111617	0.0877769	-0.088778	0.0369672	-0.0720316	0.0347189	0.0345271	0.0365213	-0.12743
CRO_01G013860	hypothetical protein
CRO_01G013870	hypothetical protein	-0.0117681	-0.0139973	-0.0159551	-0.0150031	-0.0139973	0.175382	-0.0159551	-0.00520833	-0.0159551	-0.0159551	-0.0159551	-0.0129251
CRO_01G013880	F-box family protein	0.00833903	-0.0594624	-0.0776591	-0.091911	-0.0201942	0.234578	-0.0786929	0.085629	-0.0776591	-0.0791762	-0.0793016	-0.0131474
CRO_01G013890	photosystem I subunit O	0.02857	-0.0395535	-0.0637369	-0.064161	-0.00818316	-0.333969	-0.0661641	-0.0827901	-0.0637369	-0.0659118	-0.0664818	-0.108792
CRO_01G013900	hypothetical protein	-0.0204893	-0.0243705	-0.027779	-0.0261216	-0.0243705	0.0229355	-0.027779	-0.00906812	-0.027779	-0.027779	-0.027779	0.219997
CRO_01G013910	conserved hypothetical protein	-0.0204893	-0.0243705	-0.027779	-0.0261216	-0.0243705	0.0582982	-0.027779	-0.00906812	-0.027779	-0.027779	-0.027779	-0.0225036
CRO_01G013920	nitrilase	0.0123389	-0.00984881	0.0448835	0.0567706	-0.0812009	-0.129155	0.0432849	-0.0302144	0.0440934	0.0431306	0.0463094	0.00335361
CRO_01G013930	conserved hypothetical protein	-0.0800978	-0.0952704	-0.108595	-0.102116	0.0418471	-0.0279607	-0.108595	-0.0354496	-0.108595	-0.108595	-0.108595	-0.0135225
CRO_01G013940	methyl-CPG-binding domain protein	0.128147	0.0647515	0.0716492	0.0649996	0.0752716	0.0164288	0.0698094	0.111564	0.0716492	0.0689866	0.0693955	0.194115
CRO_01G013950	hypothetical protein
CRO_01G013960	Polynucleotidyl transferase, ribonuclease H-like superfamily protein
CRO_01G013970	hypothetical protein	-0.0117681	-0.0139973	-0.0159551	-0.0150031	-0.0139973	-0.0354496	-0.0159551	-0.00520833	-0.0159551	-0.0159551	-0.0159551	-0.0129251
CRO_01G013980	cinnamyl alcohol dehydrogenase	-0.0117681	-0.0139973	-0.0159551	-0.0150031	0.375928	-0.0354496	-0.0159551	-0.00520833	-0.0159551	-0.0159551	-0.0159551	-0.0129251
CRO_01G013990	hypothetical protein
CRO_01G014000	hypothetical protein
CRO_01G014010	cinnamyl alcohol dehydrogenase	-0.0117681	-0.0139973	-0.0159551	-0.0150031	0.375928	-0.0354496	-0.0159551	-0.00520833	-0.0159551	-0.0159551	-0.0159551	-0.0129251
CRO_01G014020	elicitor-activated gene 3-1	-0.0166859	-0.0198467	-0.0226226	-0.0212728	-0.0198467	0.0615857	-0.0226226	-0.00738485	-0.0226226	-0.0226226	-0.0226226	-0.0183264
CRO_01G014030	cinnamyl alcohol dehydrogenase	-0.0117681	-0.0139973	-0.0159551	-0.0150031	0.375928	-0.0354496	-0.0159551	-0.00520833	-0.0159551	-0.0159551	-0.0159551	-0.0129251
CRO_01G014040	elicitor-activated gene 3-1	-0.029204	-0.034736	-0.0395944	-0.037232	-0.034736	0.0631265	-0.0395944	-0.0129251	-0.0395944	-0.0395944	-0.0395944	-0.0320752
CRO_01G014050	hypothetical protein
CRO_01G014060	hypothetical protein	-0.0117681	-0.0139973	-0.0159551	-0.0150031	-0.0139973	-0.0354496	-0.0159551	-0.00520833	-0.0159551	-0.0159551	-0.0159551	-0.0129251
CRO_01G014070	cinnamyl alcohol dehydrogenase
CRO_01G014080	cinnamyl alcohol dehydrogenase	-0.0237207	-0.028214	-0.0321602	-0.0302413	0.165222	0.00804768	-0.0321602	-0.0104983	-0.0321602	-0.0321602	-0.0321602	-0.0260528
CRO_01G014090	cinnamyl alcohol dehydrogenase	-0.0204893	-0.0243705	-0.027779	-0.0261216	-0.0243705	0.151409	-0.027779	-0.00906812	-0.027779	-0.027779	-0.027779	-0.0225036
CRO_01G014100	NAC domain containing protein	0.128771	0.0794691	0.100867	0.119614	-0.00704543	-0.0339083	0.0987172	-0.0409647	0.101198	0.100921	0.103239	0.182585
CRO_01G014110	sensitivity to red light reduced protein (SRR1)	-0.0265899	-0.0316267	0.116963	0.125427	-0.0316267	0.00577088	0.120167	-0.0117681	0.115361	0.118565	0.118565	-0.029204
CRO_01G014120	NAD(P)-binding Rossmann-fold superfamily protein	-0.0117681	-0.0139973	-0.0159551	-0.0150031	-0.0139973	0.175382	-0.0159551	-0.00520833	-0.0159551	-0.0159551	-0.0159551	-0.0129251
CRO_01G014130	hypothetical protein	-0.0117681	-0.0139973	-0.0159551	-0.0150031	-0.0139973	0.175382	-0.0159551	-0.00520833	-0.0159551	-0.0159551	-0.0159551	-0.0129251
CRO_01G014140	NAD(P)-binding Rossmann-fold superfamily protein	0.0658423	0.0376599	0.0171822	0.0282	0.119856	-0.162028	0.0135231	-0.0238055	0.0171822	0.0144379	0.0135231	-0.0590762
CRO_01G014150	hypothetical protein
CRO_01G014160	hypothetical protein	-0.0117681	-0.0139973	-0.0159551	-0.0150031	-0.0139973	0.175382	-0.0159551	-0.00520833	-0.0159551	-0.0159551	-0.0159551	-0.0129251
CRO_01G014170	conserved hypothetical protein	0.0430625	0.0160664	0.000613291	0.00665234	0.0161298	0.00229547	-0.000146844	0.20816	0.000613291	0.00137343	-0.00090698	0.0431396
CRO_01G014180	conserved hypothetical protein	0.084481	0.0477676	0.0885882	0.101552	0.0483805	0.0440845	0.0865125	0.154036	0.0878882	0.0877175	0.0885046	0.144322
CRO_01G014190	ubiquitin E2 variant 1D-4	0.012974	0.0173141	0.053701	0.0361895	0.0653162	-0.0921867	0.053452	-0.00522987	0.0530553	0.0505927	0.0527925	0.0226172
CRO_01G014200	hypothetical protein
CRO_01G014210	Polynucleotidyl transferase, ribonuclease H-like superfamily protein	0.0218391	-0.059248	-0.0140783	-0.0242355	0.0317658	0.191096	-0.0111017	-0.0507127	-0.0136174	-0.0134018	-0.0123102	-0.00576832
CRO_01G014220	hypothetical protein
CRO_01G014230	hypothetical protein
CRO_01G014240	ovate family protein	-0.0237207	-0.028214	-0.0321602	-0.0302413	-0.028214	0.107036	-0.0321602	-0.0104983	-0.0321602	-0.0321602	-0.0321602	-0.0260528
CRO_01G014250	hypothetical protein
CRO_01G014260	Surfeit locus protein	-0.0962141	-0.11444	-0.130446	-0.122662	0.0777613	0.107553	-0.130446	0.133592	-0.130446	-0.130446	-0.130446	0.247512
CRO_01G014270	sensitivity to red light reduced protein (SRR1)	-0.0316267	-0.0376176	-0.042879	-0.0403206	0.255583	0.0660795	-0.042879	-0.0139973	-0.042879	-0.042879	-0.042879	-0.034736
CRO_01G014280	hypothetical protein	0.0595751	0.037337	0.0161163	0.0246542	-0.0601937	0.0298222	0.0117712	-0.0223978	0.0161163	0.0126402	0.0169853	-0.0555827
CRO_01G014290	Protein of unknown function (DUF1279)	0.077392	0.0281193	-0.00797776	0.00839353	0.0204955	-0.116543	-0.012804	-0.0500224	-0.00797776	-0.0108334	-0.0107764	0.0077942
CRO_01G014300	E2F transcription factor	-0.00403285	0.0277276	0.0861656	0.103979	0.116685	-0.0312043	0.0875908	0.0878395	0.0856467	0.0848359	0.0868576	-0.0959313
CRO_01G014310	hypothetical protein
CRO_01G014320	Surfeit locus protein	0.0620355	0.0735316	0.0674178	0.0509393	0.020949	-0.043144	0.067591	0.0586497	0.0679855	0.0651518	0.0681009	0.163458
CRO_01G014330	conserved hypothetical protein	-0.0537881	0.0354167	0.0207884	0.0251379	-0.0639769	-0.127382	0.0207884	-0.0238055	0.0207884	0.0189234	0.0207884	-0.0590762
CRO_01G014340	Coiled-coil domain-containing protein 55 (DUF2040)	0.113976	0.0420819	0.0738411	0.0621526	0.0461384	0.0417392	0.0729653	-0.0725865	0.0738578	0.0724222	0.074279	0.0205855
CRO_01G014350	NADH dehydrogenase (ubiquinone)s	0.029243	-0.0190974	-0.00204931	-0.0176731	0.0507238	0.21082	-0.00327583	0.0825862	-0.00261146	-0.00279544	-0.00198287	0.133384
CRO_01G014360	hypothetical protein	-0.0522137	-0.0621043	-0.0707906	-0.0665668	0.221837	0.000376497	-0.0707906	-0.0231087	-0.0707906	-0.0707906	-0.0707906	0.041797
CRO_01G014370	Eukaryotic aspartyl protease family protein	-0.0419579	-0.0499058	-0.0568859	-0.0534917	0.0605445	0.045784	-0.0568859	-0.0185697	-0.0568859	-0.0568859	-0.0568859	0.080015
CRO_01G014380	RNI-like superfamily protein	0.0518444	0.0237489	0.00305976	-0.0724802	0.0239395	0.0679987	0.00392612	0.182122	0.00305976	0.00305976	0.00305976	0.0326304
CRO_01G014390	Amino acid dehydrogenase family protein	-0.0338992	-0.0403206	-0.0459601	-0.0432178	0.0908333	-0.102116	-0.0459601	-0.0150031	-0.0459601	-0.0459601	-0.0459601	-0.037232
CRO_01G014400	5'-3' exoribonuclease
CRO_01G014410	conserved hypothetical protein	-0.0682689	-0.0812008	0.0388309	0.050426	0.152868	-0.108532	0.0441521	-0.0302144	0.0380775	0.04022	0.0408558	0.00860507
CRO_01G014420	Late embryogenesis abundant (LEA) hydroxyproline-rich glycoprotein family	0.0391888	0.0119858	-0.00826522	0.00248515	-0.000949502	0.501902	-0.0113818	0.173165	-0.00826522	-0.0106027	-0.0113818	0.104611
CRO_01G014430	Late embryogenesis abundant (LEA) hydroxyproline-rich glycoprotein family	-0.0813925	-0.109702	-0.0373956	-0.0211678	0.0823996	0.0358316	-0.0351607	0.0458932	-0.03797	-0.0376985	-0.035568	0.051269
CRO_01G014440	serine carboxypeptidase-like	-0.0400656	-0.0476551	-0.0543204	-0.0510793	-0.0476551	0.11848	-0.0543204	0.283715	-0.0543204	-0.0543204	-0.0543204	-0.0440046
CRO_01G014450	hypothetical protein	-0.0204893	-0.0243705	-0.027779	-0.0261216	-0.0243705	-0.0617206	-0.027779	-0.00906812	-0.027779	-0.027779	-0.027779	-0.0225036
CRO_01G014460	hypothetical protein	-0.0117681	-0.0139973	-0.0159551	-0.0150031	-0.0139973	-0.0354496	-0.0159551	-0.00520833	-0.0159551	-0.0159551	-0.0159551	-0.0129251
CRO_01G014470	serine carboxypeptidase-like
CRO_01G014480	RNA-dependent RNA polymerase	-0.0117681	-0.0139973	-0.0159551	-0.0150031	-0.0139973	-0.0354496	-0.0159551	-0.00520833	-0.0159551	-0.0159551	-0.0159551	-0.0129251
CRO_01G014490	NIMA (never in mitosis, gene A)-related	-0.0316267	-0.0376176	-0.042879	-0.0403206	0.113621	-0.0952704	-0.042879	-0.0139973	-0.042879	-0.042879	-0.042879	-0.034736
[truncated: 24,446 more rows]
