# Supplementary material for: Single-cell metabolome and RNA-seq multiplexing on single plant cells
Source: Proc Natl Acad Sci U S A. 2025 Oct 24;122(43):e2512828122. doi: 10.1073/pnas.2512828122 (PMC12582292; doi:10.1073/pnas.2512828122)
Supplement: Supplementary file 4 — Dataset S03 (XLSX) [file pnas.2512828122.sd03.xlsx]

## Sheet: Dataset S03
Dataset S03. ID of genes used in this study
gene_id	abbreviation	name
CRO_01G006750	G8H	geraniol 8-hydroxylase
CRO_01G009170	STRTr	strictosidine transporter
CRO_01G010020	HDS	1-hydroxy-2-methyl-2-(E)-butenyl-4-diphosphate synthase
CRO_01G027010	GOR	8-hydroxygeraniol oxidoreductase
CRO_01G032390	THAS4	tetrahydroalstonine synthase4
CRO_01G032400	HYS	heteroyohimbine synthase
CRO_01G033080	THAS3	tetrahydroalstonine synthase3
CRO_01G033230	THAS1	tetrahydroalstonine synthase1
CRO_02G001000	MAT	minovincinine 19-hydroxy-O-acetyltransferase
CRO_02G001020	TAT	tabersonine derivative 19-O-acetyltransferase
CRO_02G001090	DAT	deacetylvindoline 4-O-acetyltransferase
CRO_02G002580	IDM4	idioblast MYB transcription factor 4
CRO_02G002630	AS	alstonine synthase
CRO_02G004380	VNS	vindolinine synthase
CRO_02G004710	CorS	coronaridine synthase
CRO_02G005470	DXS	1-deoxy-D-xylulose 5-phosphate synthase
CRO_02G012720	TEX1	tabersonine 6,7-epoxidase1
CRO_03G000120	IDW1	idioblast WRKY transcription factor 1
CRO_03G003150	NMT	16-hydroxy-2,3-dihydro-3-hydroxytabersonine N-methyltransferase
CRO_03G003540	SS	serpentine synthase
CRO_03G003560	SGD	strictosidine b-glucosidase1
CRO_03G003570	SGD2	strictosidine b-glucosidase2
CRO_03G003800	CS	catharanthine synthase
CRO_03G004950	IO	iridoid oxidase
CRO_03G018360	7DLH	7-deoxyloganic acid 7-hydroxylase
CRO_03G019430	LAMT	loganic acid methyltransferase
CRO_03G028320	HDR	1-hydroxy-2-methyl-butenyl 4-diphosphate reductase
CRO_03G030600	T16H2	tabersonine 16-hydroxylase
CRO_03G030620	16OMT	16-hydroxytabersonine O-methyltransferase
CRO_03G031560	GES	geraniol synthase
CRO_03G032330	STR	strictosidine synthase
CRO_03G032340	TDC	tryptophan decarboxylase
CRO_03G032350	SLTr	secologanin transporter
CRO_04G013510	SLS1	secologanin synthase
CRO_04G024660	DXR	1-deoxy-D-xylulose-5-phosphate reductoisomerase
CRO_04G032090	GPPS_LSU	geranyl pyrophosphate synthase large unit
CRO_04G033370	IDM2	idioblast MYB transcription factor 2
CRO_05G001760	GPPS_SSU	geranyl pyrophosphate synthase small unit
CRO_05G006800	IDM1	idioblast MYB transcription factor 1
CRO_05G008760	Redox2	reductive enzyme 2
CRO_05G011710	CMK	4-diphosphocytidyl-2-C-methyl-D-erythritol kinase
CRO_05G014340	GO	geissoschizine oxidase
CRO_05G015990	T3R	tabersonine 3-reductase
CRO_05G017150	Redox1	reductive enzyme 1
CRO_05G017180	DPAS	dihydroprecondylocarpine synthase
CRO_05G017210	ADH20	alcohol dehydrogenase 20
CRO_05G023030	SAT	stemmadenine acetyl transferase
CRO_05G025350	GPPS	geranyl pyrophosphate synthase
CRO_05G027990	BPF1	box P-binding factor 1
CRO_05G028780	7DLGT_1	UDP-glucose iridoid glucosyltransferase 1
CRO_05G028790	7DLGT_2	UDP-glucose iridoid glucosyltransferase 2
CRO_05G028800	7DLGT_3	UDP-glucose iridoid glucosyltransferase 3
CRO_05G028810	7DLGT_4	UDP-glucose iridoid glucosyltransferase 4
CRO_05G030730	WRKY1	WRKY Transcription factor 1
CRO_05G032890	T19H	tabersonine/lochnericine 19-hydroxylase
CRO_06G008450	T3O	tabersonine 3-oxidase
CRO_06G013360	D4H	desacetoxyvindoline-4-hydroxylase
CRO_06G016970	IPI	plastid isopentenyl pyrophosphate:dimethylallyl pyrophosphate isomerase
CRO_06G024600	GS	geissoschizine synthase1
CRO_06G024610	GS2	geissoschizine synthase2
CRO_06G024620	THAS2	tetrahydroalstonine synthase2
CRO_06G024630	PAS	precondylocarine acetate synthase
CRO_07G002170	IDM3	idioblast MYB transcription factor 3
CRO_07G005430	MCS	2C-methyl-D-erythritol 2,4-cyclodiphosphate synthase
CRO_07G007670	ISP	iridoid synthase paralog
CRO_07G007680	ISY	iridoid synthase
CRO_07G012950	PRX1	class III peroxidase 1
CRO_08G017150	CMS	4-diphosphocytidyl-methylerythritol 2-phosphate synthase
CRO_08G033020	TS	tabersonine synthase
